# Supplementary material for: Physiological stress improves stem cell modeling of dystrophic cardiomyopathy
Source: Dis Model Mech. 2024 Feb 5;17(6):dmm050487. doi: 10.1242/dmm.050487 (PMC10820750; doi:10.1242/dmm.050487)
Supplement: Table S3. Full aptamer (Somalogics) dataset. [file dmm-17-050487-TableS3.xlsx]

## Sheet: TableS3
SeqId	Target	EntrezGeneSymbol	UniProt	CtrlUF to CtrlF log2FC	CtrlUF to CtrlF adj.p.val	DmdUF to DmdF log2FC	DmdUF to DmdF adj.p.val	CtrlF to DmdF log2FC	CtrlF to DmdF adj.p.val	CtrlUF to DmdUF log2FC	CtrlUF to DmdUF adj.p.val	CTRL2hr_UFUT_2_1	CTRL2hr_UFUT_2_2	CTRL2hr_UFUT_2_3	CTRL2hr_UFUT_4_1	CTRL2hr_UFUT_4_2	CTRL2hr_UFUT_4_3	CTRL2hr_UFUT_5_1	CTRL2hr_UFUT_5_2	CTRL2hr_UFUT_5_3	CTRL2hr_UFUT_5_4	CTRL2hr_UFUT_6_1	CTRL2hr_UFUT_6_2	CTRL2hr_UFUT_6_3	CTRL2hr_FUT10_6_1	CTRL2hr_FUT10_6_2	CTRL2hr_FUT10_6_3	CTRL2hr_FUT_2_1	CTRL2hr_FUT_2_2	CTRL2hr_FUT_2_3	CTRL2hr_FUT_5_1	CTRL2hr_FUT_5_2	CTRL2hr_FUT_5_3	CTRL2hr_FUT_5_4	DMD2hr_UFUT_1_1	DMD2hr_UFUT_1_2	DMD2hr_UFUT_1_3	DMD2hr_UFUT_2_1	DMD2hr_UFUT_2_2	DMD2hr_UFUT_2_3	DMD2hr_UFUT_3_1	DMD2hr_UFUT_3_2	DMD2hr_UFUT_3_3	DMD2hr_UFUT_4_1	DMD2hr_UFUT_4_2	DMD2hr_UFUT_4_3	DMD2hr_UFUT_5_1	DMD2hr_UFUT_5_2	DMD2hr_UFUT_5_3
seq.10000.28	Beta-crystallin B2	CRYBB2	P43320	0.057135	0.861698	0.0102568	0.736123	-0.00357159	0.900227	0.0433066	0.907246	145.2	144.9	147.5	143.6	140.4	141.4	148.5	144.3	144.3	159.8	146.4	143.4	146.7	150.9	178.9	143	133.5	142.8	188.8	147.1	146.8	145	140.9	169.8	138.9	135.5	144.2	148.6	151.4	154.4	200.4	145.5	146.1	140.7	141	136.7	140.5	184
seq.10001.7	RAF proto-oncogene serine/threonine-protein kinase	RAF1	P04049	-0.0549543	0.066745	-0.0392417	0.126096	-0.0312945	0.26123	-0.0470071	0.31634	129.8	125.2	121.2	124.3	117.1	118.3	120.7	128.6	121	105.5	127.4	116.8	125.1	113.6	116.4	124.1	112.2	118.6	118.9	114.5	121	114.4	117	114.9	120.9	108.1	124.6	123.7	118.6	116.9	110	123.2	123.8	117.8	122.9	111.7	114.6	102.3
seq.10003.15	Zinc finger protein 41	ZNF41	P51814	-0.0316488	0.522939	-0.0803391	0.0413507	-0.0823969	0.053853	-0.0337066	0.638048	139.4	139.6	134.6	132.3	128.3	126.7	142.5	127.9	124.2	153.7	142	145.7	144.8	130	132.7	137.7	130.1	131.8	153.1	127.7	131.4	134.4	131.9	128.6	139.9	133.5	135.7	141.1	148.9	128.4	138.9	140.4	131.1	145.5	126.2	121.3	125	124.4
seq.10006.25	ETS domain-containing protein Elk-1	ELK1	P19419	-0.124399	0.433165	-0.097187	0.166885	0.025095	0.886673	-0.00211679	0.959058	396.5	360.8	403.4	418.9	435.8	466.9	391	434.4	452.1	371.8	392.4	367.8	386.5	339.4	401.1	417.9	351	363.7	211.2	401.5	399.6	417.8	421.6	410.5	422.7	473.5	375.5	389.3	321.4	445.6	394.2	397.1	425.6	462.7	391.6	372.8	384.9	356.1
seq.10008.43	Guanylyl cyclase-activating protein 1	GUCA1A	P43080	-0.0209624	0.302334	-0.0947551	0.00527487	-0.114103	0.00448135	-0.0403108	0.567501	118	112.3	109.6	115.7	115.2	118.3	119.7	113.9	113.9	123.7	119.6	117.5	120.8	110.5	115.5	117.2	107.7	107.5	131.6	119	115.2	113.2	113.6	117.1	113	117.6	118.1	116.2	119.6	113.7	111.7	116.8	118.6	114.4	113.9	98.7	99.9	100.5
seq.10010.10	Beclin-1	BECN1	Q14457	0.00278436	0.842877	-0.0967123	0.00212428	-0.111548	0.00611429	-0.0120513	0.907246	118.3	124	118.3	118.6	117.1	117.6	114.1	125	114.3	112.7	115.9	117.1	124.4	113	118.8	115.3	109.7	114.1	136.3	113	123	118.7	123	123.4	112.5	113.1	118.9	123.3	125.9	114.7	122.4	123.9	118.3	113.9	115.4	103.4	111.6	104
seq.10011.65	Inositol polyphosphate 5-phosphatase OCRL-1	OCRL	Q01968	-0.111634	0.168134	-0.0731359	0.118963	0.0152985	0.924586	-0.0232	0.810867	359.9	343	355.1	369.5	368.5	392.1	344.1	364.9	393	332.2	359.2	332	334.7	303.4	341.7	363.5	323.8	324.9	231	343.4	352.4	359.5	365.7	350.3	361	391.9	345	349.8	304.7	372.1	330.2	356.2	367.5	400.1	347.8	321.4	328.4	312.9
seq.10012.5	SAM pointed domain-containing Ets transcription factor	SPDEF	O95238	0.073744	0.0591589	0.154	0.00158464	0.14867	0.000804035	0.0684131	0.671569	244.5	221.4	225.4	237.1	239.2	233.3	221.9	224.6	247.6	237.7	224.8	240.5	227.3	267.7	236.6	230.1	252.8	254.2	235.5	249.7	242.3	239.2	241.1	236.6	229.3	235.5	228.3	233.4	231.5	235.5	241	219.4	235.3	232.3	236	312	300.7	282.5
seq.10014.31	Zinc finger protein SNAI2	SNAI2	O43623	-0.092732	0.00714098	-0.0888633	0.00121157	-0.0539137	0.0249346	-0.0577824	0.0285485	298.6	308.5	293.7	303.1	306.6	303.2	289	293.7	306.8	309.1	298.8	306.3	291.7	277.5	285.9	277.8	288.6	273.1	241.9	291.9	292.5	295.1	295.5	287.2	292.7	292	282.9	297.5	305	290	292.4	287.2	294.3	301	278.8	278.5	272.7	268.5
seq.10015.119	Voltage-gated potassium channel subunit beta-2	KCNAB2	Q13303	-0.00109735	0.556269	-0.0681854	0.00550834	-0.0745329	0.0473165	-0.00744482	0.912789	175.8	175.6	182.1	170.9	170.8	181.4	180.8	177.8	168.1	172.2	177.5	172.8	169.5	174.1	182.4	173.3	159.3	168.4	207.4	175.9	170.3	167.2	170.6	185.6	170.5	163.8	181.8	170.5	186	179.2	185.7	171.8	173.9	166.8	177	161	162.2	170.8
seq.10022.207	DNA polymerase eta	POLH	Q9Y253	0.00583766	0.878136	-0.0774922	0.0114883	-0.065473	0.153235	0.0178569	0.810471	66.2	62.3	64.3	59	58.4	61.3	64.9	63.5	52.7	60	64.9	60.8	68.2	57.9	70.9	69.1	54.5	61.1	69.6	61.5	60	58.9	59.4	70.6	59.2	64.3	65.6	63.1	63.2	64.8	69.3	64.2	62.1	61.4	64.1	51.3	54.2	61.3
seq.10023.32	Vitamin D3 receptor	VDR	P11473	0.0746634	0.551961	0.010062	0.78536	-0.0574837	0.684396	0.00711769	0.994377	66.9	67.2	72.7	68.8	59.4	61.1	75.8	64.9	64.5	77	73.2	73.4	77.1	70.1	75.4	70.8	72.6	69.6	92.8	59.5	74.3	74.3	71.3	62.5	76	65.7	68.7	70.5	74.3	65.6	73.5	73.1	63.4	76.8	65.6	68.5	73.2	75.3
seq.10024.44	4-hydroxy-2-oxoglutarate aldolase, mitochondrial	HOGA1	Q86XE5	0.0114809	0.92441	0.0094896	0.754486	0.00584889	0.671312	0.00784015	0.777761	129.8	124.3	123.8	132.5	132.1	133.9	131.6	122.5	131.9	126.2	127.2	126	124.1	128.3	132	129.2	118.8	124	143.4	128.8	128.7	130.2	128.3	130.1	124.5	132.8	128.7	126.9	119.8	125.6	132.6	116.6	125.7	132.1	127.1	140.2	133.4	132.1
seq.10025.1	Dihydrolipoyl dehydrogenase, mitochondrial	DLD	P09622	0.238434	0.490971	0.687665	0.00431447	0.125307	0.72896	-0.323924	0.121525	3979.3	3078	3035.5	3448.7	3128.8	3196.1	2402.2	3329.1	3949	2315.1	2566.7	2554.8	2227.9	4762.6	1315	5220.7	2553.6	2393.9	945.2	4771.1	5308.2	3876.6	4436.1	885.6	1361.7	1782.5	1509	1941.6	1205.5	1744.3	1462.7	1728.9	2400.9	3404.5	2597.8	5566.6	6425.4	4005.2
seq.10030.8	Adenine DNA glycosylase	MUTYH	Q9UIF7	-0.0924789	0.0662051	-0.126479	0.00182736	-0.0466098	0.335907	-0.0126098	0.843651	65.4	64.4	62.3	62.9	63.9	62.6	57.6	66.1	61.2	53.2	65.5	58.9	67.4	52.6	62.7	65.3	55.2	56.8	56.3	57.4	62.1	59.1	57.9	59.7	60.6	58.8	66.7	70.1	60.2	61.4	59.5	60.4	63.1	61.8	64.2	54.2	57	54.6
seq.10035.6	Dual specificity protein phosphatase 4	DUSP4	Q13115	-0.0960848	0.00857516	-0.0892781	0.00354618	-0.046666	0.0794197	-0.0534727	0.246939	123.8	124.4	119	126.4	129.3	130.6	122.6	126.8	121.8	128.4	125.5	126.3	122.1	115	116.7	118.6	124	113.4	102.5	126	116.7	120.5	117.5	116.8	118.9	123.5	128.3	131.1	128.8	118.2	114.1	124.1	124.5	121.3	120	116.5	108.6	104.7
seq.10036.201	Zinc fingers and homeoboxes protein 3	ZHX3	Q9H4I2	-0.0636212	0.92441	-0.0771268	0.112262	0.0238515	0.937202	0.0373571	0.570832	697	789.6	834.3	756.8	776.7	906.2	783.2	788.3	864.2	796.6	816.8	741.2	764.9	705.1	849.7	820.1	762	745	426.9	770.1	813.4	845	855.6	744.5	805.4	909.4	784.5	890.9	720.4	787.1	828.1	798.8	789.2	909.9	725.9	789.7	845.5	794.4
seq.10037.98	Sialic acid-binding Ig-like lectin 12:Ig-like V-type 2 domain, Isoform long	SIGLEC12	Q96PQ1	0.0651385	0.75979	0.0429982	0.590754	-0.0164641	0.628875	0.00567623	0.816694	40.7	38.2	37.1	38.6	37.3	37.7	39.2	37.6	33.7	37.2	37.3	36.7	36.3	33.6	45.7	38.5	34.3	37.1	55.9	35.8	39.6	36.7	35.2	41.4	35.3	35.1	37.7	35.3	37.3	37.5	43.1	36.1	34.3	38.4	42.3	36.2	36	41.2
seq.10039.32	Purine nucleoside phosphorylase	PNP	P00491	-0.372816	0.00881518	-0.371856	0.00121157	-0.103172	0.443878	-0.104133	0.424185	4047.7	4428.3	4623.8	3725.8	3664.5	4198	3955	4093	3550.5	3579.1	4187.5	3900.9	4419.2	2686.5	3645.5	3853.8	2428.6	2793.9	1252.3	3151.4	3641.6	3778.5	3880.6	3310.2	3786.4	4208.1	4083	4330.2	3551.8	3832.2	3579.3	3859.8	3915.1	3887.3	3697.2	2769	3027.5	2843.3
seq.10040.63	Tumor protein 63	TP63	Q9H3D4	-0.0736018	0.0309341	-0.122008	0.00156476	-0.0898858	0.0175153	-0.0414799	0.675678	206.1	199	193.7	211	216.4	202.3	200.9	207.4	200.7	192.3	195.6	194.2	208	180.2	192.3	190	199.7	189.3	184.9	197.4	202.6	196.6	187.7	196.5	201.4	195.1	211.8	216.5	211.2	196.2	189.1	203.4	198.3	188.1	199.5	175.6	176.4	165.7
seq.10041.3	Hepatocyte nuclear factor 4-alpha	HNF4A	P41235	-0.0756782	0.894171	-0.027284	0.786943	0.0162335	0.809396	-0.0321607	0.874821	5422.3	5259.5	6074.5	6527	6317.9	7640.7	6009.2	6554	6819.2	6101.4	6635.2	5756	5846.5	5019.5	6181.5	6622.1	5738.7	6273.4	2919.9	5989.7	6440.1	6725.7	7186.2	5859.5	6499.6	7822.3	4726.5	4973.5	4325.9	6740.1	6028.8	6372.8	6170.6	7771.8	5886.7	5656.2	5930	5797.6
seq.10042.8	Serine/threonine-protein kinase Sgk3	SGK3	Q96BR1	-0.104213	0.0430539	-0.0748594	0.118963	-0.0431996	0.467367	-0.0725532	0.166605	429.1	441.3	402.9	428.3	466.4	410.1	416	406	402.5	447.1	405.4	461.9	419.7	370.3	399.9	383.9	475.3	397.9	323.5	423	410.8	393.3	384.3	398.8	392.3	375.9	444.8	441.2	468.7	382.5	432	390.9	405.6	385	406	376.9	362	379.4
seq.10043.31	Bromodomain-containing protein 4	BRD4	O60885	-0.0654838	0.00906138	-0.0856547	0.00158464	-0.0784511	0.00808533	-0.0582802	0.0760583	259	261.5	259.9	262.4	262	253	257.4	258.1	247.7	260.7	260.6	263.4	249.1	232.3	237	248.7	255.8	242.8	239.7	256.5	255.2	257.4	240.7	252	252.5	244.2	253.7	261	266.5	249.1	250.9	251.3	257.4	241.4	251.7	234.1	221.1	215.7
seq.10044.12	Protein Wnt-10a	WNT10A	Q9GZT5	0.493705	0.040605	0.56826	0.0158318	0.446801	0.0613155	0.372246	0.766204	8.8	9.1	16.1	9.4	5	6.7	18.7	7.2	10	18.7	15.4	16.8	14.5	13.7	17.5	17.8	18.8	19	19.6	6.9	20.5	18.8	16.8	5.7	19.8	12.5	8.9	6.6	16	7.6	16.5	17.8	8.1	24.2	8.5	25.5	36.4	33.2
seq.10045.47	Cullin-3	CUL3	Q13618	0.376238	0.000474248	0.490644	0.00128893	0.408888	0.00255609	0.294482	0.345199	90.6	89.4	91.4	82	78	82.7	90.2	87.7	96.7	90.4	90.5	88.2	85.5	124.5	95.5	108.2	121.8	133.3	134	100.7	108.1	101.9	113.5	100.1	101.2	102.8	86	84.8	89.7	89.9	97.7	85.2	90.1	104.3	88.6	183	195.1	179.8
seq.10046.55	Baculoviral IAP repeat-containing protein 2	BIRC2	Q13490	-0.0661671	0.185733	-0.0158205	0.843947	0.0189515	0.702425	-0.0313951	0.623732	296.6	302.4	277	299.6	333.9	292	290.7	285.2	295.3	326.8	283.5	311.5	293.5	300.1	267.1	265.1	307.4	279.7	286.6	308.8	280	286.5	275.4	296.8	273.5	270.2	314.3	312.4	330.8	293.9	286.3	285.3	295.5	272.5	296.2	293.4	289.9	275.1
seq.10047.12	Neutrophil cytosol factor 2	NCF2	P19878	-0.0538464	0.185733	-0.0322852	0.17951	-0.000911692	1	-0.0224728	0.570832	278.1	261.9	273.5	282	286	295.5	271	279.6	290.2	279.2	273.3	260.9	266.4	264.7	261.2	277.3	254.2	254.6	242.6	281.6	272.3	280.4	277.1	266.6	272.3	287.7	261	271.7	263.5	283.3	254.4	269.2	267.6	296.1	266.9	270.5	272.2	262.6
seq.10048.7	Core-binding factor subunit beta	CBFB	Q13951	0.0659902	0.108224	0.129638	0.00658091	0.126561	0.0320302	0.0629129	0.710553	252.6	240.6	244.2	249.5	249.2	254	237.3	247.7	257.4	245.9	239.9	232.6	228.8	261.2	235	247	272.1	286.7	248.4	251.2	253.3	249.3	256.2	243.9	247.5	257.5	243.1	235.1	240.3	263.7	234.4	237.1	240.9	272.4	246.5	303.5	315.7	283.4
seq.10049.112	Telomeric repeat-binding factor 1	TERF1	P54274	-0.0299178	0.256476	-0.0895715	0.00134678	-0.0694083	0.0224554	-0.00975449	0.938032	189.6	184.3	181.4	185.2	182.9	177.9	186.9	186.1	177.3	168.2	182.4	172.2	192.6	167.7	182.1	177.7	167.9	173.7	192.1	177.4	180.1	182.9	181.8	188.4	185	175	187.5	190.8	182.4	185.4	181	190.5	184.9	173.2	174.7	168.3	172.5	164
seq.10053.5	Integrin-linked protein kinase	ILK	Q13418	0.274368	0.0050696	0.496055	0.00121157	0.443553	0.00113323	0.221867	0.406448	67.8	50	61.3	59.5	61.1	59.8	59.5	62.7	68.6	53.2	61	57.2	62.3	81.9	67.6	73.8	86.8	89.4	69.6	62.9	65.2	66.5	65.7	64.5	64.2	68.5	59.6	59.3	54.1	64.6	60.6	56.8	63.5	68.2	62.5	108.5	117.3	110.9
seq.10054.3	Gigaxonin	GAN	Q9H2C0	0.0453438	0.215026	0.00445117	0.599353	-0.0276956	0.461573	0.013197	0.625021	55	52.8	51.4	49.8	50.1	54.6	50.2	48.7	53	60.3	50.6	51.1	48.9	52.8	55.5	54.9	52.9	51.6	61.8	52.6	51.7	50.3	52.9	51.2	53.4	49.9	49.2	49	55.1	50.9	54.2	53.8	50.3	56.3	47.6	53.5	55.1	53.3
seq.10056.5	Forkhead box protein M1	FOXM1	Q08050	0.395828	0.000816329	0.452706	0.00125445	0.222252	0.047994	0.165374	0.907246	148	133.4	153.4	135.5	136.8	138.1	132.1	139.9	168	133.3	138.7	123.1	125.1	221.6	153.6	173	206.6	217.1	197.4	167.4	164.1	147.7	178.7	146.4	136.4	140.4	136.1	128.9	125.9	143	139.2	132.6	134.1	156.3	135.2	251.9	263	247.6
seq.10058.1	UV excision repair protein RAD23 homolog A	RAD23A	P54725	0.876809	0.000627612	0.984024	0.00121157	0.746145	0.002587	0.63893	0.38021	428.2	391.3	404	467.4	460	581.1	350.9	455.4	813.5	492.5	420.5	366.9	329.1	1184	582.8	711.2	1030.1	1068.4	536	871.9	832.5	708.1	894.9	529.2	475.2	531.4	404.6	404	347.5	479.1	400.9	401.4	545.1	604.9	499.5	2135.5	2015.7	1716.6
seq.10063.10	E3 ubiquitin-protein ligase FANCL	FANCL	Q9NW38	0.0316983	0.622674	-0.0565594	0.00955407	-0.125536	0.0226194	-0.0372782	0.345199	150.5	150.5	149.7	145.5	157.2	144	144.9	147.5	138.3	149.4	142.9	151.4	153.5	154.3	150.1	140.7	139.3	136.1	210.3	153.3	142.3	146.4	141.1	149.9	144.8	131	147.6	156	160	147.7	144.9	145.2	142.9	142.4	142.7	140.4	127.1	135.5
seq.10064.12	Putative hydrolase RBBP9	RBBP9	O75884	-0.0818899	0.122333	-0.0162751	0.872674	0.0465537	0.443878	-0.0190611	0.726463	469.8	447.3	464.2	479.2	488.7	506.1	431.7	473.9	498.2	468.6	465.1	453.9	435.3	421.9	440.4	462.5	446.9	445.7	340.7	461	457.1	468.1	476	448.8	479.3	493.6	436.1	439.5	433.8	482	430.4	460.7	466	503.4	435.8	463.8	464	443.7
seq.10069.2	Peptidyl-prolyl cis-trans isomerase NIMA-interacting 1	PIN1	Q13526	0.0516745	0.741894	-0.00154013	0.0786958	-0.0830902	0.0388106	-0.0298755	0.87998	163.3	182.6	154.1	161	168.5	149.8	161.7	156.6	149.1	221.3	160.4	199.2	165.6	183.9	165.5	159.8	179.9	161.6	245.4	175.6	160.4	156.4	160.1	157.5	145.3	157.5	160.7	161.3	238.4	158.2	175.2	163.1	160.1	162.1	172.5	164.2	160.2	162.6
seq.10070.22	1-phosphatidylinositol 4,5-bisphosphate phosphodiesterase gamma-2	PLCG2	P16885	-0.0569393	0.22602	-0.0692236	0.0079443	-0.023444	0.415658	-0.0111597	0.867222	183.1	173.8	179.2	177	183	165.9	173.6	179.6	174.4	162	180.9	170.7	174.4	151.7	171.5	169.6	180.4	169.2	149.8	175.2	176.1	174.4	166.3	172	174.9	162.1	182.2	180	162	175.3	183.2	177.7	178.2	169.3	172.1	166.7	167.4	176.2
seq.10073.22	Tyrosyl-DNA phosphodiesterase 1	TDP1	Q9NUW8	-0.069098	0.235323	-0.0280162	0.672104	0.00389126	0.924586	-0.0371906	0.406448	332.5	303.5	300.2	317.8	356.8	302.8	318.7	302.6	310.4	308.7	304.5	317.2	317	290.7	288.3	299.9	339.8	309.9	237.8	317.8	313.5	304.9	298.4	296.2	307.9	289.2	337.4	332.1	314.7	296.7	308.1	301.8	317.5	304.6	300.3	292.1	292.7	282.3
seq.10074.128	Bromodomain-containing protein 2	BRD2	P25440	-0.0214879	0.500596	-0.0476974	0.0365396	-0.0845808	0.083379	-0.0583712	0.38887	263.5	271.5	255.9	264.7	281	244.1	256.6	256.3	242	334.1	251.1	284.6	255.8	257.8	259.1	238.4	266.6	248.8	357	274.8	242	243.3	235.3	264.5	245	237.6	275.3	274.7	311.2	247.3	274	255.5	248.5	239.6	271.8	237.8	220.9	241.3
seq.10075.75	Acyl-CoA-binding domain-containing protein 6	ACBD6	Q9BR61	0.000601979	0.878136	0.0987704	0.0323826	0.155508	0.0563352	0.0573396	0.256357	44.5	41.4	45.1	41.8	42.1	41.7	40.3	42.6	52.4	33.4	42.3	42	41.5	39.8	41.3	50	39.4	47.1	29.7	42.9	42.6	43.1	48.2	43.2	39.5	42.6	46.1	46.4	39.9	43.1	43.1	45.6	43.5	39.5	43.1	51	47.5	49
seq.10076.1	AP-4 complex subunit mu-1	AP4M1	O00189	0.101009	0.137939	0.110005	0.00955407	0.0378498	0.327287	0.0288534	0.889112	306.1	303.2	287.5	293.5	297	287.7	297.2	288.8	300.8	347.2	292.5	310.6	284.3	330.4	296.6	299.6	339.5	346.2	390.9	316.1	302.8	295.9	296.6	312.8	293.6	280	303.7	288.9	342.3	292.3	321	293.2	296.1	285.7	291.9	344.1	343.2	337.9
seq.10078.5	BAG family molecular chaperone regulator 3	BAG3	O95817	-0.0406143	0.168134	-0.0333471	0.252861	-0.0278984	0.39791	-0.0351656	0.38887	254.2	237.6	249.6	239.8	241	232.6	241.6	234.5	226.2	249.4	247.7	245.9	256.7	227.7	241.8	232.1	233.3	229.5	253.2	229	240.5	238.9	234.9	227.6	240.2	224.9	258.8	253.7	256	234.7	243.8	244.2	227.1	240.2	228.2	217.8	238.6	226.3
seq.10080.9	Translation initiation factor eIF-2B subunit alpha	EIF2B1	Q14232	1.04913	0.000627612	0.958191	0.00134966	0.918311	0.000804035	1.00925	0.121525	214.3	180.7	217	154.9	132	185.9	139.6	174.3	305.9	118.2	169.5	127.9	122.6	529.9	250	343.1	408.7	495.8	208.2	295.7	393.2	315.3	330.1	272.9	269.2	265	196.1	173.9	131.4	201.1	171.3	162.2	232.3	235.8	196.9	1052.5	1191.4	939.1
seq.10081.17	DNA-binding protein SATB2	SATB2	Q9UPW6	0.0959638	0.77313	0.0385046	0.78536	-0.0752334	0.711831	-0.0177742	0.927784	68.8	71	70	68.8	68.1	59	79.1	64.8	61.5	87.3	70.6	79.9	72.6	76.3	71	71.3	66.5	71.5	125.3	68.7	74.7	65	67.3	66.4	73.2	65.8	70.5	69	85	65.8	80.7	68.6	59.1	72.6	70.2	64.7	70.4	76.9
seq.10082.251	Neurofilament light polypeptide	NEFL	P07196	0.122038	0.108224	0.236161	0.118963	0.588733	0.0315806	0.47461	0.0428577	296.1	279.4	294.5	304.1	271.2	271.5	294	270.2	313.5	297	320.7	309	309.5	366.3	331.7	330.1	346.1	357.7	306.7	275.1	281.1	290.6	321.4	666.9	783.6	1060.9	311.2	302.1	319.3	272.8	313.5	294	326.3	373.1	312.4	360.7	394.9	361
seq.10085.25	Steroidogenic acute regulatory protein, mitochondrial	STAR	P49675	-0.117558	0.556269	-0.0816626	0.401062	0.0372059	0.912009	0.0013108	0.997671	2336.3	2188.5	2556.6	2616.3	2560.9	2961.1	2273.2	2553.5	2865.4	2274.6	2458.4	2143.4	2164.2	2060.2	2489.7	2447.5	2213.3	2321.8	1168.6	2403.6	2360.2	2525.2	2665.3	2508.2	2630.3	3094.5	2119.4	2271.2	1919.8	2698.8	2373.7	2421.1	2557.7	2939.7	2457.7	2281.6	2256.3	2211.4
seq.10086.39	Cystathionine beta-synthase	CBS	P35520	0.0223074	0.490971	-0.0263313	0.0313385	-0.0761412	0.0613155	-0.0275025	0.553871	192.2	199.6	191.7	195.1	198.2	202.9	190.6	196	195.4	235.6	195.3	198.6	186.7	207.9	188.1	187.4	186.6	188.5	279.1	203.9	186.5	189.1	196.8	201.8	185.8	204.3	188.4	183.8	233.4	197.9	194.5	190.7	191.2	199.9	202	187.8	186.8	177.6
seq.10087.10	Alpha-crystallin A chain	CRYAA	P02489	-0.0146252	0.0563736	-0.0930224	0.00685803	-0.100791	0.0226194	-0.0223937	1	134	136.5	134.9	131.2	132.5	134.2	134.5	134.6	126.9	127.1	129.5	130.3	141.9	129.4	130.1	129.4	119.8	125.3	175.3	131.1	124.6	128.3	122.6	134.6	128.5	127.7	136	139.8	143.5	133.1	129.3	134.9	132.4	123	136.7	119.1	110.4	116.3
seq.10088.37	Adenine phosphoribosyltransferase	APRT	P07741	-0.270362	0.0749251	-0.0806464	0.241374	0.136794	0.516522	-0.0529222	0.726463	117.2	123	129.6	126.8	135.1	150	132.7	127.9	167.6	120.4	120.3	110.3	116.8	100.1	115.6	125	85.3	97.2	52.2	115.8	120.6	123.7	134.5	113.2	130	142.7	124.5	125.2	104.2	119.8	109.1	118.6	123.8	156.5	122.3	119.4	131.6	117.5
seq.10089.7	N-acetylserotonin O-methyltransferase-like protein	ASMTL	O95671	-0.112724	0.0158306	-0.0181998	0.633282	0.0839772	0.0320302	-0.0105471	0.896799	251.6	233.4	238.1	253.5	267.2	262.2	233.7	250.9	259.6	246.5	234.9	225.7	233.1	218.6	218.9	228.5	222.9	224.1	215.6	236.1	236.1	232	236.9	246.7	246	274.7	253.8	261.1	245.7	256.6	221.4	234.5	251.3	264.8	249.2	233.7	230.5	214.2
seq.10336.3	E3 ubiquitin-protein ligase CHIP	STUB1	Q9UNE7	1.18364	0.000522451	1.19013	0.00121157	1.07214	0.000804035	1.06564	0.0545682	118.8	112.3	132.9	128.2	99.7	134.3	120.1	116.9	221	116.8	140.3	110.9	103.1	434.4	205.2	284.8	407.5	438.8	220.8	201.7	244.7	202.3	252.1	221.2	278.7	277	115.1	114.5	102.3	176.6	163.7	164.4	163.5	269.6	142.3	676.1	839.1	699.8
seq.10339.48	Gamma-enolase	ENO2	P09104	0.364053	0.0502665	0.627173	0.00169962	0.812055	0.00190619	0.548935	0.175861	308.2	264.3	294	234.9	257.2	271.8	237	259.4	335.2	255	289.2	224	209.5	355.7	243.8	267.6	485	518	330.7	334.9	297.1	258.2	314.4	412.5	390.8	463.3	284.9	276.1	256.2	286.6	255.9	248.9	300.3	309.6	263.2	829.5	889.2	688.7
seq.10342.55	E3 SUMO-protein ligase PIAS4	PIAS4	Q8N2W9	0.28607	0.185733	0.0867021	0.488762	-0.128721	0.60263	0.0706462	0.843651	55.6	65.7	59.4	48.6	44.2	45.7	69.7	43.3	47	89	62.8	71.5	61.2	65.9	78.4	62.1	75.6	66	133.8	49	64.9	59.8	60.8	61.1	66.4	52.4	56.1	54.5	80.1	51	95	63.4	46	60.3	46.9	61.4	68.4	90.2
seq.10344.334	Interleukin-10 receptor subunit alpha	IL10RA	Q13651	-0.158975	0.270405	-0.161793	0.00651204	-0.017654	0.542152	-0.0148364	0.979103	681	722.5	750.9	752.8	794	875.9	679.4	766.3	886.5	725.7	760.1	709.3	707.2	632.7	775.6	727.5	674	622.5	366.1	782.9	696.7	717.8	764.1	780.8	748.3	847.4	726.8	805.7	632.4	757.6	732.8	720.1	800.8	812.7	735.8	676.9	652.6	631.7
seq.10346.5	Signal transducer and activator of transcription 3	STAT3	P40763	1.30479	0.000627612	1.16614	0.00121157	1.07711	0.000673779	1.21575	0.0979666	1539.8	1257.7	1380.1	1303.7	1157.7	1495.7	913.2	1157.6	3114.7	976.5	1111.9	829.6	782.9	4415.7	1731.5	2488.8	4373.8	5361.9	2051	2959.6	3217	2479.3	3267.7	1857.9	1911.4	1936.8	1318.6	1222.5	894.9	1677.7	1338.2	1396.7	2000.8	2515.8	1652.6	10308.1	11508.5	9528.9
seq.10351.51	Interferon regulatory factor 1	IRF1	P10914	0.0153948	0.622674	0.0946078	0.012816	0.101518	0.0388106	0.0223054	0.79455	133.7	128.2	133.7	129.3	127.3	128.9	137	125.9	124.5	132	137	125.3	133.7	122.1	130.6	145.5	127.5	136.8	131.6	115.3	138.2	136.3	135.1	116.6	138.6	132.8	128.4	127.5	124.8	132.6	135.4	138.2	119.2	149.5	123	134.9	152.3	141.6
seq.10354.57	Signal transducer and activator of transcription 3	STAT3	P40763	0.893082	0.000627612	0.916946	0.00121157	0.889971	0.000673779	0.866108	0.0775486	457.7	408.4	457.5	398.2	369	461.1	342	386.3	776.7	349.5	391.6	313.2	312.9	1014.4	532.3	663.3	942.8	1136.4	487.2	718.1	800.2	646.3	807.7	525.3	553.3	566	396.5	397.6	314	478.9	436.9	462.6	533.9	651.4	460.8	2212	2429.8	2032.8
seq.10356.21	Transcription factor AP-1	JUN	P05412	0.0124763	0.807918	-0.0501669	0.193862	-0.0437947	0.60263	0.0188486	0.959058	138	139.6	137	139.6	146.5	140.9	148.2	142.8	143.2	167.9	138.2	147.9	140	140.8	168.6	136.8	146.6	133.4	168.2	146.9	137	140.4	132.1	163.8	142.7	147.3	149.5	143.6	154.3	141.8	183.6	137.4	142.6	144.1	133.1	135.5	131.5	155.6
seq.10361.25	2'-5'-oligoadenylate synthase 1	OAS1	P00973	-0.0153731	0.0499198	-0.0840064	0.0083401	-0.110276	0.0338311	-0.0416423	0.604713	210.4	203.8	198.7	203.1	202	200	198.1	205.6	185.6	203.1	199.8	199.7	203.5	197.5	186.3	182.1	197.5	183.1	271.5	200.3	186.8	196.2	187.7	202.7	190.8	184.1	200.5	204.3	214.1	205.2	192.9	204.4	204	181.8	199.2	178.1	174	175.8
seq.10362.35	Myc proto-oncogene protein	MYC	P01106	0.152126	1	0.00278397	0.0676708	-0.19811	0.0410756	-0.0487684	0.489301	84.1	89.5	86.1	79.8	82.5	79.9	85.1	85.6	79.8	107.5	79.6	90.9	85.1	102.8	86.2	79.6	76.9	79.7	188.9	90.6	81.4	87.2	80.2	86.8	77.1	82.6	86.8	80.5	110.3	81.8	83.7	79.2	80.6	78.2	92.1	75.8	76.1	73
seq.10363.13	Mothers against decapentaplegic homolog 3	SMAD3	P84022	0.552202	0.000995922	0.641801	0.00283212	0.615717	0.00047465	0.526118	0.406448	184.6	173.8	166.6	141.8	144	133.9	164.3	128.6	237.5	163.7	151.9	148.2	131.6	303.6	306.2	215.6	235	260.8	198.9	195.6	219.2	197.5	203	213.5	168.6	167.8	185.6	172.8	164.8	180.3	383.1	145.7	145.2	203.5	136.7	429.5	472.3	570.9
seq.10364.6	Mothers against decapentaplegic homolog 2	SMAD2	Q15796	0.170078	0.00164924	0.340697	0.00121157	0.240774	0.002993	0.0701551	0.907246	180.4	164.8	157.9	165.8	176.2	171.8	164.3	169	196.6	170.8	165.9	164.5	158.3	211.9	182.6	180.6	197.4	211.5	184.5	190.5	189.1	174.8	186.6	166.4	167.7	167.4	164	172.5	167.1	174.9	174.6	165.5	161.5	175.9	166.1	236.7	237	238.3
seq.10365.132	Interleukin-23	IL12B|IL23A	P29460|Q9NPF7	0.036686	0.248356	-0.0432771	0.0472732	-0.105779	0.0493427	-0.0258163	0.567501	142.2	131.8	136.5	134.5	134.2	132.5	138	137.7	132	140.4	137.3	128.9	142.6	137.5	136.1	129.4	122.9	131.3	210.1	134.8	128.5	131.5	133.4	138.5	130.4	126.4	141.6	138.1	148.3	131.6	140.9	135.3	131.5	126.1	138.1	125.3	122.7	125.6
seq.10366.11	Platelet-derived growth factor receptor alpha	PDGFRA	P16234	0.0804075	0.75979	-0.0329628	0.0442232	-0.115136	0.083379	-0.00176535	0.810471	134.2	138.8	131.6	136.3	136.5	136.1	139.4	130	131.5	150.4	131.3	136	135.1	147.1	146.6	142.7	125.8	129.1	222	132.8	133.3	129.9	128	148.4	127.8	136.1	137.6	129.3	161.1	137.1	153.6	131.7	126.4	128.4	137.9	128.1	122.3	131.3
seq.10367.62	Interleukin-12	IL12A|IL12B	P29459|P29460	-0.069467	0.0953525	-0.141843	0.00237453	-0.128992	0.0166373	-0.0566155	0.515646	61.4	60.4	63.6	60.8	58.7	62.8	60.4	63	58.1	55.4	56	56.6	65.4	52.6	55.5	58.7	49.9	54.3	72.3	55.8	57.7	59.5	57.4	57.6	56.8	59.3	61.4	63.1	58.1	62.8	56.6	57	58.4	57.3	64.9	51.2	50.1	47.8
seq.10370.21	Signal transducer and activator of transcription 1-alpha/beta	STAT1	P42224	0.676071	0.00214376	0.691677	0.00138303	0.390803	0.0432182	0.375197	0.469686	88.2	84.5	83.3	72.4	73	80.5	67.9	67.1	108.1	108.6	68.2	83.5	65.5	174	90.3	102	137.1	142.9	228.9	121.5	100.5	93.1	101.2	99.3	79.9	85.2	70.6	67.7	124.1	86.5	90.2	74.2	79.5	91.1	85.5	218.6	224.8	199.9
seq.10372.18	Signal transducer and activator of transcription 6	STAT6	P42226	0.252864	0.0846661	0.210286	0.0338841	-0.0173888	0.647555	0.0251891	0.967033	503.9	490.9	510.6	316.2	310.7	328.9	322.8	319	350.5	325.3	473.6	451.7	447.7	461.6	474.6	506.5	458.8	515.7	362.4	444.6	486	485.6	526.3	323.8	316.2	325	321	315.1	312.3	360.1	354.2	351.7	316.6	352.5	310.6	626.5	624.4	601
seq.10379.19	A disintegrin and metalloproteinase with thrombospondin motifs 1_MOUSE	Adamts1	P97857	0.0267343	0.75979	0.0115565	0.909897	-1.19289	0.00403712	-1.17771	8.42e-06	410.3	366.7	370.8	656.2	551.1	775.5	628.1	587	656.5	644.4	894.4	815.1	965.3	1098.4	1067.8	1372.6	277.4	276.9	288.4	439.3	456.8	546.5	696.7	172.2	154.7	166.8	239	225.6	257.4	350.1	361.3	328.6	316.2	331.3	335.1	270.9	273.1	260.5
seq.10382.1	Angiopoietin-related protein 3	ANGPTL3	Q9Y5C1	0.0374119	0.601462	-0.0714852	0.00984427	-0.158212	0.00168408	-0.0493155	0.194269	134.8	130.7	133.4	125	125	123.1	124.9	128.3	124.8	140.1	128.8	128.9	135.8	132.2	126.9	123.1	126.3	123.2	187.6	133.1	126.8	123	126.9	129.7	120	120.5	129.4	127.9	150.6	123.2	124.2	130.6	124.5	118.4	125.4	118.9	111.7	119.5
seq.10390.21	E3 ubiquitin-protein ligase ZNRF3	ZNRF3	Q9ULT6	0.39521	0.00288247	0.628481	0.00121157	0.617564	0.000403932	0.384293	0.164222	109.6	102.5	109.1	102	106.7	109.6	104.8	101.7	144.2	95.4	112	98.9	103.6	172.1	115.3	140.8	151.3	173.6	137.5	131.6	134.1	126.2	133.9	120.8	123.2	130.6	104.5	110.5	99.4	119.9	110.9	114.9	110.6	148	113.6	267.8	285.2	265.6
seq.10391.1	Angiopoietin-related protein 3	ANGPTL3	Q9Y5C1	0.127769	0.728081	0.00107498	0.524804	-0.116751	0.403085	0.0099428	0.920028	52.6	53.6	56.1	47.2	48.1	48.6	57.7	48.9	46.5	61.5	57.5	61.3	59.3	58.6	56.4	63.6	49.6	53.5	98.4	45.9	55	54.3	52.1	48.9	55.8	50.4	57.7	56	63.3	52.8	61.4	54.6	46.3	54.6	50.6	48.5	55.5	51.1
seq.10396.6	Induced myeloid leukemia cell differentiation protein Mcl-1	MCL1	Q07820	-0.157288	0.118842	-0.0601206	0.310847	0.0493325	0.835255	-0.0478351	0.810471	43.5	43.3	45.6	45.9	48.7	52.8	41.4	48.2	58.1	42.7	44	40.3	44.1	39.9	45.9	41.9	40.1	41.2	27	45.8	42	42.5	46.6	45.3	44.6	51.1	41.6	41.6	35	47	41.3	43	45.1	53.3	45.8	40.1	45.3	43.7
seq.10398.110	Ankyrin repeat domain-containing protein 1	ANKRD1	Q15327	0.0423923	0.433165	0.840635	0.00128893	1.51965	4.82e-05	0.721403	0.139278	315.5	293.1	304.9	208	229.1	201	206.9	218	563.8	233.8	192.6	171.1	169.7	309.6	200.8	210.9	284.8	367.5	260.5	243.9	286.3	226.4	229.4	287.6	276.3	277.1	303	266.7	291.6	312.1	300.3	276.6	284.5	474.9	263.2	1072.6	1197.6	972.6
seq.10418.36	Syntaxin-12	STX12	Q86Y82	-0.107174	0.22602	-0.0461182	0.599353	0.0246803	0.989452	-0.0363752	0.451504	550.8	517.2	540.6	598.1	635.8	619.3	564.4	555.6	601.2	580.5	581.6	575.1	560.5	490.2	544.3	580.1	539.4	550.2	349.5	527.3	579.5	582.2	599.7	544.4	622.3	669.5	538.1	565.7	501.3	578.1	545.8	557.6	555.7	667.4	537.3	501.7	536.8	486.1
seq.10419.1	Scavenger receptor class A member 5	SCARA5	Q6ZMJ2	-0.0706318	0.040605	-0.101313	0.00200589	-0.0414733	0.279195	-0.010792	0.920028	191.6	191.7	188.8	189.2	193.7	190.7	193.6	191.3	184.5	175.9	195.1	180.9	202.7	166.9	183.5	179.9	181.8	172.9	175.4	177.9	190.7	192.1	187.9	191.8	198.8	196.3	200.9	208.1	191.5	184.8	180.9	192.8	200.1	186.6	185.3	173	170.7	152.7
seq.10420.30	Fas apoptotic inhibitory molecule 1	FAIM	Q9NVQ4	0.216192	0.0577504	0.17065	0.050545	0.105859	0.220229	0.151401	0.456186	35.8	38.4	40.8	34.7	28.5	28.9	47.8	32.6	36.3	47	42.1	43.6	47.2	39.4	50.4	50.7	44.2	48	49	33.8	42.6	47.4	44.6	36.1	47.2	41	40.4	40.4	42.8	37.4	52.6	43.2	35.3	50.1	32	45.9	58.2	54.2
seq.10424.31	Neural proliferation differentiation and control protein 1	NPDC1	Q9NQX5	0.0380904	0.622674	-0.100971	0.00277011	-0.0596433	0.297192	0.0794181	0.106025	26.4	26.9	25.7	27.7	30.1	28.5	30.3	27.6	27.8	26.8	27.5	25.5	28.4	27.8	28.3	32.7	26.8	26.7	26.4	29.4	28.7	30	26.9	29.2	30.2	28.6	30.4	30.5	26.2	27.5	30.9	29	29.9	30.9	30	27.6	27.7	27.5
seq.10425.3	Beta-1,4-galactosyltransferase 5	B4GALT5	O43286	-0.075949	0.0591589	-0.0374972	0.236285	0.0232612	0.595715	-0.0151905	0.927784	275.1	262	267.8	274.4	320.5	262.5	273.8	272.8	275.5	259.4	277.9	255.7	275.3	244.3	262	261.1	271.9	261.4	231.8	268.4	270.6	265.1	256.1	275.1	276.2	247.4	292.9	297.2	265.7	263.6	273.2	274.1	275.7	271	271.7	252.3	254.5	254.5
seq.10426.21	Golgi SNAP receptor complex member 2	GOSR2	O14653	0.469318	0.111293	0.156259	0.352693	-0.0644462	0.754453	0.248612	0.5336	2.4	1.9	3.3	2.7	2.2	2.4	6	2.5	2.7	5.1	3.2	4	4.7	3.3	4	6	3.8	6.2	4.6	2.2	5.6	5.8	4.4	2.3	4.1	3.5	3.5	2.5	3.9	2.3	4.7	4.3	2.9	5.5	2.7	4.2	7	7.3
seq.10428.1	Killer cell immunoglobulin-like receptor 2DS2	KIR2DS2	P43631	-0.0501448	0.383415	0.0143175	0.853779	0.0779539	0.220229	0.0134916	0.970552	42.8	38.6	44.8	43.4	44.8	50.7	42	47.9	43.3	42.5	40.8	41.8	40.7	40.2	46.8	40.3	41.3	42	38.7	43.4	42.2	40.9	43.3	47.7	41.6	52.8	43.2	41.5	38.1	43.8	44.4	41.4	46.2	42.4	47.6	43.5	41.6	40.3
seq.10430.31	4F2 cell-surface antigen heavy chain:Cytoplasmic domain	SLC3A2	P08195	0.193627	0.488622	-0.00411543	0.271583	-0.144134	0.236091	0.0536086	0.827573	34.6	33	37.5	32	26.5	27.8	37.6	30.5	27.1	44.8	35.1	37.5	38.3	36.4	38	39.3	35.7	33.6	73	29.9	35.5	34.5	33.2	33.3	37.9	35.6	36.1	38	50.6	32.2	40.6	37.4	30.1	37.5	29.8	29.2	35.5	33.6
seq.10432.3	Uncharacterized protein KIAA1644	SHISAL1	Q3SXP7	-0.0223303	0.741894	-0.117043	0.00237453	-0.125753	0.0156392	-0.0310404	0.783537	63.2	54.9	51.3	54.8	56.6	54.3	55.9	55.9	51.4	50.7	56.6	53	62.8	53.1	57.7	55.9	49.7	54.3	64.1	56.2	52.4	53.7	49.3	55.9	54.4	54	57.4	57.9	52.2	53.1	53.7	53.7	54.5	54.3	59.6	48.3	46.5	49
seq.10435.2	N(4)-(beta-N-acetylglucosaminyl)-L-asparaginase	AGA	P20933	-0.0390563	0.957762	-0.0414743	0.516203	-0.0341671	0.335907	-0.0317491	0.874821	84.2	84.7	90.2	92.8	85.6	94.4	80.7	84.5	102	108.6	86.9	86.8	78.9	84.1	87.9	89.3	81.1	79.6	87.3	93.1	90.1	88.6	87.6	85	90.1	93.6	83.7	85.5	90.6	86.1	86.6	86.6	90.1	99.7	82.4	86	83.9	84.8
seq.10438.19	Granulocyte-macrophage colony-stimulating factor receptor subunit alpha	CSF2RA	P15509	-0.0921702	0.0846661	-0.0673496	0.0136878	-0.0267857	0.56293	-0.0516063	0.60967	415.8	449.7	415.7	432.8	463.9	447.4	412.3	422.4	391.4	539	413.8	477.9	424.2	405.6	418.2	397.3	464.8	409.2	362.8	438.5	408.4	409.1	403.9	413.3	400.8	423.4	430.4	461.4	492.4	424.4	428.3	412.5	414.6	426.1	403.8	413.8	389.6	388.9
seq.10439.57	Alpha-amylase 2B	AMY2B	P19961	-0.0411696	0.146429	-0.103986	0.0042963	-0.0793306	0.0320302	-0.0165142	0.997671	169	155.2	155.5	161.3	177	163.8	162.4	166.3	160.7	171.8	157.5	155.4	160.1	160.1	154.2	152.9	151	145.3	180.5	165.9	157.6	159.7	154.7	166.2	155	162.2	166.4	168.4	171	161.4	159.3	166.8	173.4	158.8	165.8	143.8	142.2	142.5
seq.10440.26	CXADR-like membrane protein:Extracellular domain	CLMP	Q9H6B4	-0.06325	0.0158306	-0.0874439	0.0176819	-0.0303092	0.56293	-0.00611524	0.874821	110.8	111.4	105.3	113.3	120.5	112.7	113.6	110.2	110.2	110.7	112.1	112	113.8	106.6	108.8	106.4	110.4	100.6	103.5	108.9	112.5	109.2	105.5	114.1	115.6	106.5	123.1	122.3	107.3	105.6	114.5	117.7	117.7	117.3	107.3	104.6	98.4	98.3
seq.10442.1	Transmembrane protein 190	TMEM190	Q8WZ59	0.0577936	0.587742	-0.0736373	0.0411082	-0.163987	0.0942138	-0.032556	0.72915	41.8	41.2	41.9	40.6	41.3	38.2	43.2	40.4	37.6	40.7	40.5	43.5	45.4	36.4	48.9	44.8	38.4	37.2	63.2	40.4	39.8	40.7	39.6	40.4	41.6	40.7	42	42.9	36.2	39.1	46.5	41.3	41	42.9	42.2	35.7	35.6	36.9
seq.10445.20	Apolipoprotein M	APOM	O95445	0.00176174	0.728081	-0.0178714	0.676998	-0.0260186	0.702425	-0.00638554	0.931569	143.8	173.3	158.2	149.9	148.6	141.6	166	144.8	146.7	207.3	167	192.5	163.6	149	170.3	157.9	177.8	157.8	175.6	144.1	168.5	161.3	157.6	149.3	171.1	159.5	165.9	162.9	187.2	144.4	182.8	170	144.3	170.5	141.2	147.3	159.2	172.5
seq.10447.18	Polyadenylate-binding protein 3	PABPC3	Q9H361	0.514014	0.00129315	0.74548	0.00121157	0.703907	0.000673779	0.472441	0.114176	324.6	320.3	320.6	346.2	348.7	350.4	312.8	323.4	447.1	341.8	333.4	318.8	306.9	606.3	375	429.2	589.9	649.7	342.4	434.1	466.1	423.3	511.8	371.9	391.6	417.4	325.9	332.8	314.6	351.8	342.5	348.2	389.5	449.1	339.4	1029.4	1121.7	900.8
seq.10449.31	Protein shisa-2 homolog	SHISA2	Q6UWI4	-0.0480701	0.792684	0.049417	0.0676708	0.0745228	0.165858	-0.0229642	0.741704	302.1	301.6	281.6	300.3	334.4	278.4	296.2	281.1	296.5	321.9	285.7	325.4	292.8	297.4	292.9	275.7	335.6	295.4	216.7	305.2	302.9	298.6	279.8	290	292	267.4	304.6	316.5	318.5	285.1	304.6	286.3	284.2	295.2	280.6	319.2	298.6	319.6
seq.10451.11	Nucleobindin-1	NUCB1	Q02818	0.247553	0.404404	0.169217	0.227106	0.383554	0.0638049	0.461889	0.00796143	1066.1	1146.2	1387.8	1112.6	834.6	1058.3	1058.5	1083.9	1077.3	1045.5	1107.9	761.8	1023.7	946	1083.3	1132.5	2053.5	1896	933.8	794.2	1104.9	1235.8	1389.8	1162.6	1491.7	1911.7	1061.8	1187.8	1192.2	1173.8	1463.9	1534.7	1750.4	2203.5	1324.5	1586.5	2112	1894.3
seq.10453.7	Carcinoembryonic antigen-related cell adhesion molecule 20	CEACAM20	Q6UY09	0.0188679	0.842877	-0.0894319	0.0335616	-0.0767502	0.0638049	0.0315496	0.567501	23.1	22.1	21.2	21.9	22.3	22.6	24	22.2	21.8	23	23.3	23.3	24.7	22.6	25.2	23.2	22.3	22.4	25.7	21.5	21.4	22.9	23.1	22.2	24.1	22.7	23.4	24.8	21	23.6	27	25.4	22.3	22.7	25.6	19.9	20.9	22.7
seq.10454.99	DnaJ homolog subfamily C member 16	DNAJC16	Q9Y2G8	0.147274	0.151414	0.0611787	0.676998	-0.0290301	0.950782	0.0570653	0.625021	36.2	37.7	38.6	37.5	36.9	40.3	36	39.4	37.9	46.7	34.5	38.4	38.9	43.9	51.3	39.7	36.5	39.5	56.6	43.5	37.9	38.3	37.9	49.8	37.4	44	38.8	37	48.2	37.9	44.2	33.4	39.1	32.7	41.8	38.5	35.8	42.2
seq.10455.196	Interleukin-31	IL31	Q6EBC2	0.00383058	0.137939	-0.0957315	0.00471657	-0.125594	0.0195266	-0.0260316	0.777761	119.6	122.4	119.5	118.5	120.3	123.2	123.4	122.8	111.8	115	118.8	115.7	122.4	115.4	111.6	111.6	107.3	108	170.7	114.1	120.1	121.4	117.9	116.2	115.6	113.8	126.3	119.9	131.9	117.1	115.4	127.6	121.2	113.1	117.3	107.4	101	99.8
seq.10457.3	Interleukin-18 receptor accessory protein	IL18RAP	O95256	-0.0146969	0.861698	-0.0625854	0.0636496	-0.0182309	0.700197	0.0296576	0.256357	84.4	82.6	83.2	85.7	83.6	80.7	86.1	82.8	83.8	82.4	86.3	86.6	85	76.8	83.9	83.7	86.5	85.5	73.2	85.2	87.6	82	88	82.2	89	86.6	87.8	90.8	81.9	80.6	85.5	86.8	86.7	86.8	85.3	84.1	84.6	81.4
seq.10460.1	Chitotriosidase-1	CHIT1	Q13231	0.283301	0.269712	0.19494	0.356855	0.0244502	0.754453	0.112811	0.783537	17.8	27.2	27.6	16.4	13.1	14.4	33	17.1	17.8	37.1	25.5	30.5	29.4	23.5	29.9	32.6	31.3	27.9	41	16.5	29.9	28.7	26	17.8	32.7	25.5	23.6	20.7	34.2	17.4	34.8	32.2	15.1	30.4	14.3	23.4	34.9	36.5
seq.10462.14	Insulin-like peptide INSL5	INSL5	Q9Y5Q6	0.0019117	0.657909	-0.0505185	0.152669	-0.0400843	0.835255	0.0123459	0.827573	91.4	86.5	89.7	90.1	100.6	83.1	95.7	82.8	90.6	92.7	91	87.2	95.1	83.3	87.4	90.9	90.9	81.6	118.2	86	92.3	91.1	84.5	88.9	95.6	84.4	100.5	101.2	93.2	88.2	91.6	95.5	92.1	98.2	89.8	78.1	86.5	84.7
seq.10463.23	Intestinal-type alkaline phosphatase	ALPI	P09923	-0.0211291	0.458898	-0.0849448	0.00158464	-0.047475	0.130635	0.0163407	0.671569	136	139.4	136.8	135.4	131.6	135.8	139.2	132.6	131.6	136.9	132.6	131	136.4	124.4	134.1	132	132.8	131.1	127.9	133.5	138.6	134.9	141.3	132.8	137	142.3	135.1	141.1	137.8	135.2	137.2	151.9	138.1	142	135.1	127.8	128.3	124.9
seq.10464.6	Anthrax toxin receptor 1	ANTXR1	Q9H6X2	-0.048519	0.0563736	-0.0926881	0.0136878	-0.0837263	0.0249346	-0.0395572	0.38887	219.7	219.7	213.2	220.6	223.3	206.8	208.9	214.5	210.3	227.2	217.5	214.5	218.3	211	201.2	197	206.9	201	240.8	219.5	205.2	202.5	208.3	213.6	211.2	195.3	234.4	232.7	235.2	210.6	204.2	215.5	222.5	205.8	214.1	193.9	190.6	181.1
seq.10470.34	Thioredoxin domain-containing protein 11:C-term	TXNDC11	Q6PKC3	0.455553	0.248356	0.172783	0.524804	-0.0361365	0.989452	0.246634	0.76151	10.4	22.5	28.6	9.4	6	9.5	41.8	9.7	11.1	39.6	31.3	28.7	35.8	11.9	26.7	47.5	35.9	32.7	23.1	6.6	44	39.8	31.8	7.5	46.4	26.1	18	16.7	34.5	11.9	30.9	44.1	8.5	50.3	6.9	17.2	41.4	41.1
seq.10472.53	Tumor necrosis factor receptor superfamily member 14	TNFRSF14	Q92956	-0.0480689	0.256476	-0.084034	0.052209	-0.0584625	0.211993	-0.0224974	0.696714	144.8	142.3	150.9	139	142.4	130.2	156.9	137.1	141.5	153.1	153.9	153.2	153.7	133.4	139.9	142.4	141.6	142.9	136.8	139.3	145.1	150.4	141.1	134.6	149.1	143.5	159.2	158.4	150.9	140.4	150.2	158.6	139.1	148.1	133.4	129.8	139.2	133.3
seq.10473.2	Trefoil factor 2	TFF2	Q03403	0.0249275	0.429653	-0.118125	0.00570227	-0.159565	0.00925386	-0.0165126	0.87998	62.3	60.4	59.1	60.2	53.8	56.6	58.8	57.6	50.4	57.6	61.8	59	61.5	54.7	57.3	59.8	54.6	55.9	83.7	59.4	57.3	53.6	57.8	54	60.2	59.2	60.3	64.7	58.1	61.3	57.4	57.9	57.7	53.7	58.9	50.2	52.7	49.6
seq.10479.18	Stromelysin-2	MMP10	P09238	0.0456539	0.75979	-0.00708264	0.773948	0.200781	0.00190619	0.253518	0.00311223	113.3	119.5	113.3	116.6	111	108.5	117.4	115.7	110.4	131.1	113.1	122.9	121	111.6	124.2	113.2	121.3	126.1	152.9	112.4	114.3	111.4	114.5	129.9	127.8	128.7	126.8	124.8	132.5	124.9	141	131.3	162.7	169.3	141.7	161.9	167.6	167.5
seq.10480.33	CD59 glycoprotein	CD59	P13987	-0.0583063	0.215026	-0.0718268	0.017069	-0.0337629	0.307539	-0.0202424	0.746829	108.5	108.3	105.1	114.6	105.3	108	113.4	114	108.9	108.7	110.4	105.3	106.6	100.3	107.1	109.1	98.1	101.3	94.6	106.4	108.5	114.4	107.1	105.1	111.2	115.6	106.4	107.8	104.8	110.3	102.5	109.3	108.5	112.9	103.8	99.2	98	100.1
seq.10485.56	Melanoma-associated antigen 4	MAGEA4	P43358	0.347293	0.160822	-0.133651	0.506951	-0.187232	0.461573	0.293712	0.777761	1.9	2.8	3.5	2.1	1.6	1.7	3.4	2.1	2.5	2.8	3	2.4	2.9	2.2	3.4	4.9	3.5	3	1.2	2.2	4.4	4.1	3.1	1.6	5.9	2.8	2.1	2.3	2	2	2.4	3.8	2.3	6.8	2.2	1.9	4.3	4.2
seq.10490.3	Dolichyl-diphosphooligosaccharide--protein glycosyltransferase subunit 1:Cytoplasmic domain	RPN1	P04843	-0.0117344	0.92441	0.0886602	0.14088	0.0465509	0.912009	-0.0538437	0.31634	273.4	253.2	262.2	253.2	263.7	236.7	226.3	250.4	254.6	219.6	245.4	227.1	257.4	259.3	262	264.1	257.8	259.4	210.2	219.1	233.3	234.4	259.7	238.8	261.2	305.6	221.7	238.7	218.4	233.5	248.1	235.1	232.5	245.2	235.1	242.2	283.4	209.9
seq.10496.11	Calcium-activated chloride channel regulator 1	CLCA1	A8K7I4	-0.0733449	0.0463124	-0.0569294	0.0281917	-0.0227725	0.205492	-0.0391881	0.35445	168.2	162.6	162.7	165.6	176.8	177.7	160.2	166.5	167.6	169.4	163.5	149.5	163.3	149.5	158.1	155.7	155.4	152.1	166.3	168.6	156.9	155.4	156.5	162.7	164.7	156.2	168.1	168	175.6	158.4	148.3	155.9	156.4	165.3	166.7	154.1	152.9	151.6
seq.10499.1	Transmembrane protein 106A	TMEM106A	Q96A25	0.193321	0.522939	0.0556867	0.938705	-0.0798222	0.767628	0.0578119	0.766204	30.8	30.9	32.6	30.7	29.6	26.8	33	30.4	31.4	36.3	32.4	33.7	32.3	38.5	40.3	32.5	29.4	32.9	63.4	31.2	30.1	33.2	29.9	34.9	32.3	34.2	34.7	30.5	37.7	29.5	41.1	31.8	30.6	31.2	30.6	29.3	32.7	37.3
seq.10505.12	E3 ubiquitin-protein ligase RNF43	RNF43	Q68DV7	-0.0473254	0.108224	-0.0607044	0.0676708	-0.0680429	0.0764201	-0.0546639	0.36162	241.3	228.2	219.4	231.1	251.3	221.2	235.6	223.2	214.1	249.9	226.8	232.4	229.1	216	222.6	211.5	223.9	217.4	262.9	226.9	217.9	221.5	215.3	218.8	228.5	213	240.9	242.4	245.5	215.4	225	230.6	222.6	217	232	197	209.8	191.1
seq.10506.53	Membrane-associated progesterone receptor component 2	PGRMC2	O15173	0.0558381	0.248356	-0.0187808	0.24744	-0.0539779	0.136554	0.020641	0.675678	262.2	269.2	263	271.8	285.3	270.6	276.5	259.9	282.7	326.2	274.4	284	255.8	294.1	287.7	271.7	280.2	263.5	354.2	290.8	275.6	273.5	272.5	296.8	292.7	303	265.1	271	301.5	269.8	301.2	267	261.5	292.6	272.1	275.7	272.5	291.4
seq.10507.166	Acrosomal protein SP-10	ACRV1	P26436	0.0643148	0.957762	-0.0957596	0.00190683	-0.148761	0.047994	0.0113136	0.725597	70.5	75.8	73.3	70.8	75.2	76.7	73.2	69.2	80.5	87.9	73.5	73.8	72	80.7	80.9	78.1	68.6	65.7	113.6	80.4	72.8	72.3	69	78.3	79.9	78.7	73.4	72	83.9	71.3	81.5	72.1	74.6	80.1	77.5	66.6	67.4	74.2
seq.10510.62	SLP adapter and CSK-interacting membrane protein	SCIMP	Q6UWF3	-0.00510858	0.792684	-0.0910304	0.0158318	-0.111199	0.0410756	-0.0252767	0.889112	64.3	61.4	62.8	62.1	70.7	58.1	65.6	63.8	61.1	55.9	63.8	62.3	65.7	55.9	62.4	69	58.4	57.7	73.2	62.6	62.8	64.2	60.5	63.9	60.7	59.4	67	67	57.4	66.4	60.8	64	62.9	60.5	63.6	55.8	55.3	52.2
seq.10511.10	Collagen alpha-3(VI) chain:isoform 3	COL6A3	P12111	0.325724	0.0951035	0.151479	0.188863	0.289978	0.227534	0.464223	0.345199	1.9	2.7	2.9	1.7	1.7	2.2	4.1	2	2.4	2.9	3	2.9	3	2.2	3.8	4.6	3.3	3.2	2	2.4	4.4	3.2	3.1	2.1	6	3.2	2.6	1.8	2.3	2.6	2.8	4.2	2.3	4.7	2.4	4.3	6.2	7.6
seq.10512.13	Cytokine receptor common subunit beta:Extracellular domain	CSF2RB	P32927	-0.00323975	0.728081	-0.126029	0.00150488	-0.118536	0.0290365	0.00425347	0.938032	82.1	76.7	79.3	78.4	77.1	75.9	78.2	77	71.6	62.7	77.2	71.8	81.7	73.2	77.9	71.9	66.7	73.4	93.8	73.2	78.3	79.1	72.1	81.5	75.3	76.9	79.9	78.2	73.6	76.2	81.4	80.6	77.8	74.6	80.5	67.2	67.3	70.6
seq.10513.13	Calsenilin	KCNIP3	Q9Y2W7	0.108469	0.693858	-0.0334393	0.157175	-0.134066	0.0280178	0.00784257	1	76	78.7	80.9	76.1	71.6	70.8	82.5	76.7	71.1	84.1	73.3	80.2	80.9	76.5	85.8	80.7	75.6	78.2	126.8	75.7	74.6	80.1	77.7	82.9	78	73.9	80.2	75	86.2	70.9	86.2	75.5	73.9	81.4	75.3	70.2	74.2	83.6
seq.10514.5	Prostaglandin-H2 D-isomerase	PTGDS	P41222	-0.0793381	0.00572749	-0.0975253	0.00134966	-0.049305	0.0473165	-0.0311178	0.759558	154.6	161.1	163.9	165.5	172.7	165.4	165.9	160	155	171.4	162.8	159.5	161.5	147.7	157.1	153.5	157.9	153.6	147.1	161.8	155.3	157.8	151.2	155.7	156	161.6	163.1	175.3	166	156.1	155.2	157.1	168.6	163.4	162	148.7	143.8	141.3
seq.10521.10	Matrix-remodeling-associated protein 8:Extracellular domain	MXRA8	Q9BRK3	0.171019	0.0158306	0.148252	0.198453	0.277574	0.0529081	0.300341	0.134568	67.7	71.3	77.6	65.6	66.1	69.8	70.3	66.3	68.1	64	67.2	63.2	67.4	66.5	70	69.6	87.8	90.6	88.8	72.6	77	71.4	71.8	104.2	98.7	114.7	70.1	64.3	63.9	70.7	77.1	73.7	86.6	84.4	84.9	104.9	111.9	98.4
seq.10527.22	ATP-dependent RNA helicase A	DHX9	Q08211	0.0838818	0.566963	0.04827	0.638585	0.0577796	0.307539	0.0933914	0.147722	28.2	27.3	26	26.6	26.8	27.7	28.4	29.6	30.4	32.6	30.6	30.3	28.5	33	30.4	29.3	28.3	29.5	40.4	32.4	27.3	26.2	27.3	30.7	29.3	32.9	31.9	28.8	34.3	28.7	33	28.8	26.7	31.3	33.5	31.1	33.8	32.8
seq.10528.2	Dipeptidase 1	DPEP1	P16444	0.0215453	0.792684	-0.0722788	0.0105944	-0.108502	0.0613155	-0.0146784	0.874821	73.6	72.8	70.5	71.4	71.5	70.7	74.9	70.9	74.5	73.9	74.8	78	76.9	69.9	76.6	75.6	70.9	68.6	95.6	70.5	67.4	74.7	75.4	73.3	79.5	73.1	76.1	77.2	75.5	69.2	75.7	72.5	70.8	73.5	74.4	64.4	68.3	67
seq.10530.8	Proteasome subunit beta type-6	PSMB6	P28072	0.0137462	0.458898	-0.027192	0.106027	-0.0914915	0.0518971	-0.0505532	0.38887	131.1	141.3	136.3	135.4	133.5	126.3	135.1	131.7	131.5	157	132	143.1	141.4	133.3	132.4	128.9	126	133.5	193.5	131.5	136.9	134.3	128.7	137.8	132.4	130.5	132.6	134.7	154.1	127.1	132.8	138.7	125.6	126	137.9	117.1	121.3	125.8
seq.10531.18	GTPase NRas	NRAS	P01111	-0.0576969	0.146429	0.0404367	0.0719887	0.0868236	0.0150364	-0.01131	0.827573	125.5	119.1	122.3	129.3	131.5	125.6	129.3	127.3	127.5	114.3	130.1	117.1	130.3	115.8	120.6	125.2	118.7	125.6	105.7	119.5	122.7	121	129.3	121.5	127.1	114.2	121.9	121	112.3	129.2	120.1	119.8	129.8	134.1	127.7	125.9	132.5	122.9
seq.10534.40	Poly [ADP-ribose] polymerase 1:BRCA1 C-terminal:BRCA1 C-terminus domian	PARP1	P09874	0.128058	0.185733	0.047178	0.225035	-0.036749	0.976772	0.0441306	0.79455	129.7	140.7	135.8	132.6	132.5	126.3	142.9	130.2	133.6	151.2	135.1	144	144.3	151	147.9	136.6	138.4	139.1	226	141.5	145.8	137.6	131.5	143	133.8	132	145	139.9	159.3	132.7	146.8	140.3	131.3	131.8	129.3	161	156.9	160.2
seq.10535.25	Cytochrome c oxidase subunit 6A2, mitochondrial	COX6A2	Q02221	0.169799	0.269712	-0.0364255	0.48058	-0.0653646	0.64413	0.14086	0.248286	18.7	21.5	22.7	16.7	15.8	12.5	25.2	17.8	17.9	22.9	21.6	19.2	22.9	17.7	25.2	22.6	22.9	20.8	25.8	18.6	21.6	25.7	20.1	19.3	23	24.2	23.5	23.2	24.2	18.9	27.3	25.5	18.3	25.5	13.6	18.3	21.9	22.2
seq.10539.30	CD99 antigen-like protein 2	CD99L2	Q8TCZ2	0.0373542	0.894171	-0.057847	0.0147454	-0.0597142	0.211993	0.0354871	0.678126	93.2	94.8	91.4	91.9	88.3	87.5	93.3	91.1	94.7	91.9	91.6	92.8	94.6	90.7	106.5	94	88.5	90	113.1	92.2	93.4	89.2	87.4	100.3	94.2	91	94.4	99.9	96.5	89.6	109.9	93.1	93.1	88.6	94.7	86.7	90.9	99.9
seq.10546.2	Thrombospondin-type laminin G domain and EAR repeat-containing protein	TSPEAR	Q8WU66	0.0550167	0.556269	-0.00327565	0.909897	-0.0587869	0.64413	-0.00049461	0.959058	92.2	102.3	98.4	89.7	89.6	86.7	111.5	95.6	85	134.9	106.7	114.5	105.7	97.1	106.3	100.2	111.3	100.5	131.1	90.4	105.1	106.4	100.7	92.9	109.2	101.6	101.8	111	127.5	87.3	114.6	106.2	86	107.4	86.1	91.7	103.2	104.2
seq.10550.37	Bone morphogenetic protein receptor type-1B	BMPR1B	O00238	0.0375373	1	-0.0639257	0.0786958	-0.109438	0.0909013	-0.00797505	0.867222	91.1	96.5	92.1	91.2	97.1	91.6	97.9	90.6	89.7	97.6	94.7	100.6	98.8	92.3	98	92.8	90.9	94.2	132.7	93.9	91.6	92.9	91.4	95.4	90.6	88.2	101	103.5	101.7	91	99.9	94.9	93.7	88	96.9	85.8	89.4	93.4
seq.10551.7	Linker for activation of T-cells family member 1	LAT	O43561	-0.0180469	0.861698	-0.0735544	0.052209	-0.0548499	0.153235	0.000657561	0.983933	84.1	87.3	84.9	84.5	96.4	85.5	84.3	89.3	92	96.4	87.3	87.3	86.2	85.9	91.5	82.4	88.1	78.5	91.5	92.4	86	90.3	83.6	92.9	80.5	88.8	97.3	104.1	95.5	87.6	87.6	84.7	93.1	79.6	83.7	84.8	80.1	81.4
seq.10552.88	NKG2-F type II integral membrane protein	KLRC4	O43908	0.128709	0.124346	0.00973829	0.929185	-0.132101	0.0493427	-0.0131305	0.931569	90.6	95.6	91.7	88.3	95.6	83.1	100.9	84.7	93.9	125.8	91.8	111.4	92.6	105.8	96.5	97	108.4	94.3	158.7	104.3	96.4	97.8	88.7	94.2	95.8	90.3	97.5	94.9	126.6	87.3	101.3	92	88.2	97	92.7	94.9	94.7	97.6
seq.10553.8	Torsin-1A-interacting protein 2	TOR1AIP2	Q8NFQ8	0.0794162	0.0749251	0.113	0.0655013	0.0939926	0.047994	0.0604093	0.874821	151.2	148.9	170.1	156.2	154.1	158.4	166.5	149.5	167.2	167.4	168.2	160.1	158.7	166.1	166.6	179.6	165	168.9	160.7	155.4	175.6	171.4	178.4	149.4	191.8	193.1	150.6	155.5	145.1	157.2	163.9	163.2	152.1	190.4	150.6	182.6	202.6	182.2
seq.10554.23	Beta-galactosidase	GLB1	P16278	0.11182	0.706937	-0.0966664	0.251005	0.0369113	0.727301	0.245398	0.0440146	1.8	2.8	2.1	1.8	1.5	1.6	1.9	1.7	1.6	1.4	1.7	1.9	1.9	1.6	2.4	2.9	1.6	1.8	1	1.6	1.9	2.9	2	1.8	2.6	2.2	2.3	2	1.8	1.7	2.4	2.7	2.1	1.9	2.2	2.3	2.1	2.5
seq.10557.6	Testis-expressed sequence 29 protein	TEX29	Q8N6K0	0.0793579	0.0846661	0.203301	0.017069	0.242871	0.00403712	0.118928	0.640574	476.5	454.5	497.7	492.7	474.8	541.1	461.9	483.5	562.1	438.8	495.8	435.8	435.1	507.2	491.6	555	522.8	573.6	301	518.7	527.7	520.3	561.9	494	548.1	595.8	424.2	443.9	369.1	493.6	454.8	474.3	503.4	610.8	439.1	706.8	723.8	683.1
seq.10558.26	Protocadherin-9	PCDH9	Q9HC56	0.00728823	0.957762	-0.0444399	0.0281917	-0.0154275	0.590968	0.0363006	0.451504	97.5	90.5	97.8	83.1	83.5	90.8	87.8	93.4	84.5	82.1	89.1	85.7	95.2	81.9	92.7	92.1	81.8	88.4	100.9	84.3	91.2	91.5	92.8	93.9	91.3	96.3	89.3	91.3	90.6	95.4	91.4	94.9	94.2	93.5	91	82.9	87.9	86.3
seq.10560.1	Integral membrane protein 2C:N-term	ITM2C	Q9NQX7	0.189588	0.215026	-0.021827	0.754486	-0.139131	0.449001	0.0722837	0.539391	32.2	30.9	34.5	28.5	26.7	28.1	38.8	29.5	30.8	37.6	34.2	35.2	33.4	31.9	38.1	37.5	34.9	33	59.5	28.9	33.4	36.3	35.3	33.3	38.3	34.7	33.1	32.5	37.9	30.5	41.6	34.2	27.6	34.9	31.3	31.1	35.3	39.2
seq.10561.5	Peptidoglycan recognition protein 3	PGLYRP3	Q96LB9	0.155117	0.160822	0.0613425	0.729447	-0.0628147	0.738479	0.0309597	0.640574	45.4	47.5	47.7	41.7	40.4	42.6	55.2	42	41.8	70	47.5	51.7	50.4	51.8	56.9	53.4	50.3	47.3	83.7	43.1	48.9	51.3	47.7	45.7	51.1	49.6	48.6	48.2	67.5	42.7	59.5	51.8	36.4	52.5	42	45.5	51.4	57.6
seq.10562.42	Neuropilin and tolloid-like protein 2	NETO2	Q8NC67	0.0243269	0.458898	-0.017602	0.345163	-0.0170221	0.590968	0.0249068	0.671569	78.1	74.1	81.4	80.9	81.1	83.4	74.1	78.1	82	76.2	80.4	73.9	80.7	75.2	84.7	82.7	72.6	82.4	77.2	83.5	73.5	82.4	87.2	84.6	79.6	85.6	74.3	78.8	73.8	83.1	81.7	78.5	79.6	81.6	87.2	79.2	79.6	76.1
seq.10563.13	LysM and putative peptidoglycan-binding domain-containing protein 3	LYSMD3	Q7Z3D4	0.133377	0.97743	-0.0872878	0.00304844	-0.24373	0.0134885	-0.0230645	0.660058	55.6	56.3	58.5	55.8	53.2	54.3	57.6	56.1	53.6	63.7	55	55.3	57.1	61.9	57.2	58.6	49.9	56	116.1	53.5	55.6	53.5	55.4	54.6	55.5	56.2	57.4	54.5	64	55.9	54.9	56.1	52.4	53.8	58.4	49.6	52.1	52.9
seq.10565.19	SLIT and NTRK-like protein 3	SLITRK3	O94933	0.0197812	0.706937	-0.00437965	0.668825	-0.0310751	0.875089	-0.00691425	0.896799	152.1	148.3	147.1	145.1	144.8	138.9	149.8	145.3	143.1	162.3	151.1	161	151.6	147.1	150.4	143.3	141.4	147.9	197	143	150	147.4	145.8	148.6	150.8	150.6	150.4	144.2	163	147.1	155.9	150.9	149.1	147.3	144.8	145.2	140.2	144.5
seq.10569.28	Microfibrillar-associated protein 2	MFAP2	P55001	0.0142711	0.894171	0.0560263	0.864431	-0.782145	0.00535805	-0.823901	0.0159968	947.6	1031.5	1155	2538.1	2132.6	2704.5	2360	2377.6	2783.8	2301	2100.8	1402.5	2027.5	1544.5	2229.5	1969.3	2363.2	2067.5	955.3	1716.1	1885.5	2607.5	2753.6	1426.2	1706.6	2131.3	524.2	572.9	561.9	815	964.7	906.3	1499.2	1832.1	1239.8	1233.9	1329.9	1222.5
seq.10571.14	Alpha-1,3-mannosyl-glycoprotein 2-beta-N-acetylglucosaminyltransferase	MGAT1	P26572	0.0079955	0.636875	-0.115408	0.00610279	-0.144132	0.00652175	-0.0207288	0.997671	68.3	70.8	65.2	62.7	68.8	70.1	66.9	71	64.4	73.9	69.8	63.2	66.6	64.8	68.6	71	63.6	61.7	88.4	67.5	63.1	67.5	65.8	72	66.4	67.9	68.3	75.4	69.2	67	64.9	67.5	71.7	68.2	70.7	58.4	57.1	51.9
seq.10572.65	Cystatin-8	CST8	O60676	0.0986571	0.146429	0.0826146	0.133324	0.0988841	0.0563352	0.114927	0.197425	168.1	170.1	181.4	183.1	182.2	191.6	182.3	181.9	198.9	207.7	172.2	170	169.2	179.8	181.9	180.8	227	221.7	195.3	183.5	184.8	193.9	194.1	175.6	174.7	187.1	162.4	174.2	170.2	202.9	219.8	208.4	218.8	231.4	208.3	215.5	217.7	217
seq.10574.10	Beta-2-microglobulin	B2M	P61769	0.287237	0.168134	0.289457	0.454236	0.14232	0.835255	0.140099	0.0826226	64	64.8	61.1	65	66.4	62.7	59	60.5	57.7	69.7	57.6	66.6	62.1	76.2	65.1	66	82.6	91.5	138.9	67.8	64.1	58	56.9	67.4	59.7	63	70.1	69.6	95.6	65.1	75.5	72.2	78.3	71	73.3	64.9	64.4	62.6
seq.10575.31	Poly(U)-binding-splicing factor PUF60	PUF60	Q9UHX1	0.956314	0.000816329	0.901528	0.00121157	0.594387	0.00462489	0.649174	0.424185	567.9	489.6	587.2	740.4	640.8	819.6	670.5	748.4	1217.8	642.5	705.4	538.5	512.7	1752.6	939.7	1194.5	1620.9	1880.1	808.8	1179	1314.2	1129.7	1436.5	870.3	1024.1	1111.6	512.3	497.8	414	761.4	716.7	693.4	770.6	1123.3	672.3	2691.9	3026.5	2493.3
seq.10576.7	Plexin domain-containing protein 2:Extracellular domain	PLXDC2	Q6UX71	-0.00395801	0.500596	-0.0666097	0.0176819	-0.0625349	0.191947	0.000116798	0.912789	82.7	76.6	76.8	77.4	85.4	78.2	79.2	82.6	82.4	74.2	77.2	76	80.6	76.1	77.1	74.7	74.2	73.4	97.8	80.7	78.8	77.8	79	78.1	75.2	81.9	83.7	82	78.9	82	78.4	79	85.5	78.6	79.2	73.6	73.2	71.2
seq.10580.14	Surfactant-associated protein 2	SFTA2	Q6UW10	-0.0659583	0.807918	-0.105997	0.10585	-0.0418419	0.516522	-0.00180271	0.920028	235.8	230.8	263.1	241.2	233.5	258.5	247.6	249.9	252.9	257.9	286.9	256.8	255	216	257.2	269.1	215.8	234.9	188	225.7	264.6	268.5	263.1	234.2	267.6	293	233.3	243	236.9	276.4	262	281.6	233.4	292.2	232	212.8	229.9	216.4
seq.10582.36	Protein O-mannose kinase	POMK	Q9H5K3	0.0932948	0.706937	-0.0163716	0.78536	-0.0626465	0.783326	0.0470199	0.746829	43.1	54	54.7	40.1	37.3	37.7	62.3	44.6	43	72.2	52.7	57.4	57.6	45.6	57.4	53.6	51.6	51	79.2	41.1	55.5	55.3	48.6	47.1	60.1	53.4	55	59.6	63	43	63.1	58.6	41.3	55.7	40.8	42.2	55.2	52.4
seq.10583.1	Transmembrane protein 108	TMEM108	Q6UXF1	0.0127921	0.827135	-0.11623	0.00158464	-0.127684	0.00535805	0.00133726	0.952931	72.7	69.8	76.6	64.6	67.5	67.3	71.5	70.3	65.4	61.4	77.1	72.2	74.2	67.7	72.9	74.5	63.3	70.5	76.3	66.2	70	74	71.3	71.8	70.2	71	73.2	70.2	67	76.4	71.5	70.3	68.9	70.8	74.8	57.2	64.7	62.7
seq.10584.7	NADH dehydrogenase [ubiquinone] iron-sulfur protein 4, mitochondrial	NDUFS4	O43181	-0.0425917	0.118842	-0.0688403	0.0110078	-0.0691316	0.0249346	-0.042883	0.28911	161.7	169.8	169.2	157.9	165.2	163.8	163	170.5	156.7	157	171	163.9	167.4	153.4	155.6	166.9	157.2	155.4	157.9	155.2	168.1	164.5	161.9	150	158.5	155.7	166.4	177.4	165.8	161.9	156.4	166.4	158.2	166.1	151.1	147.8	157.8	146.7
seq.10588.39	Lactosylceramide alpha-2,3-sialyltransferase	ST3GAL5	Q9UNP4	0.0517036	0.894171	-0.0514841	0.152669	-0.092297	0.307539	0.0108907	0.979103	83	82.2	82	81.2	82.2	71	89.3	81.1	75.4	87.3	81.1	80.5	82.4	78.4	86	78.5	76	78.8	119.1	81.6	82.5	85.8	77.4	82.5	83.5	77.2	89.3	89.3	89.2	79.1	89.9	88.1	79.6	78.4	77.4	76.4	77.7	75.5
seq.10589.7	Retinoic acid early transcript 1L protein	RAET1L	Q5VY80	0.0626073	0.278952	-0.0585923	0.331398	-0.0904476	0.120669	0.030752	0.87998	35.2	33.8	39.2	30.8	30.5	31.5	38.9	35	31.3	35.2	37.1	37.8	37.8	31.5	39.1	39.3	35.9	35.8	36.4	31.1	37.8	39.6	38.3	33.2	41.2	36.6	34.6	34.7	33.8	33.5	38.2	40.8	34.8	40.5	32.5	31	35.1	35.9
seq.10600.24	Calmegin	CLGN	O14967	0.419623	0.248356	0.186996	0.538586	0.0478301	0.835255	0.280458	0.783537	43.1	76.1	104	44.3	22.9	28.5	144.8	39.7	37.9	131.4	100.9	109.6	106.2	44.4	101.4	144.6	125.1	120	63.6	26.8	148.3	137	106.8	31.1	169.3	101.8	63	67.8	107.9	37.9	104.5	142.6	29.5	183.8	22.4	68.6	164.8	142.3
seq.10603.1	Histatin-3	HTN3	P15516	0.00164466	0.660007	-0.0115929	0.843947	0.00952224	0.647555	0.0227598	0.843651	132.1	121.8	125	127.3	150.2	142.4	128.9	117.6	120.2	166.2	122.6	120.8	125.7	124.2	128.8	130	137.1	129.4	124.3	119.5	126	158	132.5	120	142.1	135.5	120.1	119.8	103.5	153.9	122.8	122.4	124.3	130.6	137.8	129.9	146.8	130.6
seq.10605.22	Adipocyte plasma membrane-associated protein	APMAP	Q9HDC9	-0.08092	0.429653	-0.132017	0.0043916	-0.0633579	0.307539	-0.012261	0.714275	32.9	31.3	35	32	32.1	33	27.9	33.6	35	24.6	31.5	29.2	32.2	26.5	30.5	32.1	27.8	28.1	22.1	35.1	32.2	31.6	32.4	31.2	31	30.2	32.7	33.1	28.9	33.8	31	31.3	35.6	32.7	31.2	27.9	28.1	26.6
seq.10606.34	Torsin-1A-interacting protein 1:Perinuclear domain	TOR1AIP1	Q5JTV8	-0.0324862	0.989714	0.0213245	0.727368	-0.0518938	0.425383	-0.105704	0.31634	203.6	195.4	212.7	231.5	210.9	227.5	196.4	216.2	256.5	196.9	186.6	173	179.4	220.8	170.4	226.4	176.3	171.1	113.2	226.4	245.2	231.3	239.5	200.4	226.2	307.8	156.2	181.5	143.7	176	171.2	169	180.4	230.3	203.8	218.3	214.4	180.8
seq.10608.9	Histatin-1	HTN1	P15515	-0.0299826	0.137939	-0.0857081	0.00685803	-0.105812	0.0762939	-0.0500864	0.551102	82.3	77.2	70.7	75.3	77.2	70.9	73.9	76	70.4	71.2	81.1	75.1	81.3	68	76.3	74.8	66.9	69.3	100.6	70.3	71.7	69.7	72.7	70.6	75.3	69.9	78.7	77.2	76.2	74.4	76	75.2	73.7	73.1	73.2	61.6	66.1	64.3
seq.10612.18	Procollagen-lysine,2-oxoglutarate 5-dioxygenase 3	PLOD3	O60568	0.173148	0.556269	0.213021	0.484992	1.01931	0.00348994	0.979435	0.00436327	908.7	847	1069.1	736.8	583.4	632.3	518.1	656.3	676	491.7	510.1	379.3	440.1	731.1	452.8	599.9	1157.4	1112.9	541.7	632.1	645.4	657.1	797.5	1963.8	2024.6	2943.5	785.4	926.3	862.1	913.9	935.2	1037.7	1547.5	1424.9	1184.9	1485.8	1701.2	1370.3
seq.10613.33	Protein CASC4	GOLM2	Q6P4E1	-0.124376	0.556269	-0.151716	0.0936582	-0.00806983	0.702425	0.0192708	0.983933	542.2	549.7	605.7	577.4	591.5	651	592.7	577.2	686.2	566.3	594.4	560.3	548.1	471.5	591.1	638.9	512.4	519.3	294.2	576.4	580.1	602.5	607	616.3	656.8	773.2	542.7	575.6	468.2	628.9	607.6	600.2	603.6	770.9	523.8	509.1	527	538.8
seq.10615.18	Myelin protein P0	MPZ	P25189	0.028669	0.522939	-0.0707632	0.241374	-0.0799612	0.116451	0.0194709	0.994377	87.6	92.5	93.4	87.5	94.6	88.5	95.5	88	90.8	96.7	91	90.2	93.5	81.6	91.8	100.4	92.3	89.7	98.8	86.8	99.5	98.2	94.5	87.8	105.6	97.7	87.5	90.3	87.9	85.2	95.7	101.3	88.6	106.7	85.6	83.8	90.7	91.3
seq.10616.67	Podocalyxin-like protein 2	PODXL2	Q9NZ53	0.0223678	0.989714	-0.0950556	0.00767023	-0.123535	0.0263369	-0.0061117	0.72915	123.6	129.2	124.1	124.6	125.8	127.5	124.8	126.7	125.2	132.1	124.3	128.2	131.9	121.8	124.4	135	108.4	117.9	168.4	126.6	130.3	126.2	128.5	130.1	133.2	126.9	120.6	125.1	136	126.8	131.7	133.7	126	121.5	128.9	111.3	112.1	110.6
seq.10618.190	Low-density lipoprotein receptor-related protein 2	LRP2	P98164	0.163777	0.00188879	0.22171	0.00158464	0.171772	0.00720846	0.11384	0.451504	87.3	88	95	86.6	84.8	86.3	85.9	81.9	94.9	89.3	85.7	89	91.4	107.9	93.2	98.9	92.6	97.3	113.6	95.9	95	95.2	98	84.6	84	89.8	87.2	89.8	90.5	85.3	91.5	91.8	89.9	96.3	90.3	126.2	135.5	122.9
seq.10620.21	Beta-microseminoprotein	MSMB	P08118	-0.0647517	0.151414	-0.117021	0.017069	-0.101585	0.0338311	-0.0493158	0.500553	118.1	115.7	113.1	108.4	108.6	116.3	111.1	113.8	103.7	98.6	114	110.3	113.5	88.9	120	103.8	102.3	103	106.3	107.1	110.1	110.6	110.8	101.6	110.4	103.6	113.2	116.7	102.9	105.6	99.1	110	114.8	102	111.6	100.2	96.5	91.5
seq.10621.26	Protein Largen	PRR16	Q569H4	0.0970232	0.292613	-0.0115553	0.264936	-0.105494	0.116451	0.00308414	0.79455	77.4	72.8	80.4	73.8	72.9	70.9	73.8	71.2	74.4	72.3	78.6	75.4	77	77.9	70.6	77.9	78	79.3	114.6	71.3	76.1	78.2	74.9	74.4	73.2	76.8	74.3	74.4	76.3	73.7	74	78.3	75.5	74.3	74	72.7	74.8	69.6
seq.10623.19	Mucin-1:region 1	MUC1	P15941	0.0324136	0.842877	-0.0696673	0.0359508	-0.116981	0.289137	-0.0149004	0.708423	62.6	62.8	60.2	63.4	61.7	62.5	61.6	66.2	65.2	62.6	65.2	60.4	64.2	67.5	64.2	64.3	57	57	88	70.9	56.9	57.9	60.3	61.8	59.3	61.5	66.5	64.9	67.5	60.3	60.3	58.7	64.3	58.2	67.7	62.1	57.3	58.8
seq.10624.45	Serine protease inhibitor Kazal-type 13	SPINK13	Q1W4C9	0.0661559	0.657909	-0.0605352	0.0741137	-0.135604	0.327287	-0.00891316	1	71.8	70.4	70.4	72.3	81.1	71.9	73.4	73.4	70.8	71.7	67.9	74	73.5	80.9	74.3	71.1	65.9	66	121.9	77	67.1	68.1	66.8	76.5	67.2	68.7	78.3	75.4	79.8	72.4	77.6	66	74.9	66	72.5	67.9	63.9	66.3
seq.10626.116	Alpha-N-acetylgalactosaminide alpha-2,6-sialyltransferase 3	ST6GALNAC3	Q8NDV1	-0.0979381	0.375868	-0.102626	0.00767023	-0.0167114	0.542152	-0.0120238	0.920028	558.2	574	575.9	568.8	618.1	637.6	542.5	585.9	617.3	554.4	581.6	536.7	550	508.7	575.8	568.5	540.5	515.1	366.1	587.8	573.8	578.5	576.5	562.4	561.2	614.1	572.3	591.5	512.7	584.7	555.8	566.2	591.1	619.6	549.5	534.5	538.9	533.7
seq.10627.87	Amyloid-like protein 2	APLP2	Q06481	0.312918	0.375868	0.258069	0.0936582	0.969817	0.00033594	1.02467	3.2e-06	991.4	945.5	1087.9	1044.2	1030.7	1187.7	785.4	1022.3	1126.3	704.7	811.2	522.7	704.5	1032	899.4	887.3	1804.7	1713.1	853.1	1008.2	990.2	1033.5	1211.2	1726.2	1567.8	2218.4	1214.4	1348.7	1298.1	1648.1	1667	1616.4	2624.7	2624.4	2176.5	2729.1	2777.8	2520.6
seq.10630.5	Oxidoreductase HTATIP2	HTATIP2	Q9BUP3	0.106934	0.429653	0.0598683	0.338804	-0.00393213	0.595715	0.0431331	0.640574	65.7	69.5	68.8	68.3	60.7	67.3	76.6	64	67.2	83.4	69.5	69.6	70.4	72	80.5	74.7	65.5	65.9	110.3	69.1	69.9	66.9	71.6	74.8	73.6	74.8	65.8	68	79.4	66.3	83.3	69.2	61.2	79.2	70	66.5	73.4	78.3
seq.10631.9	Membrane-associated progesterone receptor component 2	PGRMC2	O15173	0.11885	0.215026	0.0311291	0.746701	-0.053669	0.937202	0.034052	0.573769	77.6	88.4	90.2	83.4	85.3	81.3	97.5	78.7	81.1	114.7	87.9	95.8	91.6	91.6	98.1	91.2	90.5	95.1	143.7	85.4	92.7	88	87.2	82.7	97.8	95.8	90.7	90.6	104.9	83.3	99.1	94.9	77.5	94.1	81.6	89	94.9	96.6
seq.10636.1	Cell surface glycoprotein CD200 receptor 1:Isoform 4, Cytoplasmic Domain	CD200R1	Q8TD46	0.0273716	0.989714	-0.0740617	0.018373	-0.10188	0.197873	-0.000446337	0.997671	68.5	70.6	72.3	63	63.9	69.7	69	73.7	60.2	65.7	71.4	71.2	78.8	67.9	68.1	73.4	61.7	66.9	88.3	62.9	76.2	66.5	72.1	65.9	74.1	69.2	70.9	69.5	66.3	69	68.5	73.3	69.4	68.9	71.6	63.1	67.2	63.6
seq.10637.50	UPF0577 protein KIAA1324:Extracellular domain	ELAPOR1	Q6UXG2	-0.0305873	0.400671	-0.138688	0.0213019	-0.137659	0.0156392	-0.0295588	0.797795	39.9	41.6	41.4	37.8	33.2	40.7	42.2	42	37.4	35.4	39.9	41.2	44.5	35.1	39.5	44.2	34.8	36.9	37.6	40.4	41	40.2	39.8	38.8	37	37.8	42	44.8	34.8	38.2	34.8	39.2	37.8	38.9	44.7	32.6	34.2	34.9
seq.10638.1	TERF1-interacting nuclear factor 2	TINF2	Q9BSI4	-0.156405	0.278952	-0.10785	0.238734	0.0232711	0.912009	-0.0252846	0.970552	51	48.5	52.4	58.3	59.4	65.4	48.1	52.7	66.1	45	48.8	44.6	45.3	46.2	53.6	48.2	44.6	46	33	60.3	45.6	48.6	47.1	58.2	54.2	63.2	45.6	50.4	40.5	59.8	49.7	47	58.5	59.7	55.3	46.4	45.1	41.4
seq.10643.16	Noelin-3:Isoform 2, C-term	OLFM3	Q96PB7	0.0627911	0.531725	0.0208971	0.864431	-0.070042	0.374296	-0.028148	1	189.6	237.6	192.2	194.7	215.1	205.1	215.4	205.7	200.1	321.4	202.7	258	191.7	225	235.2	193.2	240.4	209	337.7	230.3	202	202.7	197.7	225.2	191.6	191.8	215.4	211	279.2	204	271.4	193.9	193.2	197.2	207.2	213.1	215.1	240.4
seq.10647.18	Activating signal cointegrator 1 complex subunit 1	ASCC1	Q8N9N2	-0.0802981	1	-0.00869874	0.956175	0.0946033	0.676166	0.0230039	0.76151	1477.7	1369.1	1558.9	1801.2	1811.3	2103	1494.1	1774.4	2069.3	1523.6	1577.6	1368.9	1351.4	1446.2	1657.2	1654.2	1499.6	1551	765.6	1737.4	1646.6	1710.9	1814.7	1756.3	1737	2095.7	1357.2	1433.8	1138	1826.8	1555	1578.7	1787.2	2010.8	1610.8	1672.2	1610.2	1588.5
seq.10663.42	Insulin-induced gene 1 protein	INSIG1	O15503	0.0434369	0.551961	-0.052424	0.017069	-0.11669	0.0727215	-0.0208287	0.816694	94.8	93.4	90	88.1	99.4	89.4	94.5	88.4	85.9	96.6	93.6	91.9	90.1	90.3	91	91	89.2	83	150.1	95.1	90.4	84.1	84	96.1	89.7	82.8	97	94.2	107.8	91.4	92.5	92.2	88.5	89.9	94.7	82.9	79.2	80.5
seq.10666.7	N-acetylglucosamine-1-phosphotransferase subunit gamma	GNPTG	Q9UJJ9	0.0229613	0.989714	0.0424431	0.864431	0.207311	0.352599	0.18783	0.76151	662.7	706	810	875.5	794.7	982.1	748	914.8	980.4	739.5	687	429.3	654.5	664.4	711.7	639.7	1066.9	993.2	516.7	707	683.6	848.1	972.3	1041.9	975.5	1503.7	545.3	613.9	580.7	702.9	774.7	728.8	1258.6	1181.3	970.9	980.2	1086.2	926.2
seq.10667.78	Uncharacterized protein C1orf185	C1orf185	Q5T7R7	0.0220529	0.146429	-0.0755033	0.0398499	-0.145946	0.0320302	-0.04839	0.442671	66.8	69.3	67.7	65.9	66.2	64.3	68.2	67.1	60.7	61.4	72.3	62.5	69.1	65.9	65	65.8	60.1	60.8	105.9	64.1	63.2	60	62.1	61	61.6	60.5	67.7	66.9	70.5	64.1	62.7	66.8	65.3	62.5	73.5	57.2	57.7	56.8
seq.10668.5	Syntaxin-4	STX4	Q12846	1.14819	0.000486663	1.07257	0.00121157	0.669738	0.0175153	0.745361	0.486358	95.8	89.3	98.7	136.1	135	170.5	117.3	143.5	246.4	108.9	146.1	101.3	111.5	428.1	224.6	287.4	361.3	387.4	191.6	267.3	255.8	226.4	269.1	149.5	143.2	161	85.5	89.5	72.8	145.9	127.4	119.9	158.3	183.6	141.7	663	734.6	583.7
seq.10670.26	Semaphorin-3E	SEMA3E	O15041	0.245245	0.429653	-0.340389	0.0518369	-0.34492	0.178864	0.240713	0.539391	1.8	2.1	1.9	1.9	1.6	1.6	2.7	2	1.8	3	2.5	1.9	2.4	1.5	1.9	3.6	2.8	2.1	1.4	2.3	3.1	3.9	2.2	1.9	4.3	2.4	1.7	2.5	2.3	1.6	1.8	3.9	2.1	3.1	1.7	1.6	2.7	2.6
seq.10672.75	Pulmonary surfactant-associated protein B	SFTPB	P07988	-0.128116	0.293354	-0.131341	0.236285	-0.0149083	0.862933	-0.0116834	0.907246	41	42.5	43	42	41.1	48.9	46.2	37.9	48.5	53	43.3	43.6	40.7	33.5	44.2	45.4	34.6	40.8	33.8	37.3	47.5	42.2	43.1	38.7	49.8	57	43.5	43.3	44.2	43.8	47.4	46.5	34.8	61.7	36.9	35.2	39.3	39.2
seq.10675.223	Thioredoxin-related transmembrane protein 2	TMX2	Q9Y320	0.00431622	1	-0.0741156	0.696601	-0.0746345	0.628875	0.00379736	0.997671	5.4	7.7	5.8	4.8	3.5	5.9	6.4	4.5	5.3	8	7.1	7.5	8.2	4.7	6.7	9.1	6.3	6.2	6.3	3.6	8	6.9	4	3.6	6.1	5.6	5.4	5.8	8.1	3.7	7.4	7.6	5	8.5	4.4	5.7	7.5	8.4
seq.10677.9	NADH dehydrogenase [ubiquinone] 1 beta subcomplex subunit 4	NDUFB4	O95168	-0.092423	0.433165	-0.0903261	0.786943	0.120747	0.621626	0.11865	0.967033	188.5	345.7	339.4	309.7	451.1	384.6	322.5	405.2	378.9	295.4	368.1	343	364.8	328.7	424.9	283.3	425	342.2	167.3	343.1	295.1	299.7	335.2	368.1	284.8	383.4	519.9	692.4	310.7	299.2	411.4	324.8	365.2	246.2	300.9	297.8	317.5	259.2
seq.10693.43	Killer cell lectin-like receptor subfamily G member 2:C-term	KLRG2	A4D1S0	0.0332956	0.622674	-0.0191226	0.0313385	-0.0563715	0.461573	-0.00395328	0.959058	95.9	92.8	91.9	91.5	90.9	91.3	92.1	90.5	93.1	99.4	92.3	95.9	92.4	93.6	91.6	92.6	91.9	88.7	134.1	88.8	92.8	86.4	92	92.3	94.2	96.9	97.9	94.2	98.6	90.4	93.3	90.4	91.1	94.6	91.8	84.3	90.1	89.5
seq.10695.12	Protein WFDC10B	WFDC10B	Q8IUB3	0	0.942715	-0.106819	0.00121157	-0.119761	0.0102979	-0.0129415	0.959058	119	115.3	121.4	115.2	125	120.8	119.9	119.5	125.3	112.7	116.4	110	116.1	115.7	123.8	118.9	102.3	110	136.5	122.4	117	119.4	116	119.7	121.7	122.3	120	112.4	117.2	119.9	116.6	121.4	119.2	114.5	119.4	105.6	105.3	110.6
seq.10699.52	Prolow-density lipoprotein receptor-related protein 1	LRP1	Q07954	0.0538615	0.531725	-0.0490704	0.048743	-0.0931891	0.0613155	0.00974283	0.979103	49.9	49.8	56	53.7	48	52.4	52.2	55.4	49.9	51.1	53.7	52.5	51.8	50.7	53.9	58.2	47.7	50.7	66.1	50.4	52.4	54.3	55.7	52	52	49.9	48.8	53.4	55.1	54.6	53	52.4	50.9	52.3	59.2	47.9	49.8	48.7
seq.10700.10	Immunoglobulin superfamily member 11:Cytoplasmic domain	IGSF11	Q5DX21	0.173639	0.0635058	0.0731757	0.0813142	0.00351481	0.197873	0.103978	0.220217	48.8	52.8	50.7	49.7	43.6	47.5	52	49.7	48.3	51.1	50.6	50.2	51.6	55.2	58.4	54.8	49.8	53.1	87	51	50	50.4	51.3	58.3	51.1	57.2	50	50.3	52.8	53	58.8	49.9	48.6	49.4	55.2	55.9	59.7	63.4
seq.10702.1	Collagen alpha-1(XXVIII) chain	COL28A1	Q2UY09	-0.126008	0.34464	-0.116126	0.310847	0.295115	0.331618	0.285233	0.38887	187.2	188.9	205.2	208.8	208.8	221.4	195.2	198.5	209.9	192.4	194.3	185.6	190	157.8	191.2	210.2	175.2	187.5	108.6	188.7	193.9	200.4	209.5	381.4	381.6	508.6	193.7	213.5	177.5	220.2	204.6	211	228.1	256.1	207.4	200.6	185.1	189.7
seq.10703.203	Sin3 histone deacetylase corepressor complex component SDS3	SUDS3	Q9H7L9	0.00519311	0.957762	-0.0559861	0.129641	-0.0194511	0.900227	0.0417281	0.689137	117.1	137.2	128.4	125.9	139.9	133	134.1	132.9	120.8	142.5	129.7	139.8	129.7	124.5	135.2	121.3	145.5	129.5	149.6	133.9	130.3	128.6	122.5	137.1	125.1	128.9	147.8	157.5	145.6	130.2	140.6	136.4	129.3	125.4	130.5	130.5	125.5	130.6
seq.10704.91	Lymphoid-restricted membrane protein	IRAG2	Q12912	0.0618693	0.792684	-0.0462678	0.359374	-0.0999231	0.449001	0.00821403	0.994377	29.5	32	34.3	35.1	33.1	33.1	33.3	32.3	33.3	38.5	33.8	35.5	32.1	31.9	34.8	31.7	31.6	31.3	54.6	34.4	34.8	30.5	34.4	33.3	36	34.8	35.3	37.4	37.9	33.2	37.4	31.7	32	36.9	33.6	29.4	31.4	32.9
seq.10705.14	Alpha-N-acetylgalactosaminide alpha-2,6-sialyltransferase 3	ST6GALNAC3	Q8NDV1	0.0925817	0.957762	-0.0892875	0.00570227	-0.202084	0.00969367	-0.0202149	0.777761	101.6	102.8	99.6	106.2	101.7	95.2	100.9	103.9	94.9	108	95.6	100.9	104.7	112.2	101.9	90	97.7	96.6	175.4	106	98.8	101.5	99.3	106.8	93.4	94.6	105.6	103.7	118.2	98.1	97.9	103.3	101	95.9	105.3	91.2	86.1	89.7
seq.10708.3	Progonadoliberin-2	GNRH2	O43555	0.110303	0.636875	-0.0597147	0.0575892	-0.150848	0.111432	0.01917	0.797795	47.9	50.9	52.6	44.9	42.6	46.4	52.6	48.6	44.7	48.3	49.5	49.4	52.9	49.4	55.7	52.7	44.7	45.3	82	45.5	49.1	51.2	48.6	50.5	45.1	45.4	50	54.5	54.7	49.3	56	52	46.6	45.9	49.9	40.9	45.4	48.6
seq.10710.23	Zona pellucida-binding protein 2	ZPBP2	Q6X784	-0.0343495	0.256476	-0.138788	0.0105944	-0.15253	0.0156392	-0.0480912	0.557288	34.7	30.4	35	33.6	33	32.2	34.7	38.6	34.2	28.9	34.2	34.8	37.3	31.6	33.6	33.4	29	31.9	42.6	31.8	30.9	32.5	34.4	30.4	32.8	34.1	35.6	38.7	30.8	34.1	33.2	33.2	32	28.9	36.3	28.2	27.7	28.3
seq.10713.151	CMRF35-like molecule 7	CD300LB	A8K4G0	-0.0162141	0.842877	-0.124635	0.00849375	-0.0837059	0.165858	0.0247148	0.660058	50.5	48.4	51.3	44.2	43.4	45.6	49.5	46.7	44.7	47.2	47.9	46.4	52.5	40.5	49	55.2	43	44.9	44.6	47.2	48.8	48.8	48.3	45.4	53.3	49.5	50.9	49.2	45.1	48	46.3	52.8	47.7	50.7	49.8	38	40.7	45.5
seq.10714.7	Angiotensin-converting enzyme	ACE	P12821	-0.0940873	0.317242	-0.0467548	0.366964	-0.00225203	1	-0.0495845	0.777761	91.2	87.2	83.8	93.1	92.5	96	80.5	88.2	99.7	118.2	85.8	88.2	80.2	88.9	86.1	83.2	73.5	81.7	91.4	97.7	78.6	83.4	89.2	93.5	80.2	97.5	82.1	82.9	102.3	94.5	85.9	79.7	88.9	89.1	92.7	81.6	82.7	82.3
seq.10716.35	26S proteasome non-ATPase regulatory subunit 5	PSMD5	Q16401	-0.029903	0.371543	-0.0858739	0.00198832	-0.0991501	0.00314412	-0.0431793	0.31634	108.7	117.3	114.5	111.2	104.3	111.3	107.7	114.5	111.1	127.8	110.4	118.3	106.3	112.9	107.5	112.3	105.4	104.4	126.5	108.4	107.8	109.4	108	107.3	110.2	115	104.4	107.1	128	108	109.7	106.7	106.4	115.7	110.1	102.8	103.8	99.4
seq.10721.76	Heat shock 70 kDa protein 1A	HSPA1A	P0DMV8	0.00346591	0.957762	0.10031	0.314292	0.220355	0.101084	0.123511	0.623732	352.4	546.5	587.9	597.3	674.5	685.3	617.4	709.4	690.6	578.2	663.7	571.4	616.4	620.7	686.7	552.9	758.2	681.5	370	550.5	549.3	606.8	708	595.5	623.4	797.4	718.9	913	546.4	541.2	675.5	614.8	605.5	638.9	524.7	633.2	668	606.4
seq.10722.13	Tyrosine-protein kinase SYK:Protein kinase domain	SYK	P43405	-0.0738763	0.75979	-0.0741156	0.331398	0.00599778	0.757184	0.00623707	0.931569	500.5	575.3	607.6	601.9	590.4	699.9	562.2	619.9	659.2	581.3	610.3	565.3	582.7	516.3	609.7	591.2	580.5	579.9	352.7	586.6	600.2	602.4	649.2	575.6	631.6	699.2	573.1	636.4	510.5	602.6	586.2	619.7	603.5	674.2	546.1	547.4	564.2	540
seq.10731.10	Heparan sulfate glucosamine 3-O-sulfotransferase 5	HS3ST5	Q8IZT8	0.0111348	0.989714	-0.00922082	0.991552	0.110729	0.255946	0.131085	0.486358	245.4	487.6	414.6	347.2	457.5	492.4	346.3	449.1	384.3	454.6	426.2	398.6	391.8	413.4	514.6	347.5	497.4	419.3	348.3	402.9	365	370.7	426	423.5	343.7	471.6	537.9	654.2	420.7	349.6	493.1	384.6	395.6	307.2	347.8	458.1	457	471.4
seq.10734.339	Galactose-3-O-sulfotransferase 2	GAL3ST2	Q9H3Q3	0.256291	0.458898	0.296737	0.345163	0.268593	0.461573	0.228147	0.689137	6.8	14.7	24.1	11.7	6.9	9	28.4	11	10.9	25.6	23.1	23.8	25.6	11.6	24.3	24.8	25.8	24.6	9.6	7.1	28.2	24.4	23.2	10.3	32.6	17.7	17	18.1	23.3	7.4	25.5	29.1	8.8	29.8	5.5	16	33.9	29.9
seq.10737.96	Leukocyte elastase inhibitor	SERPINB1	P30740	0.0203389	0.490971	0.0150914	0.716315	-0.0623994	0.486308	-0.0571519	0.920028	175.1	219.1	179.4	180.7	199.1	176.2	205.9	172.5	181.3	303.2	182.8	260.5	194.2	200.1	205.6	176.9	242.2	197.6	257.8	202.8	190.6	192.2	186	192.6	189.2	175.1	202.5	197.7	266.7	175.6	237.6	191.3	172.8	186.3	175.6	194.2	197.4	210.3
seq.10738.11	Fibulin-5	FBLN5	Q9UBX5	0.132001	0.328975	0.0482299	0.824251	-0.0649614	0.976772	0.0188093	0.862635	72.9	85.7	80.1	74.4	68.1	67.2	92.6	71.3	71	111	84.6	98.4	85.3	85	85.1	86.1	88.9	84.9	137.7	71	87.9	87.3	81.8	73.7	96.6	90.7	82.3	82	105.4	69.6	93.3	84.9	66.9	92.4	68.5	76.3	89.1	86.7
seq.10741.22	Macrophage colony-stimulating factor 1	CSF1	P09603	0.156119	0.383415	0.118678	0.420853	0.128523	0.391525	0.165964	0.473323	5.2	7.8	5.6	7.4	3.7	5.7	8.6	4.5	6.4	8.1	7	6.1	7.2	5	8.7	7.4	7.4	8.1	8	5.4	6.6	7.1	7.7	4.5	9.7	8.1	8	5.2	7.1	7	7.7	6.2	5.9	8	5	7.4	9	9.2
seq.10743.13	SLIT and NTRK-like protein 1	SLITRK1	Q96PX8	0.0273208	0.657909	-0.0179599	0.55271	-0.0243072	0.64413	0.0209735	0.640574	79.1	66.3	71.8	73.6	72.4	70.7	72.2	72.9	75.6	69.9	70.8	69.8	71.2	75	70.7	75.6	68.7	69.6	80.2	75.4	74.3	68.4	76.1	66.8	73.3	80.6	73.3	71.6	63.7	77.6	70.5	73.6	75.2	79.2	72.1	74.3	75.4	68.5
seq.10746.24	Dickkopf-related protein 3	DKK3	Q9UBP4	0.108397	0.861698	0.0556453	0.633282	0.452779	0.0921523	0.50553	0.0199573	156	141.6	186.6	155.2	133.6	169	122.1	157.9	162.8	114.3	119.4	74.3	112.8	118	132.4	112.9	248.5	231.5	137.4	124.4	106	133.3	152.9	225.6	175.9	265.5	149.2	160.5	153.5	197.9	210.9	193.4	285.7	249.3	225.5	216.5	230.7	196.8
seq.10748.216	Protocadherin beta-2	PCDHB2	Q9Y5E7	-0.0724716	0.383415	-0.0666092	0.165948	-0.0119986	0.886673	-0.0178609	0.912789	95.2	94.6	101.9	97.8	95.3	112.4	98.7	99.2	102.5	101.1	104.1	101.5	96.1	83.4	99.5	108	93.7	90.2	78.7	95.2	103	97.9	101.7	96.8	103.4	111	89.9	96	88.5	101.5	101.4	108	97.1	107.5	96.2	88.4	91.1	96.3
seq.10749.18	Heat shock 70 kDa protein 1A	HSPA1A	P0DMV8	0.342602	0.0662051	0.498454	0.00506884	0.578363	0.0156392	0.422511	0.134568	141	141.3	164	240.3	194.5	270.8	193.1	245	288.9	199.9	200.9	142.8	168.7	309.6	220.6	218.6	333.1	314.3	178.1	211.2	210.3	234.1	297.6	266.4	303.2	383.1	191.1	218	185.4	225.6	198.8	200.9	243.9	308.4	226.6	405.7	398.3	389.3
seq.10752.8	Chromodomain Y-like protein 2	CDYL2	Q8N8U2	0.0560844	0.587742	-0.0116198	0.676998	-0.0561895	0.236091	0.0115148	0.945426	61.9	63.7	69.9	63.8	59	60.7	72.3	66.2	64.4	78.7	67.7	71.4	67.6	68.8	67.8	69.1	63.2	68.8	92.8	59.3	69.2	68.1	66.5	64.2	73.9	72.2	62	65.1	84.5	64.8	71.6	70.2	60.7	73.5	65.3	59.5	67.6	66.7
seq.10753.31	Disintegrin and metalloproteinase domain-containing protein 7	ADAM7	Q9H2U9	-0.0331568	0.413058	-0.0378649	0.342205	0.00967083	0.783702	0.0143789	0.851002	126.6	115.4	125.3	125.4	129.6	134.1	116.4	127.6	129.3	110.2	120.4	114.4	122.1	114.1	126.4	122.4	115.9	119.9	107.5	123.9	121.9	125.4	123	127.4	128.4	135	124.4	120.4	107.7	131.9	121.1	119.1	126.7	125.8	121.7	120.6	120.9	118.7
seq.10754.113	Prokineticin-2	PROK2	Q9HC23	0.00554129	0.75979	-0.0647618	0.0281917	-0.13349	0.141442	-0.0631871	0.521659	108.7	110.5	102.6	109.2	117.4	102.7	102.4	104.8	102.8	146.3	99	112	105.6	119.2	103.8	96.5	111.5	95	156.1	122.4	97.8	103.1	94.2	113	98.3	102.1	113.5	115.8	133.6	103.9	100.2	102.8	103.9	95.6	111	98.4	90.8	90.2
seq.10756.34	Urocortin-3	UCN3	Q969E3	-0.0203295	0.878136	-0.0883985	0.0539764	-0.0737624	0.0338311	-0.00569348	0.833907	52.3	53.1	53.6	62	54.7	53.2	51.7	62	55.5	45.6	52.2	49.3	51.6	52.4	54.4	52.7	48.1	51.8	54.2	55.5	51.1	50.7	57.6	50.2	53.8	53.4	54.8	56.8	48.1	57.6	51.6	48.3	56.9	52.6	49.8	51.4	48.7	46.3
seq.10758.2	Keratocan	KERA	O60938	-0.00865582	0.942715	0.00459493	0.947952	0.0419555	0.244008	0.0287047	0.456186	30.2	35.8	32.8	35.7	33.8	36.8	34.2	36.2	35.2	41.3	38.3	35.8	35.3	36.9	36.5	35	36	34.6	36.7	35.3	34.8	33.1	33.9	35.9	36.4	38.8	33.8	37.8	36.3	32.8	37.8	37.7	35.9	37.4	37.9	35.7	36.3	37.2
seq.10760.107	Glutamate receptor 4	GRIA4	P48058	-0.0704444	0.215026	-0.0625069	0.0719887	-0.00269174	0.835255	-0.0106293	0.862635	199.4	200.3	201.2	204.2	208	215.4	186.4	202.5	216.9	195.5	201.4	191.9	197.8	188.4	193.8	210.2	183.3	192.4	148.9	199.4	199.2	198.2	206.2	193.3	206.4	212.6	196.4	200.7	192	211.1	191.3	203.6	199.9	223.1	194.1	191.6	193.3	179.3
seq.10761.5	Transmembrane emp24 domain-containing protein 2	TMED2	Q15363	-0.0164832	0.22602	-0.0297413	0.0346519	-0.0339238	0.307539	-0.0206657	0.284253	141.4	142.8	139.5	142.9	140.6	141.4	144.6	142.2	131.8	141.8	146.8	137.8	143.5	135.6	136.8	141.9	136.4	136.4	152.5	141.6	142	136.2	137.7	142.5	137.2	141.5	139.6	136	137.3	138	141.3	141.1	138.1	143.1	133.7	136.6	139.4	132.9
seq.10762.2	Killer cell lectin-like receptor subfamily G member 2:N-term	KLRG2	A4D1S0	-0.0398435	0.371543	-0.0400731	0.773948	-0.000164541	0.711831	6.5e-05	0.843651	18.3	17.3	18.1	19.2	18.5	20	17.3	18.7	21	17.5	20.4	19	21.4	17.2	22.3	18.2	18.2	20.4	17.3	18.4	17.9	18.3	16.4	19.5	18.2	21.3	21.1	25.8	19.9	17.4	19.5	17.3	16.1	17.7	16.9	16.3	17.7	17.7
seq.10767.52	G-protein coupled receptor 64	ADGRG2	Q8IZP9	0.0425423	0.741894	-0.0310888	0.374158	-0.065365	0.700197	0.00826615	0.931569	82.4	85.6	88.1	82.2	84.8	83.4	88.6	82.7	87.8	96.7	89	86.1	88	85.6	97.4	88.2	81.9	83.2	120.4	80.1	85.4	81.8	87.6	87.5	87.4	97.3	84.6	88.6	90.8	82.8	93.9	87.1	81.3	92.3	83.8	78.9	86.8	85.9
seq.10772.21	Chondroitin sulfate N-acetylgalactosaminyltransferase 2	CSGALNACT2	Q8N6G5	0.0909794	0.413058	-0.0526619	0.542673	-0.0445854	0.684396	0.0990559	0.451504	33	33.4	34.3	30.7	27.1	28.1	37.6	32.6	31.3	33.6	35.6	35.6	37.1	30.1	38.3	40.1	34.8	33	41.9	29	38.4	33.5	33.2	31.9	41.6	40	31.3	32.2	33	33.8	36.6	38.9	32.8	39.9	32.2	32.9	38.7	34.7
seq.10780.10	Ras-related protein Rab-3D	RAB3D	O95716	0.0418365	0.894171	-0.0921336	0.0079443	-0.120187	0.141442	0.0137829	0.862635	39.6	40.3	38.1	39.7	36.9	35.5	39.3	39.4	36.1	43.2	36.9	41.4	40	37.5	41.2	44.4	36.4	37	53.5	39.9	36.5	41.3	33.3	41.1	39.5	39.4	37.6	41.2	42.5	37.4	41.5	41	36.2	38.4	43.2	34.4	37.1	36.9
seq.10781.19	C-type lectin domain family 4 member G	CLEC4G	Q6UXB4	0.892117	0.000486663	0.73974	0.00134966	0.550516	0.00535805	0.702892	0.234662	1201.8	1064.3	1159.2	1135.3	1056	1289.4	943	1112.1	1562.8	1012.8	1209.5	958.1	904	2877.3	1450.6	1876.2	2396.2	2930.7	1212.6	1926.1	2203.6	1848.8	2132.9	1512	1662.8	1904.5	965	927.7	766.6	1288.2	1114	1033.4	1431.6	1665.9	1263.3	4861.1	4809.1	4126.2
seq.10785.8	Leucine-rich repeat-containing protein 52	LRRC52	Q8N7C0	-0.114686	0.185733	-0.102594	0.0827444	-0.000508313	0.886673	-0.0126011	0.967033	121.5	111.7	119	125.5	119.4	138.6	109.9	125.6	128.3	115.8	118.3	108.4	114.2	103.6	110.2	125.5	104.2	105.8	81.7	119	113.9	122.6	119.1	122.8	117.1	133.7	106.8	114.4	107.1	129.2	113.6	113	126.2	131.6	117.7	114.2	102.5	103
seq.10798.4	CMRF35-like molecule 2	CD300E	Q496F6	0.0434266	0.441629	-0.036676	0.0323826	-0.0895514	0.236091	-0.00944886	0.967033	102.6	104	101.4	102.4	100.6	105.4	109	104.3	99.6	114.9	106.4	110.4	104.9	105.4	101.6	100	98.1	103.1	164.7	101.3	100.1	103	105.5	106.5	103.8	103.1	105.8	104.3	115.3	99.5	106.3	104.5	95.8	104.2	109.5	97.2	101	99.7
seq.10800.15	Serpin H1	SERPINH1	P50454	0.276902	0.0267384	0.289508	0.227106	1.18796	0.000138565	1.17535	0.00796143	114.7	124.5	142.6	128.2	127.4	137.6	133.2	140.2	175.5	161.1	108.6	112.1	104.4	161.7	123.8	148.9	207.5	199	149.7	143	153.5	147.5	159.2	301.9	369.2	489.8	126.6	159.2	127.5	186.6	213.4	210.9	417.7	532.7	339.4	443.2	549.9	464.9
seq.10801.11	Ephrin-A2	EFNA2	O43921	0.327233	0.000474248	0.249089	0.00410859	0.308902	0.00235481	0.387046	0.00271387	341.7	350.7	377.6	363.4	367.7	392.1	361	375.7	386	384.7	360	316.6	336.5	465.7	409.2	401.5	535	566.5	434	442	442.8	413.9	438.5	475.4	432.2	482.2	334.2	356.3	385.3	428.4	450.7	451.1	531.6	502.1	478.6	617.4	670.7	598.2
seq.10803.22	Heat shock 70 kDa protein 1A	HSPA1A	P0DMV8	0.199876	0.0846661	0.339248	0.00182736	0.322118	0.0175153	0.182747	0.237235	202.9	212.4	213.3	289.3	256.9	290.9	254.9	283.3	292.7	297.3	250.2	228	223.4	333.4	283.4	249.5	338.9	315.8	303.3	264.9	240.7	265.5	316.3	292.9	297.6	361.2	244.1	262.3	261.4	262.3	275.7	242.7	264.8	304.8	264.5	369.6	362	361.4
seq.10809.14	Killer cell lectin-like receptor subfamily B member 1	KLRB1	Q12918	-0.0407483	0.672099	-0.0761354	0.0204938	-0.0961732	0.0942138	-0.060786	0.256357	45.2	44.7	43.1	45.3	42	44.4	44.8	47	42.2	45.5	45.7	45.1	46.7	39.5	45.9	46.9	41.4	40.4	38.9	44.2	47	47.3	43.5	39.7	40.7	42.7	42.7	45.4	42.5	45.3	41.4	44.9	42.8	44.8	43.4	37.6	42.2	39
seq.10814.7	T-cell surface glycoprotein CD1a	CD1A	P06126	-0.034597	0.47027	-0.0564677	0.165948	-0.0604271	0.238629	-0.0385564	0.503651	143.7	150.2	146.2	145.6	143.9	138.4	155.2	153.9	138.1	162.9	153.9	159.5	151.9	144.4	138.4	147.8	149.4	138.7	166.1	138.8	146.7	149.1	140.1	138.3	150.9	143.7	150.5	157.9	164.5	138	144.1	158.5	137.2	148.1	141	134.5	133.5	129.4
seq.10815.2	Intracellular hyaluronan-binding protein 4	HABP4	Q5JVS0	-0.0116191	0.136944	-0.0737481	0.0042963	-0.0817722	0.316642	-0.0196432	0.725597	114.1	122.7	116.7	119.3	114.2	117.1	118.7	114.7	107.2	112.3	121.9	110.9	122.4	108.6	111.5	111.2	109.1	109.2	151.8	113.2	110.6	117.7	111	113.6	118	111.8	121.4	122.5	114.8	121.7	113.5	117.7	114	111.8	118.2	109.4	103	102.7
seq.10816.150	Paired immunoglobulin-like type 2 receptor alpha isoform FDF03-M14	PILRA	Q9UKJ1	-0.0772593	0.00214376	-0.121745	0.00212428	-0.0921987	0.00587139	-0.0477129	0.437687	237.9	240.8	233.7	236.2	248.2	237.1	238.9	245.1	229.3	243.2	238	240.9	240.2	223.3	230	210.8	226.5	218.7	238.7	235.1	228	231.1	225	234	228.5	218.1	246.3	250.6	258.3	236.8	224.3	241.1	235.9	230.4	238.8	204.9	205.8	195.6
seq.10817.26	TOMM20-like protein 1	TOMM20L	Q6UXN7	-0.00186929	0.92441	0.0377219	0.609814	0.044764	0.403085	0.00517282	0.907246	145.9	174.7	178	152.8	154.8	163.9	200.8	159.1	158.9	225.2	190.4	202.9	186.3	153.8	183.5	175	194.3	185.7	165	148.7	191.3	181	183.8	146.7	191.6	180.2	178.8	185.5	199.8	150	204.3	188.2	146.9	210.2	140.6	163.4	191	194.9
seq.10818.36	Sphingomyelin phosphodiesterase	SMPD1	P17405	0.133207	0.591196	0.199926	0.031587	0.526429	0.00056517	0.45971	0.00238806	327.2	339.7	353.3	352.3	307	377.3	311.4	357	381.3	310.7	300.9	240.8	287	327.1	311	313.9	495.4	471.6	309.2	314.5	332.5	331	375.8	394.8	381.3	486.5	337.3	367.8	343.6	441.3	445	472.1	537.4	524.6	441.4	577.7	604.5	541.5
seq.10819.108	Fibulin-1	FBLN1	P23142	0.0341343	0.660007	0.0388052	0.557107	0.21235	0.72896	0.20768	0.693114	5365.7	5709.9	7417.6	5113.3	3953.1	4442.1	7931.4	4663.1	5014.1	7055.5	6804.6	6394.3	6878.1	3825	6430.1	7512.8	7278.8	7094.5	2464.1	3571.6	7662.2	7322.3	7284.9	5683.2	12231.7	12167.1	6117.1	6536.7	5654.6	5133.2	7293	7849.2	4358.6	10613.2	3270.3	5105	7694	6436.7
seq.10825.12	V-set and immunoglobulin domain-containing protein 10	VSIG10	Q8N0Z9	0.00391622	0.429653	-0.0508632	0.018373	-0.0470848	0.522687	0.0076946	0.63535	92.7	91.7	92.9	92.9	89.8	90	99.5	90.9	87.9	92.9	91	95	95.8	92.5	91.5	90.2	85.8	88.5	114.5	87	89.8	91.7	96.4	93.7	93.2	92.6	91	95.4	99.9	95.4	97.4	92.5	90.9	97.6	93.3	80.8	91.2	92.1
seq.10827.67	Leucine-rich repeat and immunoglobulin-like domain-containing nogo receptor-interacting protein 3	LINGO3	P0C6S8	-0.104264	0.0158306	-0.162894	0.00121157	-0.0758175	0.130635	-0.0171866	1	83.3	83.5	82.6	79.9	80.9	84	82.6	84.1	76	73.9	86	80.1	88.5	70.5	78	83.1	72.6	72.6	75	77.4	78.8	79.2	75.2	76.8	80.1	83.7	85.8	86.8	82.6	83	76.6	86.5	84.3	79.2	80.1	71.5	74.8	65.2
seq.10830.5	EF-hand calcium-binding domain-containing protein 14:N-term	EFCAB14	O75071	0.00384064	0.122333	-0.0835791	0.00506884	-0.138789	0.0120458	-0.0513691	0.207395	165.6	164.3	161.5	166.3	164.9	159.8	163.9	172.5	158.8	181.6	165.5	168.6	160	164	161.7	150.5	147.9	156.3	250.5	170.3	152.9	155.6	151.1	165.4	156.3	154.7	164.8	171.1	201.4	156.3	160.5	158.3	163.7	153.3	170.1	141.3	142.1	138.2
seq.10832.24	Beta-1,4-galactosyltransferase 6	B4GALT6	Q9UBX8	-0.0658067	0.205486	-0.118856	0.00283212	-0.0871068	0.0350158	-0.0340576	0.551102	94.3	90.7	92.3	92.3	86.9	96.5	86.4	92	83.7	79.6	88.2	89	96.1	73.7	84.7	92.5	87.6	87.8	80.3	87.9	86.8	87.9	89.2	89.1	87.7	87.1	86.3	91.1	81.4	91	85.5	97.2	94.3	89	87.2	79.5	79.6	80.3
seq.10833.64	Hedgehog-interacting protein	HHIP	Q96QV1	0.19316	0.185733	0.231924	0.450652	0.670341	0.178864	0.631578	0.437687	220.2	218.9	244.9	255.8	241.9	271.3	227.7	229.5	258.7	238.7	226.6	214.5	229.3	208.6	273.6	299.2	331	379.5	256.6	221.4	253.9	233.7	249.4	489.1	498.1	661.7	149	151.4	161.3	250	280.9	267.9	451.7	543.5	337.2	543.9	657.9	578.5
seq.10835.25	Alpha-1,4-N-acetylglucosaminyltransferase	A4GNT	Q9UNA3	-0.0253552	0.293354	-0.0844526	0.00410859	-0.0837541	0.0107358	-0.0246567	0.591768	113.2	118.4	119	122.5	118	123.4	118.3	121.2	122.1	123.8	116.8	116.3	115.1	117.3	116.9	119.1	106	114.8	132.5	121.5	113.7	114.4	113.9	116	119.7	120.8	112.8	119.6	132.5	121.7	115.7	121.1	120.5	119.2	114	105.6	108.2	106.1
seq.10842.7	Beta-1,3-galactosyl-O-glycosyl-glycoprotein beta-1,6-N-acetylglucosaminyltransferase 4	GCNT4	Q9P109	-0.0465345	0.22602	-0.0589369	0.0835553	-0.0559843	0.153235	-0.0435819	0.521659	160.9	156.2	157.5	159.7	169.4	158.9	165.5	157	151.6	181.2	166.2	170.9	171.3	151.6	162.3	151.9	163.9	151.6	174.9	159.4	154.4	158.7	155	146.9	166.5	155	173.1	171.9	173.9	155	166.1	165.6	157	163.8	150.7	142.1	148	143.8
seq.10847.1	Sialic acid-binding Ig-like lectin 15	SIGLEC15	Q6ZMC9	-0.0721442	0.0267384	-0.0629293	0.0125129	-0.0375951	0.107368	-0.0468101	0.28911	187.1	204.5	200.4	197.4	200	191	193.9	195.9	194.5	225.2	203.1	210.6	196.2	185.3	193.9	184.6	201	183.4	196.1	186.4	188.4	190.6	192.6	186.6	196.1	194.6	199.2	212.2	209.8	189.7	198.2	191.8	187.9	191.6	188.1	184.6	185.4	179.3
seq.10848.137	Butyrophilin-like protein 3	BTNL3	Q6UXE8	-0.0658781	0.00881518	-0.128757	0.0012465	-0.0996003	0.002993	-0.0367212	0.539391	163.7	159.7	158.8	162.6	157.8	161.6	160.8	162.7	147.6	163.5	161.5	159.8	158.7	143.6	151.8	154.2	142.3	151.3	159.6	154.1	154.5	156.1	160.2	157.5	162.6	153.8	159.1	164.5	167.2	157.5	159.5	162.1	159.4	154.5	159.5	142.9	137.9	132
seq.10851.77	Interleukin-27 subunit beta	EBI3	Q14213	0.103961	0.807918	-0.0575743	0.126096	-0.0183008	0.576034	0.143235	0.437687	43.7	41.3	40.7	36.6	37	35.6	45.5	38.1	35.3	35.6	41.3	44.3	43.2	32.2	61.2	47.6	34.8	43.2	52.9	37.4	39.9	39.4	39.8	60.4	43.5	43.3	43.2	41.3	40.6	44.5	63	41.4	38.6	37	40.3	37.2	36.2	56.7
seq.10852.114	Heterogeneous nuclear ribonucleoprotein D-like	HNRNPDL	O14979	1.35106	0.000474248	1.1091	0.00125445	0.483075	0.0638049	0.725029	0.79455	4673.5	3988.6	4404.1	5622.5	5179.1	7240.6	4508.9	5690.7	10162.8	4908	5405.9	4071.7	3976.1	17134.7	9056.3	11546.3	18802.3	22371.9	8675.6	12177.1	12925.5	10442.5	13900.2	6506.6	6848.4	7589.4	2531.5	2550.4	2154.8	5216.4	4118.5	3914.7	6039.4	9138.8	4760.3	28928.3	28624.8	26226.3
seq.10854.15	Beta-1,3-galactosyl-O-glycosyl-glycoprotein beta-1,6-N-acetylglucosaminyltransferase 4	GCNT4	Q9P109	-0.0361434	0.317242	-0.0260598	0.388903	-0.0145934	0.794259	-0.024677	0.896799	237.8	258.8	243.6	236.5	252.8	240.5	252	243.4	240.2	310.6	239.2	273	240.2	237.7	249.5	233.6	252.4	236.8	278.4	250.7	236.1	239.7	237.2	255	239.9	248	254.8	265.2	277.2	229.2	268.4	234	239.7	236.5	233.1	242.8	237	244.9
seq.10855.55	Plexin-B2	PLXNB2	O15031	-0.0305616	0.22602	-0.0556311	0.0365396	-0.069462	0.0410756	-0.0443925	0.194269	133	145.2	140.4	142.8	147.6	142.6	142.3	141.7	149.9	151.6	139.6	144.6	137.4	142.2	138.6	132.6	154.5	142	132.6	143.7	134.9	139.9	138.8	134.8	133	135.2	140.8	157.4	145.7	138.2	137.4	137.6	138.1	138.4	136.7	133.8	128.4	129.5
seq.10866.60	Serine/threonine-protein phosphatase 4 regulatory subunit 3A	PPP4R3A	Q6IN85	1.01309	0.000816329	1.1016	0.00121157	0.882045	0.000673779	0.793532	0.345199	797.2	668.6	816.6	785.6	786.2	949.3	639	756.5	1629.8	682.2	891	623.5	598	2354.5	1150.1	1531.4	2094.5	2437.7	1040.1	1392.1	1519.6	1242.7	1730.1	1106.5	1196.6	1319.8	621.8	592.9	496.7	1106	871.1	852.5	1076.4	1603.8	884.2	3904.5	4081.9	3626
seq.10870.32	Spastin:Microtubule interacting and trafficking domain	SPAST	Q9UBP0	0.73216	0.000995922	0.824143	0.00121157	0.635486	0.002993	0.543503	0.374181	240.7	219.7	241.2	249.1	250.3	269.4	210.8	241.5	413.5	222.7	231.6	200	199.7	515.9	292.1	361.1	524.6	586.8	324.4	372.5	375.5	324.2	399.3	271.2	278.7	307.5	230.8	226.1	190	262.9	239.2	226	276.5	327.4	246.1	888.9	989.2	798.8
seq.10876.300	BRCA1-associated ATM activator 1	BRAT1	Q6PJG6	0.047418	0.320373	-0.0513145	0.0102564	-0.113202	0.00587139	-0.0144696	0.862635	144.4	148.6	145.3	143.6	147	146.8	150.3	145.5	144.7	161.2	139.7	142.9	146.7	147.2	147.1	155.1	148.1	143.1	188.7	151.6	147.8	146.4	140.6	144.7	141.4	148.9	140.7	148	153.7	145.8	151.2	144.9	145.1	148.6	145.6	141.2	140.1	139.4
seq.10880.38	Protein FAM163B	FAM163B	P0C2L3	0.0469617	0.151414	0.148311	0.00150488	0.106801	0.0102979	0.00545147	0.671569	283.2	285.5	275.9	279.8	287.1	287.7	288.4	265.4	305	313.2	279.9	303	280.6	292.5	290.8	307.2	306.5	301.2	271.4	299.4	298	287	313.9	270.8	277.1	279.8	274.2	270.5	285.2	266.9	286.8	266.3	281.8	292.8	268.9	340.6	346.3	332.2
seq.10882.12	Desmocollin-1	DSC1	Q08554	-0.0319269	0.22602	-0.0715172	0.0110078	-0.0895361	0.0585471	-0.0499458	0.604713	162.5	179.5	159.8	161	169	165.7	166.4	173.4	160.5	215.9	165.1	177.5	167.4	165.2	161.5	153.9	161.1	160.1	219.5	178.8	161.4	154.6	157	170.1	159.4	162.4	174.5	177.8	196.1	157.5	167.9	161.1	167	160.7	167.9	154.5	150.3	148.2
seq.10885.36	Bombesin receptor-activated protein C6orf89	C6orf89	Q6UWU4	-0.0581794	0.741894	-0.0265646	0.805706	0.0140206	0.989452	-0.0175942	0.862635	401.5	393.1	412.7	427.9	427.5	459.7	399.4	417.7	438.8	402.3	427.6	400.4	397.4	373.1	419.3	427.2	386.4	400.4	288.5	403.5	423.6	430.5	441.6	393.2	428.7	458.2	371.5	393.5	367.4	422	386	401.4	404	450.5	390.4	417.8	424.6	402.2
seq.10889.2	Melanocortin-2 receptor accessory protein 2	MRAP2	Q96G30	0.100577	0.0354226	0.0529561	0.0655013	-0.0205441	0.989452	0.0270771	0.468666	115.7	105.1	112	111.9	106.9	109.2	112	113.2	108.8	107.6	110.8	108.3	109.2	122.3	115.1	117.9	105.1	116.2	149	109.7	114.1	117.5	113.1	113.6	111.9	116.4	104.6	109.1	107.2	118.3	112.6	106.8	112.2	112.3	108.8	117.6	122.9	113
seq.10890.135	Lactase-like protein	LCTL	Q6UWM7	0.0461929	0.92441	-0.0087045	0.193862	-0.0795036	0.311664	-0.0246062	0.777761	198.5	206.7	188.8	189.8	203.2	186.5	200.1	195	188	260.6	189.3	220.3	196.4	212.1	200.3	182.1	199.7	195.3	327.6	208.4	185.7	189.6	182.7	203.2	186.7	181.7	211	202.4	254.3	195.3	220.5	195.3	187.4	178.8	206.8	195.2	183.4	198
seq.10892.8	Oncostatin-M-specific receptor subunit beta	OSMR	Q99650	-0.100989	0.014912	-0.0653581	0.018373	-0.0270173	0.253196	-0.0626483	0.139278	183.1	182.8	174.8	187.2	195.8	189.4	177.6	177.6	187.6	194.2	178.8	173	188.7	167	180.5	179.1	171.7	169.3	150.6	182.9	172.2	168.3	173	170.3	171.7	174.9	188.6	187.8	182.4	179.9	185.1	169.7	183.6	173.7	181.9	170.9	164	160.2
seq.10894.25	Secretagogin	SCGN	O76038	0.181506	0.302334	0.00897958	0.506951	-0.127698	0.211993	0.0448285	0.874821	34	36.3	33.2	33.6	26.1	32.6	36.6	30.8	28.3	42.4	32.5	38.9	39.7	37.6	40.9	41.3	31.7	39.1	61.6	30.8	34	36.3	34.9	37.1	38.1	33.2	31.5	32.2	40.7	32.4	44.7	37.3	28.6	39.2	32.5	29.5	35.5	39.4
seq.10895.28	Transmembrane protease serine 11B	TMPRSS11B	Q86T26	-0.0557229	0.0953525	-0.0723531	0.00634687	-0.0542746	0.0727215	-0.0376445	0.429178	189.2	192.6	191.9	189.8	183.7	183.5	182.5	186.4	179.6	201.2	193.6	188.3	193.9	177.4	178.7	179.6	169.2	173.6	194.9	185.3	188.8	185.4	184.9	179.7	193.2	190.3	188.8	192.4	197.4	176.1	179.2	197.3	179.7	190.1	183.5	172.8	174	164.3
seq.10900.272	Stathmin-2	STMN2	Q93045	0.861494	0.000486663	0.993775	0.00121157	0.923087	0.00033594	0.790807	0.0894754	460	392.1	456.7	473.9	423.7	522.3	398.9	430.1	749	395	445.2	357.2	344.8	1086.3	603.2	756.9	984.8	1080	544.4	769	818.4	641.8	889.8	710.3	714.8	813.8	409.5	402	324.9	553.5	461.9	466.4	560.4	729.3	496.6	1976.8	2186.5	1804.4
seq.10902.53	Retroviral-like aspartic protease 1	ASPRV1	Q53RT3	-0.242386	0.404404	-0.396423	0.133189	-0.160349	0.542152	-0.0063114	0.959058	343.7	648.5	337.8	321.3	318.5	592.8	471	966.9	340.3	271.6	359	313.6	332.7	297.6	495.7	359.3	279.3	293.6	465.4	301.6	299.6	540	320.9	333.1	587.3	430.3	423.7	457.8	267.6	381.1	329.2	324.4	1469.2	363.6	323.7	261.5	405.8	263.7
seq.10903.50	Syntaxin-8	STX8	Q9UNK0	0.617155	0.00102023	0.573535	0.00121157	0.12822	0.420785	0.17184	0.874821	396.5	400.2	390.5	501	475.3	513.2	437.9	475.1	567.7	450	501	443.2	469	857.9	579.9	675.7	841.9	906.2	538.2	639.7	662.9	636.8	764.4	460.8	477.9	521	379.3	386.7	377.1	426.7	411.3	410.4	447.4	487.9	431.5	944.7	1025.2	839.8
seq.10907.116	Neurotrimin	NTM	Q9P121	-0.0668363	0.0998514	-0.112307	0.00226459	-0.0845195	0.0290365	-0.039049	0.594869	175.3	167.3	173.7	168.3	169.9	160.3	168.2	177.4	153.9	149.8	175.6	165.4	180.2	146.1	156.8	158.7	149.3	156.8	165.1	162.7	168.9	173.6	166.9	163.9	168.6	168.8	172.9	173.8	168.7	165.1	159.9	169.9	168.6	156	166.3	143	146.4	136.2
seq.10908.2	Polypeptide N-acetylgalactosaminyltransferase 13	GALNT13	Q8IUC8	-0.0294043	0.462065	-0.0663493	0.00905292	-0.0713033	0.227534	-0.0343583	0.907246	240.2	277.6	249.4	255	272	250.7	255.8	248.4	240.1	336	247.8	279.4	249.3	250.8	257.6	235.8	270.2	236	335	265.9	233.2	244.8	234.6	273	238.8	251.2	270	275.3	296.9	251.6	283.9	251.7	252	242.2	260.4	240.3	221.7	234.2
seq.10910.6	Carcinoembryonic antigen-related cell adhesion molecule 4	CEACAM4	O75871	-0.00933892	0.792684	-0.0658086	0.613977	-0.0163543	0.72896	0.0401154	0.920028	191.5	185.3	218.6	197.5	185.8	213.5	223	197	206.6	217.6	214.8	204.3	200.9	184.5	225.5	241.2	204.1	203.7	132.2	176.2	210.5	225.9	226.4	195.6	244.9	256	182	189.7	181.5	207.8	228.9	227.6	192.4	268.2	169.4	176.3	216.1	205.5
seq.10916.44	Secretory phospholipase A2 receptor	PLA2R1	Q13018	0.107268	0.591196	-0.0437748	0.00550834	-0.215802	0.0320302	-0.0647592	0.437687	65.7	68.7	62.6	63.6	60.5	62.4	59.5	68.2	59.9	99	59.4	61.4	58.6	79.8	61.1	62.1	50.2	57	149.9	69.4	57.1	56.9	60.4	67.4	55.6	65.2	62.5	56.9	104.5	60.9	61.4	59.2	59.9	57.8	71	55.1	53.6	50.7
seq.10917.40	Guanine nucleotide-binding protein G(I)/G(S)/G(O) subunit gamma-T2	GNGT2	O14610	0.021104	0.429653	-0.0687813	0.0118681	-0.12063	0.0320302	-0.0307448	0.604713	122.5	117	117.7	115.9	112.1	116.1	117	122.2	112.2	116.7	117.1	122.5	121.3	112	123.4	120.9	107.2	117	161.1	116	116	110	110.9	118	111.5	111.1	123	116.3	120.5	117.6	121.7	121.7	118.6	108.7	116.5	104.5	103.2	110.6
seq.10924.258	Neuferricin	CYB5D2	Q8WUJ1	0.00128354	1	-0.122311	0.0271919	-0.109856	0.0942138	0.0137385	0.777761	19.6	17	19.8	16	17.4	16.4	17.9	16	17.3	16.3	16.4	16	18.6	16.1	19.9	17.7	16.1	14.9	18.4	17.2	17.5	19.3	15.9	18.7	19.2	17	18.3	17.9	15.6	18.4	18.1	16.6	20.5	16.6	18.5	13.4	14.3	15.2
seq.10933.107	Calcium-binding protein 8	CALN1	Q9BXU9	-0.0539339	0.62657	-0.0511506	0.396647	-0.0552602	0.335907	-0.0580434	0.499792	311.1	350.7	300.8	320	347.2	308.8	309.7	304.7	292.7	393.7	304.4	380.4	314.1	318.3	311.8	289.9	352.2	313.6	308.5	338.6	302.1	306.8	298.8	318.1	305.6	292.4	336.8	342.1	403	294.8	324.2	305.1	314.9	294.8	292.9	296.3	295.5	287.2
seq.10938.13	Lymphocyte function-associated antigen 3	CD58	P19256	-0.0154573	0.894171	-0.000325414	0.956175	-0.00337113	0.886673	-0.018503	0.833907	115.7	113.7	111	114	120.3	110.3	112.3	118.1	109.6	128.1	110.8	122.9	115.5	111.4	121.9	115.8	115.1	110.7	111.9	115.9	113.3	118.8	108.5	106.9	113.9	115.5	114.1	117.5	123.6	111.2	118.9	112.2	113.1	115.4	109	120	114.6	109.4
seq.10939.16	Pleckstrin homology domain-containing family A member 4	PLEKHA4	Q9H4M7	0.0942175	0.0846661	0.0727951	0.0323826	0.0576738	0.220229	0.0790962	0.271216	47.6	47	49.4	46	42.6	49.9	52.8	52.2	49.3	45.8	51.8	49.8	54.3	52.2	50.1	55.8	49.1	54.5	56.8	47.2	54.1	50.9	53.6	48.2	53.3	57.8	51.3	49.1	48.5	48.8	52.4	52.6	49.8	53.2	48.6	53.1	57.4	51.5
seq.10940.25	Sarcalumenin	SRL	Q86TD4	0.00582952	0.146429	-0.0316613	0.0442232	-0.0528182	0.227534	-0.0153273	0.671569	136.5	131.2	130.1	128.4	130.6	127.4	132.3	128.4	128.2	136.2	132.2	128.1	132.1	126	132.9	127.4	126.2	127.3	171.7	130.8	123.9	128.3	119.8	141.2	124.9	126.9	133.6	124.8	134.3	128.9	135.4	131.6	131.4	125.4	131.6	124	121.2	131.4
seq.10945.11	Syntaxin-6	STX6	O43752	0.259761	0.00129315	0.248592	0.00182736	0.135846	0.0224554	0.147014	0.406448	130.3	145.5	144.1	133.8	132	141.5	149.1	134.4	154.3	172.9	148.9	147.2	130.2	174.7	172.5	177.2	170.5	183.1	188.9	148.7	165.8	159.1	176.4	154.7	157.8	168	134.3	137.4	152.9	138.4	168.1	148.8	133.7	168.5	133.9	207	222.2	212
seq.10948.14	Phospholipase D3	PLD3	Q8IV08	0.13914	0.404404	0.271853	0.00651204	0.0418331	0.809396	-0.0908793	0.189235	135.7	126	130.2	164	159.5	163.4	137.6	152.1	173.4	136.3	142	130.9	130.7	186.3	112.6	181.6	114.4	118.1	140.8	191.9	198	169.8	180.6	121.7	129.2	154.6	115.2	128.6	121.5	126.6	106.1	113.6	123.1	138.9	151.1	221	209	162.5
seq.10949.59	60S acidic ribosomal protein P2	RPLP2	P05387	-0.0519471	0.118842	-0.0753624	0.00410859	-0.0680917	0.0308217	-0.0446764	0.313051	116.4	107.9	110.1	115.2	112.8	115.7	116.3	113	111.3	111	114.8	107.3	112.3	107.3	109	109	103.2	101.1	116.5	107.6	106.7	113.4	112.6	105	111.3	114.6	112.2	113.5	107.5	113.7	109.2	111.6	111.2	115.9	108.5	99	101	96.1
seq.10953.14	C-type lectin domain family 2 member A	CLEC2A	Q6UVW9	0.0169756	0.328975	-0.0964723	0.00218358	-0.164145	0.00152223	-0.0506971	0.256357	103.2	102.4	100.2	103.7	99.2	95.8	107.7	100.8	94.1	113.2	100.4	102.7	111.5	100.7	98.5	100.9	99.8	99.2	145.5	99.5	100.9	95.7	98.3	99	100.3	97.7	98.3	98.8	113.7	98.1	101	100.2	100.1	95.6	103.6	91.5	92.6	87.5
seq.10955.4	C-type lectin domain family 10 member A	CLEC10A	Q8IUN9	-0.0289029	0.106586	-0.0993906	0.00410859	-0.0991966	0.0263369	-0.0287089	0.521659	142.7	145.1	149.1	142	137.2	135	146.9	143.7	129.3	152.4	149.3	142.4	147.3	132.5	142.2	134.3	130.7	135.8	175	135.8	141.7	142	134.2	136.3	136.2	141.7	145	153	156.9	141.6	139.9	146.9	138.9	142.1	142.9	127.7	129.1	117.9
seq.10956.82	Glycine cleavage system H protein, mitochondrial	GCSH	P23434	0.103091	0.827135	0.0292408	0.633282	-0.0602756	0.950782	0.0135743	0.783537	65.9	65.5	62	64.3	67.4	65.2	63.1	66.6	64.3	78.7	62	64.1	64.8	74.8	71	60.7	64	63.2	115.7	71.1	62.2	62.9	59.9	71.9	56	65.1	66.9	60.7	76.6	68.5	74.7	59	67.4	63.7	68.9	69.1	61.4	68.2
seq.10959.125	BET1-like protein	BET1L	Q9NYM9	-0.0660795	0.040605	-0.0725764	0.0596446	-0.0770654	0.227534	-0.0705685	0.36162	122.4	113	111.2	121.3	117.1	108.5	110.3	117.6	111.9	117.3	109.1	116	113.7	111.2	103.1	103.9	106.1	100.9	144.8	115.9	103.4	105.4	99.7	113.5	101.5	105.4	123.5	117.9	117.8	112.8	106.7	107.5	114.9	97.8	112.4	99.9	95.8	94.9
seq.10961.15	Retinoic acid receptor responder protein 3	PLAAT4	Q9UL19	0.207632	0.000486663	0.34932	0.00121157	0.28047	0.000403932	0.138782	0.553871	207.8	195.1	199.5	198	192.7	207.1	211.5	204.1	223.6	201.6	209.4	194	200.2	252.7	221.8	232	226.6	249.7	254.9	220.4	230.6	222.2	238.3	206.2	204.3	204	201.8	204.8	199.8	209.1	214.1	203.5	196.3	219.3	206.9	314.8	336.6	317.5
seq.10966.1	Alpha-2-HS-glycoprotein	AHSG	P02765	0.0379528	0.591196	-0.0571843	0.00218358	-0.153553	0.00969367	-0.0584157	0.38021	97.6	100.1	93.5	94.1	92.5	89.2	100.2	93.4	90.2	113.7	90.1	99.5	92.9	97.9	98.3	96.5	88.8	83.6	153.3	94.5	92.1	89.8	90	95.8	90.9	95	90.6	89.5	110.6	91.9	95	94	93.7	90.3	94.2	80.7	87.3	87.1
seq.10967.12	Prolactin	PRL	P01236	-0.00182803	0.827135	-0.0397556	0.24744	-0.082653	0.178864	-0.0447255	0.72915	178.5	193.2	177.1	170.4	183.3	169.4	187.7	185.1	176.8	240.8	176.1	215.1	186.7	194.2	183.2	174.2	183.8	179.5	234.1	190.2	178.6	178.7	178.2	181.9	188.6	183.5	185.2	187	222	173.1	195.8	184.2	172.5	178	172.5	175	175	168.3
seq.10970.3	Ecto-ADP-ribosyltransferase 3	ART3	Q13508	0.271822	0.00102023	0.358834	0.00283212	0.50982	0.00611429	0.422808	0.00161797	47.6	53.7	55.4	53.3	50.4	53.2	51.7	55.9	58.7	53.5	50.4	49.3	54.3	58.2	60.7	63.5	61	64.4	81.3	65.7	61.4	60.3	61.9	57.9	53.3	54.7	59.2	60.5	57.5	74.4	80.5	69.7	74.9	68.3	70.7	93.7	101.7	88.1
seq.10974.20	Serine protease inhibitor Kazal-type 7	SPINK7	P58062	0.011634	0.247981	-0.0592022	0.017069	-0.12261	0.0249346	-0.0517735	0.28911	128.9	138	135.6	139.1	132.7	133.4	140.8	132.1	132.1	159.2	138.8	144.9	136.5	136.4	138.1	130.4	133	131.7	202.2	129.6	134.7	130.2	123.4	135.8	134	129.1	134.9	137.7	155.7	130.1	137.6	135.3	127.6	127.1	137.3	121.2	125.6	120.2
seq.10975.59	Mucin-like protein 1	MUCL1	Q96DR8	0.0666973	0.97743	-0.0311459	0.198453	-0.113296	0.205492	-0.0154524	0.816694	85.6	83.1	88.7	81.8	81.3	79	89.8	86.2	77.5	99.3	85.1	88.9	86	88.1	86.1	86.7	78	81.6	140.7	85.4	81.6	86	81.9	83.6	85.2	83.3	85.4	87.2	97.1	83.7	86	91.7	77	83.9	82.8	76.6	81	82.1
seq.10976.44	Mucin-1:region 3	MUC1	P15941	0.00838098	0.660007	-0.0583379	0.0335687	-0.0760341	0.130635	-0.00931514	0.912789	164.6	172.6	173.9	168.6	157.3	165.5	176.7	169.1	161.8	183.5	175.6	177.3	172.8	163.5	174.4	165.2	164	165.1	207.9	173.2	168.2	172.9	162.7	171.8	166.3	165.5	176.6	175.9	184.7	170	179.1	177	169.5	160.9	165.6	157.8	158.6	159.4
seq.10977.55	Unique cartilage matrix-associated protein	UCMA	Q8WVF2	0.10157	0.0158306	0.171659	0.00237453	0.157109	0.00113323	0.0870203	0.367944	103.5	97	103.6	100.6	101.5	107.6	109.4	103.2	117.7	100.8	98.2	93.7	99.5	112.9	109.3	110	103.1	109.3	112.2	110.3	113	111.9	110.9	105.3	109.5	120.5	102.7	98.9	89.7	105.6	108.6	104.6	100.9	117.3	95.2	130	139.4	127.7
seq.10978.39	Growth hormone variant	GH2	P01242	-0.00473832	0.0956346	-0.101334	0.00767023	-0.124712	0.0280178	-0.0281162	0.678126	137.7	136.5	130.1	134	137.5	135.7	134.3	131.4	124.2	145.4	137.4	131.3	138.1	133.2	129.8	127.7	120.5	118.9	191.5	134.2	131	132.9	124.8	135.1	130	121.9	142	141.4	149	131.7	124.6	134.4	134.2	130.3	146.5	124.1	118.3	111.8
seq.10980.11	Acetylcholinesterase	ACHE	P22303	0.098808	0.458898	-0.016575	0.359374	-0.0995708	0.0867226	0.0158122	0.810471	49.8	47	49.6	43.6	46.6	50.5	51.7	46.6	46	52.3	50.3	51.5	51.7	51.3	53.4	53.5	47.7	49.2	73.5	52	46.3	48.5	49.5	50.4	47.6	52.1	48.5	49.9	54.1	47.4	53.2	53.2	46.8	46.3	54.5	44.9	45.2	50
seq.10981.56	Pro-neuregulin-3, membrane-bound isoform	NRG3	P56975	0.1198	0.741894	-0.0542697	0.0118681	-0.177344	0.0320302	-0.00327392	0.896799	106.7	107	101.6	102	98.3	101	105.2	104.8	91.1	119.4	100.4	110	105.4	116.1	103.2	102.6	95.6	100.4	206.7	109.1	100.1	97.5	99.5	111.9	96.9	104.1	104	105.2	130.3	107.1	104.8	105.8	100.6	95.7	105.2	95.1	95.9	94.6
seq.10990.21	Leucine-rich repeat serine/threonine-protein kinase 2	LRRK2	Q5S007	0.00267513	0.34709	0.117688	0.0158318	0.155539	0.00611429	0.040526	0.833907	469.3	467.3	481.6	494.1	492	544.7	462.8	479.7	529.1	509	478.5	477.9	439.5	488.4	478.4	510.6	506.8	520.5	342.9	492.9	501	503.6	529.7	461.4	502.3	558.2	450.7	461.6	439.1	497.5	486.1	481.2	472.6	560.1	473	573.6	590.5	560.2
seq.11067.13	Osteocalcin	BGLAP	P02818	0.34131	0.00164881	0.395438	0.00121157	0.13502	0.110278	0.0808922	0.994377	194.8	186.5	198.1	222.1	221.1	232.2	212.4	217.3	249.5	235	204.1	202.7	193.6	299.3	239	255.8	305.8	323.2	249.5	256.7	248.6	246.5	274.5	224	211.1	244.6	177.1	180.7	193.6	207	218.1	186.6	197.4	234.7	205.7	327.8	323.1	323.2
seq.11071.1	Interleukin-5	IL5	P05113	-0.0434851	0.400671	-0.0887018	0.00382182	-0.0909093	0.0279068	-0.0456926	0.367944	112	109.8	111.4	108.4	103.5	104.2	108	109.3	97.5	102	108	105.6	112.6	91.5	111.8	110.5	100.3	105.2	101.3	99	105.1	109.9	104.6	109.6	104.4	101.3	110.6	105	98.6	106	105.3	107	104.2	101	105.9	84.2	95.2	101.4
seq.11081.1	Glycerol-3-phosphate dehydrogenase [NAD(+)], cytoplasmic	GPD1	P21695	0.411888	0.022945	0.227721	0.0539764	0.102811	0.206684	0.286978	0.11085	48.8	53.1	55.6	47.2	43.2	50.3	57	49.2	49.7	72	52	55.4	54.4	76.3	82.2	58.3	54.7	61.2	142	64.8	54.8	54.3	55.4	73.4	53.8	52.8	54.9	53.9	90.6	56.7	83.9	56.9	48	55.4	56.9	77.4	85.7	98.9
seq.11083.23	Gamma-enolase	ENO2	P09104	0.359501	0.0191032	0.584196	0.00121157	0.479782	0.141442	0.255087	0.843651	104.8	94.5	108.9	94.1	90.2	99.3	86.6	103	115.2	75.2	108.7	70.7	78.7	114	95.7	105.8	145.8	146.3	81.2	126.4	142	116.6	140	81.5	93.5	86.9	83.9	80.6	65.2	97.7	82.7	88.6	98.4	96.3	83.1	231.2	259.9	219.4
seq.11089.7	Immunoglobulin A	IGHA1|IGHA2	P01876|P01877	-0.140843	0.0956346	-0.117087	0.227106	0.0123572	0.886673	-0.0113983	0.827973	822.1	822.3	888.6	882.1	833	915.6	822.5	870.1	963.8	851.7	865.8	838.9	806.5	708.8	825.8	877.3	780.9	801.8	466.4	830.7	799.8	852.3	858.4	908.9	991.5	1086.1	757.7	820.3	721.3	928.5	833.2	868.6	849.2	1038.6	762.8	727.1	752.1	738.2
seq.11094.104	Galectin-10	CLC	Q05315	-0.00662509	0.34464	-0.0552847	0.241374	-0.0388047	0.497661	0.00985492	0.500553	160.9	161.1	163.9	160.6	158.5	158.6	170.8	158	149.8	176.1	166.1	162.1	164.1	147.5	191.6	153.5	171.5	155	182.4	156.5	153.4	153.4	151.3	187.7	152.9	154.8	167.4	155.8	171.3	157.5	224.2	161.2	150.5	151.2	154.4	148	141.6	188.2
seq.11096.57	HemK methyltransferase family member 2	N6AMT1	Q9Y5N5	0.0573451	0.168134	0.221255	0.00260457	0.257099	0.00164019	0.0931891	0.486358	288.6	283.9	296.8	308.9	323.8	342.1	292.2	309.8	358	299.4	310.6	275.8	287	312.4	311.9	323.4	340.9	354.2	246.4	317.2	314.9	320.4	341.5	302.7	328	346.9	294.8	313.4	261.5	316.9	305.8	295.9	288	357	304.6	410.7	442.1	388.1
seq.11098.1	Pyridoxal kinase	PDXK	O00764	0.575882	0.00457636	0.728449	0.00150488	0.739755	0.000403932	0.587188	0.0540257	178.5	159.2	182.9	157.9	135.4	157.6	143.8	160.3	222.3	125.3	163.4	140.5	145.8	306.8	176.9	221	248.8	291.9	155.7	252.1	242.8	221.9	258.9	197.5	195.6	193.3	178.7	166.7	136.6	183.1	159.8	170.1	183.1	203.1	161.8	574.1	594.6	504.7
seq.11101.18	Toll-like receptor 4	TLR4	O00206	-0.0536107	0.317242	-0.0823316	0.0398499	-0.0545052	0.165858	-0.0257843	0.783537	63.5	59.8	60.4	67.1	64.5	65.8	58.8	61.2	63	60.8	59.5	60.8	64.6	55.9	64.4	60.5	55.5	55.6	63.1	62.5	63.9	61.1	57.7	66.5	58	59	61.8	66.1	57	65.8	59.8	62.8	58.3	60.2	67.7	53.2	56.2	52.7
seq.11102.22	Regenerating islet-derived protein 4	REG4	Q9BYZ8	0.12135	0.433165	-0.0734505	0.381864	-0.0897478	0.369182	0.105052	0.708423	63.8	62.4	63.2	61.4	61	59.3	69.5	62	56.8	68.6	66.9	65	68.8	76.3	77.9	70.4	57.8	65.3	95.9	63.1	61.1	63.5	62.1	72.5	59.4	58.1	68.3	61.4	67.9	66.3	80.8	68.9	61	60.6	66.3	54.2	58.2	68.3
seq.11103.24	Heat shock protein beta-1	HSPB1	P04792	0.957494	0.000995922	1.10626	0.00121157	1.01496	0.00033594	0.866195	0.553871	390.4	302.4	370.1	371.1	368.4	437.4	333.9	382.3	797.5	339.4	383.3	295.5	256.7	1158.2	550.1	741	870.2	967.3	478.7	709.7	743.7	605.3	687.2	401.4	374.3	372.5	324.3	281.7	242.5	416.1	344.4	357.1	482.6	676.1	453.2	2298	2543.9	2049.3
seq.11104.13	Chitinase-3-like protein 1	CHI3L1	P36222	-0.0929855	0.441629	-0.08959	0.388903	0.499882	0.002993	0.496486	0.00160463	104.2	82.1	83.2	89.1	134	79.8	79.1	118.7	66.7	88.3	73.5	88.6	77.4	83.2	86.9	79.7	70.9	92.3	129.2	76.2	70.4	77.1	74.1	138.3	115.9	134.4	130.1	117.9	135.3	114.9	109.9	106.9	185.2	131.8	133	106.1	136.3	122.3
seq.11105.171	Alpha-enolase	ENO1	P06733	0.806497	0.00714098	0.859098	0.00128893	0.824084	0.00137102	0.771483	0.303571	28970.3	23423.8	27047.9	24761.6	23235.6	31324.2	20800.3	24669.7	44639.8	20843.2	28603.2	14468	13589.1	52929.7	23472	32738.2	61237.1	68459.9	26230.3	43371.3	46138.2	34773.2	49742.3	42741.5	42651	50651.4	24726.2	24524.1	16363.5	27959.1	22499.9	23640.8	30897.9	38502.6	24765.2	112074	114417	99394.3
seq.11107.25	Teneurin-3	TENM3	Q9P273	-0.115	0.00714098	-0.131164	0.00592371	-0.0654458	0.178864	-0.049282	0.678126	203.4	192.3	194.1	195.1	215.8	190.5	193.8	204.1	184.9	170.7	191.9	181.4	198	170.4	175.3	179.8	182.3	173.7	165.7	184	188.4	182.1	185.4	186.4	188	176.2	202.5	204.1	182.2	199.1	178.4	197.2	195	185.8	202.4	169.6	156	153.3
seq.11109.56	Sushi, von Willebrand factor type A, EGF and pentraxin domain-containing protein 1:Sushi 15-18	SVEP1	Q4LDE5	0.0653169	0.0956346	0.102724	0.0079443	0.0402871	0.443878	0.00287954	0.72915	232.1	239.3	244.3	249.9	252.4	249.3	231.9	242.5	249.1	236	259.8	256.8	259.9	264.6	264.8	274.7	272.8	255.6	219	243.7	246.1	260.5	276.4	242.7	240.2	240.4	234	224.8	216.3	248.6	249.9	238.7	244.5	246.8	230	287.7	291.5	281.7
seq.11110.4	Transmembrane protein 119	TMEM119	Q4V9L6	0.0538253	0.531725	-0.0728604	0.0164768	-0.159255	0.0338311	-0.0325697	0.594869	98.5	106.1	97.5	98.4	93.1	90.7	100.5	94.1	91	108.1	95.8	102.5	106.4	103.7	102.1	92.3	90.3	91.7	166	96	95.7	93.1	93.3	90.7	94	91.9	100.5	100.2	116.5	94.5	99.6	98.1	96.9	93.7	101	88.6	85.8	88.5
seq.11112.18	Protein kish-A	TMEM167A	Q8TBQ9	-0.0214119	0.185733	-0.128599	0.00150488	-0.120364	0.0140759	-0.0131764	0.959058	109.8	109.5	111.7	113.6	110.2	104.3	110.2	114.1	102.8	97.7	110.5	102.7	111.4	101.6	106	109.5	96.9	102.7	128	104.4	109.4	108.2	100.8	105.1	106.4	104.6	113.6	115.6	108.4	109.2	106.8	108.7	113.6	105.3	111.6	95.2	91.6	95.1
seq.11116.16	Uncharacterized protein C11orf87	C11orf87	Q6NUJ2	0.157403	0.00353667	0.259526	0.00283212	0.174247	0.0239172	0.0721243	0.618607	117.9	114.6	114.8	116	115.8	121.3	114.9	112.2	128.5	100.1	115.6	110.9	115	135.2	115.2	138.2	125.3	140.8	116.1	120.4	128.8	132.9	131.9	108.4	111	121.2	111.8	104.4	94.4	110.1	104.9	112	119.8	125.1	111	180.3	177.4	150.7
seq.11117.2	Spermatogenesis-associated protein 20	SPATA20	Q8TB22	0.310885	0.0158306	0.0734809	0.0253757	-0.566427	2.23e-05	-0.329023	5.46e-06	275.5	271.4	284	296.8	306.3	323.3	285.5	303.4	452.1	300.1	291	288.3	277	500	319.9	406.7	377.1	405.2	283.6	375.7	369.4	344.9	391.1	238.7	237.2	256.4	222.7	217.2	213.3	247.7	236.5	231	234.8	258	229.1	275.3	269.1	265.6
seq.11118.107	Ras-related protein Rab-17	RAB17	Q9H0T7	-0.0279586	0.827135	0.0541364	0.0942032	0.0616647	0.130635	-0.0204304	0.777761	355.7	353.3	342.3	352.1	372.6	331.6	381.5	338.5	342.7	439.3	350.6	424.6	355.5	344.5	386.9	347.6	404	362.7	336.4	362.7	351.5	344.4	335.7	361.6	352	334.9	375.6	364.2	381.9	330.5	439.7	338.3	325.9	350.2	323.2	382.9	382.3	409.7
seq.11120.49	N-acetyltransferase 14	NAT14	Q8WUY8	0.0304242	0.293354	0.0119523	0.833637	0.00752143	0.820643	0.0259933	0.553871	264.5	275.3	285	267.1	287	294.7	276.4	285.8	307.2	298.8	284.1	271.1	278.8	284.5	301	285.4	297.9	279.4	249.3	306.8	290.3	290.2	303	290.5	298.7	312.7	266	278.6	265	283.4	295.7	280.5	290.4	300.9	268	291.4	296.1	300.8
seq.11121.56	Brorin	VWC2	Q2TAL6	-0.0833902	0.660007	-0.0327271	0.805706	-0.0680941	0.72896	-0.118757	0.76151	268	280	322.2	386.4	427.1	516.1	369.5	443.8	491	372	324.5	207.9	297.1	241.5	334	283.6	491.9	452.1	254.3	318.2	314.7	369.4	356.7	194.7	150.3	185.5	260.7	293.3	291.5	400.6	384.2	391.7	526	505	435.1	307.8	345.8	327.5
seq.11122.97	Maspardin	SPG21	Q9NZD8	0.203608	0.00353667	0.429403	0.00121157	0.450516	0.00033594	0.224721	0.119343	114	105.3	109.6	104.6	110.4	106.8	102.8	104.3	131.6	98.1	106.9	105.9	100.2	152.6	114.1	121.7	120.6	128.8	130.8	119.8	119.4	109.1	123.7	125.3	127.8	134.3	114.3	110.9	102	115.7	110.4	105.7	120.3	124	112.6	180.5	200.2	167.2
seq.11126.102	Triple functional domain protein	TRIO	O75962	0.0344519	0.556269	0.0511249	0.017069	0.0443808	0.311664	0.0277077	0.63535	266.8	259.1	266.9	276	275.6	279	273.3	269.2	281	263.5	282	271.9	264.8	269.5	263.1	263.3	306	313.3	235.1	271	288.4	283.2	287.4	269.6	287.4	273.8	269.6	263.9	278.4	262.7	273.2	275.8	273.1	274	257.8	302.5	294.3	298.1
seq.11128.29	Transmembrane protein 132C:Cytoplasmic domain	TMEM132C	Q8N3T6	-0.262162	0.00353667	-0.0416652	0.920054	0.216194	0.0315806	-0.00430266	0.920028	110.8	113	121.5	124.3	123.1	139.9	124.7	114	137.4	136.3	120.2	113	115	88.4	95.2	94.4	103.2	113.9	115.7	97	105	103.9	105.2	135.6	151.7	167.6	128.8	127.6	125.6	121.8	121.2	123.4	118.3	166.9	117.3	92.9	110.4	106.8
seq.11129.66	Bone morphogenetic protein 15	BMP15	O95972	-0.00192569	0.957762	0.00195433	0.891469	0.00347176	0.862933	-0.000408266	1	118.4	131.3	133.5	118.8	117.1	126.1	126.4	122.3	124.7	142.1	133.1	127.5	128	130.7	140.4	126.5	122.9	121.8	127.8	128.1	117.9	125.9	125	122	123.2	122.9	130.1	136	134.3	116.1	138.6	126.8	117.2	127.2	118.8	122.8	128.4	138.8
seq.11130.158	Voltage-dependent L-type calcium channel subunit beta-4	CACNB4	O00305	0.514078	0.002773	0.661136	0.00121157	0.31355	0.0388106	0.166492	0.931569	227.1	213.8	221.7	273.9	258.7	284.1	242.7	252.8	356.4	234.7	252.1	227.7	232.7	489.3	290.2	394	381.9	439.5	239.6	322.2	355.2	316.4	373.1	232.3	237.1	240.4	217.7	210.3	185.2	251.4	221.6	225.4	256.1	310.4	241.8	520.7	545.9	468.8
seq.11134.30	Peptide chain release factor 1-like, mitochondrial	MTRF1L	Q9UGC7	-0.0726058	0.0116568	-0.0491271	0.0472732	-0.0108357	0.64413	-0.0343145	0.451504	256.1	245.7	240	254.8	253.8	238.1	253.3	246	241.9	248.6	252.2	254.6	252.6	224	245.2	236.2	243.4	228.9	246.7	243.3	239	230.8	230.8	246.2	237.1	226.5	256	251.6	257.6	248.1	253.4	254.6	239.6	229.2	246.5	230	221.8	234.4
seq.11135.5	39S ribosomal protein L55, mitochondrial	MRPL55	Q7Z7F7	0.0148636	0.92441	0.0563622	0.991552	-0.000684816	0.72896	-0.0421834	0.678126	66.2	64.7	65.2	72.1	72.8	73.8	64.7	71.2	87.3	59.9	67.3	65.3	68.5	89.5	64.5	77.3	62.8	65.1	51.5	71	68.6	72.3	76.1	61.6	67.3	69.9	63.3	65.5	58.1	65.9	63.3	65.4	68.3	68.8	70.2	82.7	71.4	63.6
seq.11137.43	Cytokine receptor common subunit beta:Cytoplasmic domain	CSF2RB	P32927	0.0193704	0.97743	-0.0610194	0.0102564	-0.0964104	0.0226194	-0.0160205	0.778331	102.5	98.8	109.5	100.9	100.6	102.7	110.9	100.4	94.9	110.4	106.3	107.4	111.5	97.1	107.5	111.7	99.8	99.9	123.9	99.3	106.3	106.1	106.2	97.1	105.9	103.1	105.3	106.9	104.8	103.7	107.6	103.9	101.6	106.6	99.3	97.2	102.1	99.4
seq.11138.16	Runt-related transcription factor 3	RUNX3	Q13761	0.06426	0.75979	0.000812144	0.629451	-0.0877195	0.292085	-0.0242716	0.797795	141.3	149.6	142.6	150.5	151.6	152.9	140.4	144.4	154.7	184.7	150.1	155.8	144.8	155.4	152.3	146.9	140.5	135.5	238.5	155.6	151.4	148.4	154.6	152.6	152.6	151.6	138.6	136.5	176.4	142.7	151.4	143.6	147.3	150.4	147.1	156.3	145.7	150.9
seq.11140.56	Collagen alpha-1(I) chain:C-term propeptide	COL1A1	P02452	0.0197294	0.694838	-0.0341505	0.956175	2.86258	2.23e-05	2.91646	3.2e-06	703.2	779.8	886	740.7	643.5	717.1	595.3	673.7	709.5	554.9	431.4	336.7	411.6	405.2	406.5	401.7	1040.2	1067.3	529.4	550.6	591.4	618.6	770.7	7493.2	8393.2	11612.2	2522.2	2933	2814	3281.3	3909.2	3557.6	5396.6	6217.3	4096.6	4480.1	4547	4272
seq.11142.11	Angiopoietin-related protein 1:C-Term, Fibrinogen domian	ANGPTL1	O95841	0.037022	0.92441	-0.0169408	0.303834	-0.0364286	0.60263	0.0175342	0.551102	89.2	91.6	90.4	93.2	91.5	91.4	97	83.4	86.5	96.6	92.1	95.5	91.5	84.2	95.8	98.2	89	88.2	116.9	87	93.8	95.2	90.8	97.2	93.3	94	97.1	93.6	92.1	92.1	98.3	92.2	88.4	90.7	93.4	90.3	91.9	93.9
seq.11143.32	Noelin-3:Isoform 2, N-term	OLFM3	Q96PB7	-0.065012	0.00659088	-0.0717315	0.00506884	-0.0275074	0.292085	-0.0207879	0.833907	245.7	235.6	242.6	245.4	249.3	238.3	238	239.7	233.6	246.2	231.9	231.4	250.8	222.1	231.4	226.3	230	227.5	232.1	234.5	228.6	234.2	233.8	240.3	233.3	227	249.8	252.1	246.2	243.1	241.1	238.7	241.4	233.5	234.5	218.9	215.8	218.6
seq.11144.10	Beta-defensin 116	DEFB116	Q30KQ4	-0.00536343	0.0563736	-0.0739729	0.0281917	-0.0957878	0.0195266	-0.0271783	0.938032	146.1	142.9	143.3	142.2	149.6	141.9	151.2	144.9	143.3	148.4	143.7	152.5	144.5	145.3	142.7	140.2	141.6	137.4	190.2	138.6	138.7	143	134.2	148.4	136.9	132.3	150.1	145.5	152.8	142.8	150.7	152.8	142.3	132.1	149.9	131.6	125.9	133.5
seq.11145.72	UPF0606 protein KIAA1549L	KIAA1549L	Q6ZVL6	-0.0757383	0.0375045	-0.0875279	0.0253798	-0.0544489	0.159527	-0.0426593	0.515646	174.5	163.5	163.1	172.1	190.2	171.6	165.4	169.1	167.3	154.1	163.5	159.5	167.8	157.1	156.1	158.2	160.2	150.9	166.9	170.3	160.4	159.2	153.1	166.9	155.5	158.2	185.2	174.7	163.4	165.7	158.3	171.1	169.6	152.2	165.7	152.7	148	142.2
seq.11146.4	T-box transcription factor TBX22	TBX22	Q9Y458	-0.107628	0.000474248	-0.10107	0.00243849	-0.0440405	0.147874	-0.0505985	0.325847	233.1	230.7	229.1	230.8	243	227.6	230.1	224.6	225.8	226.9	235.2	228	229.5	208.4	209.3	219	223.9	200.7	184.6	222.4	225.6	219.8	224.1	218.1	223.7	222.6	235.6	241.3	230.3	219.6	209.4	231.5	225.2	230.1	220.6	204.2	206.1	190.8
seq.11147.17	Trem-like transcript 1 protein:immunoreceptor tyrosine-based inhibition motif	TREML1	Q86YW5	-0.0627618	0.215026	-0.12953	0.00849375	-0.079144	0.0473165	-0.0123761	1	103.1	93.2	94	95	101.9	94.4	90.9	99.1	87.9	79.9	95.2	87.3	98.9	82	94.3	91	84.2	88.9	89.9	91.3	94.7	94.9	87.9	96.1	94.7	86.6	101.6	100.5	86.5	98.5	89.5	95.8	100.1	87.6	99.5	80.9	79.2	79.7
seq.11149.3	Toll-like receptor 1:Cytoplasmic domain	TLR1	Q15399	-0.0183799	0.111293	-0.0546522	0.00849375	-0.0708779	0.211993	-0.0346056	0.551102	143.5	140	139.5	137.1	136.5	131.6	146.4	134.2	129.8	141.2	137	134.7	139.3	130.5	136.6	131.7	118.8	128.8	183.3	136.2	128.3	137.6	128.3	142.2	135.3	137.6	140.2	133.2	143.6	136.3	140.1	133.1	131.8	137.6	131.3	120.3	119.5	127.2
seq.11150.3	Collagen alpha-1(VI) chain	COL6A1	P12109	0.123321	0.894171	0.121707	0.144467	0.312766	0.0249346	0.31438	0.0159968	251.5	244.6	258.7	285.3	274.3	271.5	258.4	269.2	271.1	252	223.5	186.2	222.2	228.4	239.9	211.3	417.8	371.4	310.6	228.3	219	244.3	267.6	267.5	245.7	299	264.6	283.6	274.8	290	329.6	292.9	425.8	416.1	374.8	333	377.3	354.8
seq.11152.46	Kallikrein-13	KLK13	Q9UKR3	-0.14066	0.00881518	-0.143308	0.00354618	0.0134155	0.754453	0.0160632	0.931569	104.5	101.6	107.3	100.8	105.4	119.1	101.4	110.2	100.7	92	107.8	96.7	108.1	86.3	101.9	93.8	91.9	100.2	80.7	95.7	99.8	97.3	98.3	102.6	104.1	102.8	107.5	105.5	94.7	112.8	100	102	124.5	99.6	108.2	87.6	137.9	86.3
seq.11154.3	Nuclear factor erythroid 2-related factor 1	NFE2L1	Q14494	-0.0240857	0.75979	-0.0558942	0.0323826	-0.0482116	0.165858	-0.0164031	0.827573	80.6	79.4	77.7	78.2	76.8	74.6	76.2	79.8	76.8	70.5	83.2	74.8	83.7	69.1	79.1	83.6	67.8	75.3	84.1	77.4	77.4	73.2	78.8	75.1	78.5	78.7	72.9	81.3	70.6	72.7	80	77.2	85.2	77.3	79.4	72.3	74.6	74.7
seq.11155.16	Collagen alpha-5(VI) chain	COL6A5	A8TX70	-0.126997	0.0267384	-0.152068	0.00315841	-0.0431982	0.420785	-0.0181268	0.907246	114.8	109.3	103.9	113.9	115.1	120.5	107.1	118.1	114.3	103.1	109.8	106.5	111.9	92.4	102.7	108.5	96.8	99.1	83.7	105.8	105.3	112.1	113.8	109.3	114.2	117.4	104.7	113.5	98.6	113.9	112	104.9	111.5	116	116.5	99.4	97.3	96.6
seq.11157.35	Heat shock 70 kDa protein 1A	HSPA1A	P0DMV8	-0.0727893	0.989714	-0.135694	0.118963	-0.0519433	0.39791	0.0109612	0.959058	21504.2	20865.4	23961.5	22153.6	20629.6	25290.4	22550.2	23486.5	23257.3	20948.5	22454.7	20043.2	20974.1	18678.2	23115.9	24283.8	19404.6	20884.5	9625.2	21272.6	23360.9	24619.4	25480.4	21773.9	24422.9	27027.9	19459.1	20402	17888.8	23680.6	21699.7	23651.6	23232.3	26276.1	20175.1	21054	20422.4	20753.6
seq.11158.40	Bicaudal D-related protein 1	BICDL1	Q6ZP65	-0.14933	0.0158306	-0.132359	0.00395934	-0.0520414	0.101084	-0.0690128	0.14836	373.8	367.8	364.6	366	386.8	399	355.3	364.8	367.1	361.9	373.4	357.5	372.9	302.8	349.7	361.7	341.4	323	214.9	343.5	369.4	364.2	366.2	340.9	364.5	362.5	356.7	352.3	327.3	359.8	342.6	365.6	353.1	392.9	343.1	318.3	321	312.3
seq.11159.14	Mitochondrial ubiquitin ligase activator of NFKB 1:Cytoplasmic domain	MUL1	Q969V5	-0.0815681	0.122333	-0.0943057	0.017069	-0.0631465	0.425383	-0.0504089	0.437687	70.4	71.3	74.1	69.7	66.6	75.1	68.5	71.6	70.6	60.7	75.4	71.5	73	58.4	73.2	79.9	60.1	64.9	58.8	65.3	69.6	69.2	68.3	67.4	64.8	69.4	70.3	71.8	64.4	73.9	67.3	71.6	68.9	66.1	70.2	59.6	58.9	61.4
seq.11160.56	RING finger protein 122	RNF122	Q9H9V4	0.0345286	0.185733	0.128102	0.00849375	0.138054	0.002587	0.0444801	0.945426	355.2	335.2	348.7	356.6	365.5	362.3	363.7	347.4	370.9	390.8	354.7	358.1	344.5	354.6	367.1	380	376.7	384.7	319.3	355.8	371.5	375.2	381.5	347.2	366.2	387.2	338.6	335	337.7	366.1	386.9	348	342.5	416.5	342.5	423.9	447.7	432.9
seq.11161.5	Spartin	SPART	Q8N0X7	0.129378	0.00353667	0.133945	0.00134966	0.087834	0.0156392	0.0832674	0.11085	102.4	98.5	105.3	99	98.3	95.4	102.4	102.7	100	99	99.3	96	103.1	106.7	110.2	109.5	110.1	117.1	124.4	99.9	107.7	104.4	105	111.2	102	100.4	104.4	106	102.2	100.6	106.2	95.3	102.6	105.3	101.5	115.3	126	123.4
seq.11162.37	Equatorin	EQTN	Q9NQ60	0.0748858	0.989714	-0.0554584	0.352693	-0.135608	0.473083	-0.0052636	0.927784	41.4	41.7	43.2	43.4	35.3	35.9	42.9	41	35.7	39.2	45.7	46	47.1	38.9	40.9	42.8	36.5	42.1	69.6	36.4	44.5	42.5	42.1	37.8	46	37.7	42.9	41.2	41.9	39.4	41.2	44.9	33.9	43.3	44.7	34.8	43.2	40.7
seq.11163.7	Protein FAM162B	FAM162B	Q5T6X4	-0.0689935	0.0191032	-0.0811796	0.0033386	-0.0731988	0.00928943	-0.0610127	0.220949	372.2	373.1	356.6	373.6	400	365.3	356.1	370.6	358.9	394.2	356.4	384.6	367.6	346.3	361.9	340.2	369.7	345.6	353.3	378.1	351.9	344.4	349.9	364.8	345.9	339.8	374.1	368.9	401	357.4	362.8	359.6	358.6	347.2	374.3	335.3	321.7	320.6
seq.11164.7	Teneurin-2	TENM2	Q9NT68	-0.0517682	0.0372733	-0.00549246	0.853779	0.0185612	0.516522	-0.0277146	0.38021	369.7	358.3	345.6	367.8	381.5	347	355.2	355.1	343.2	376.5	359.5	372.5	355.9	350.1	344.8	340.6	366.5	342.4	329.8	353.5	348.6	349.9	352.7	351.3	344.5	335.9	374.1	353.4	366.8	356.1	366.3	338.5	351.4	359.7	347.1	365.6	344.9	355.1
seq.11167.6	Myotubularin-related protein 1	MTMR1	Q13613	0.0584568	0.807918	-0.00151298	0.813247	-0.05592	0.516522	0.00404974	0.938032	81.7	80.3	77.4	75.6	75.5	68.9	84.2	74.9	72.5	86.1	80.6	79.8	82.3	80.9	86.9	76.4	75.7	78.8	109.1	74.4	81.9	77.9	74.9	84.1	77.5	73.5	83.3	80.6	88.3	74.4	90.3	75.9	72.5	76.7	77.6	74.9	74.5	81.9
seq.11168.3	Multiple epidermal growth factor-like domains protein 10	MEGF10	Q96KG7	0.0371738	0.587742	-0.0404492	0.0323826	-0.0534074	0.270907	0.0242156	0.625021	59.1	56.6	54.7	58.7	54.2	55.9	62	54.9	57.3	51.6	58.1	56	56.1	54.8	63.3	62.1	55.9	58.7	64.7	52.3	52.9	57.4	58.2	59.3	54.2	56.7	58.9	54.6	54.2	58	61.3	57.6	57.3	57.5	60.3	56.3	55.5	62.3
seq.11171.25	Filamin-A:Calponin Homology 2	FLNA	P21333	0.0757811	0.151414	0.175971	0.0676708	0.234113	0.206684	0.133922	0.79455	201.5	188	192.4	210.1	181.2	200.7	185.6	202.4	199.8	180.3	207.4	181.2	192.6	202.9	208	226.1	219.5	226.9	156.7	181.9	195.4	201.6	226.6	247.8	286.6	342.2	175	184.5	170.3	194.2	180.6	182.3	196.8	239.2	190.1	228.4	231.4	213.3
seq.11173.29	Allergin-1	MILR1	Q7Z6M3	0.0119565	0.861698	-0.0630779	0.0110078	-0.0613708	0.165858	0.0136636	0.810867	109.7	107.5	108.6	109.8	106.7	113.1	102	104.5	109.2	111.1	108.7	107.6	105	107.8	109.3	109.9	99.8	99.9	133.2	109.9	105.4	107.2	106.2	106.2	107.1	121.4	106	106.3	108.8	110.7	110.2	105.7	111.6	115.7	115	103.4	100.2	100.6
seq.11174.8	Thrombospondin type-1 domain-containing protein 7A:Thrombospondin type-1 domain 6	THSD7A	Q9UPZ6	-0.132729	0.270405	-0.0363112	0.88321	0.110567	0.292085	0.0141494	0.945426	531.3	503.9	557.3	579.4	592	662.6	543.6	577.9	614.1	539.2	569.4	516.5	508.5	456.6	537.8	557.9	497.4	513.5	309.2	539.5	565.3	557	584.6	558.7	632.7	711.6	506	522.8	449.8	583.2	545.2	551.7	565.4	691.5	551.6	543.8	569.2	552.5
seq.11175.45	Lysophosphatidylcholine acyltransferase 2	LPCAT2	Q7L5N7	-0.033876	0.151414	-0.0458582	0.069662	-0.0487919	0.130635	-0.0368097	0.194269	314.4	294.5	288.7	306.6	310.6	296.5	284.3	302.5	300.9	298.7	313.6	302.6	302.5	298.6	284.1	281.7	286.2	288.3	319.3	296.3	292.5	290.7	305	287.2	285.1	280.2	295.8	285.2	322.1	292.8	300	291	298.9	290.5	298.1	284.4	284.8	274.6
seq.11177.16	Keratin, type II cytoskeletal 5	KRT5	P13647	-0.156167	0.0846661	-0.0769741	0.32857	0.0222774	0.912009	-0.0569153	0.638048	963.8	909.3	961.9	1120.9	1133.7	1187.5	988.2	1041.7	1179.2	1056.7	1058.5	1025.7	963.7	873.3	988	1016.5	969.6	934.2	633.8	974.8	961.8	1003.2	1026.7	1009.9	1108	1200.8	918	928.7	868.9	1072.3	981	998.5	1024.9	1234.5	972.5	863.8	859.3	879.2
seq.11178.21	Sushi, von Willebrand factor type A, EGF and pentraxin domain-containing protein 1:EGF-like domains 4-6	SVEP1	Q4LDE5	0.0287851	0.842877	-0.0673288	0.0213086	-0.19373	0.00374867	-0.0976166	0.0642898	161.6	164.3	156.9	167.2	162.1	176.7	166.6	181.4	165.5	178.1	184.5	181.8	180.3	172.9	191.3	187.1	161.9	170.4	207.6	158.4	156.9	167.4	173.7	164.1	164	168.5	147.4	144.4	176	157.7	163.5	158.9	170.5	166.5	167.7	151.9	152.5	153.9
seq.11179.7	Testis-specific serine/threonine-protein kinase 1	TSSK1B	Q9BXA7	-0.114136	0.014912	-0.0905733	0.00984427	0.00820318	0.794259	-0.0153596	0.927784	170.6	165.4	171.9	173.7	173.1	174.1	163.4	174.3	166.6	152.2	170.4	157.4	166.1	145.3	160.9	164.1	144	150.5	130.6	163	159.1	166.1	165.2	157.8	174.3	173.8	167.2	170.9	148.9	170.9	158.5	171	168.5	172.3	164.1	149.8	158.1	153.7
seq.11180.17	SWI/SNF complex subunit SMARCC1	SMARCC1	Q92922	0.0434903	0.636875	0.0013125	0.506951	-0.0768042	0.0694456	-0.0346263	0.618607	126.8	138.9	128.1	126.9	128.9	134.2	131.8	132.1	130.4	167.8	138.5	149.7	136.9	139.4	138.1	132.3	132.3	129.6	198.8	141.1	130.6	131.4	130.4	134.7	130.1	131.7	130.3	130.1	166.2	122.9	145.9	130.3	123	134.7	135.8	130.7	130.6	132.6
seq.11184.51	Chromogranin-A	CHGA	P10645	0.0478354	0.792684	0.0113001	0.872674	0.0563003	0.369182	0.0928356	0.374181	93.6	99	97.5	105.7	98	98.3	103.9	96.3	98.4	104.3	90.8	93.1	94.8	97.8	96.6	95.1	100.7	101.5	132.4	92.1	101.3	94.3	101	117.8	121.9	126.8	93.6	94.4	107.6	95.4	101.5	100.8	104.5	111.5	101.4	103.9	114.6	108.4
seq.11185.145	GTP cyclohydrolase 1	GCH1	P30793	0.0103356	0.827135	-0.0213068	0.219435	-0.031679	0.270907	-3.66e-05	0.927784	134.8	131.8	133.9	134.6	133.2	130.8	141.3	132.8	127.1	136.5	136.4	139.5	137	134.2	144.3	140.3	128.2	132.1	152.3	132.4	132.8	133.2	125.8	140.9	130.8	132.5	139.2	134.8	139.9	129.2	145.5	137.5	141.1	129.7	131.4	125.6	130.5	139.3
seq.11186.12	Transmembrane protein 52	TMEM52	Q8NDY8	0.0204472	0.62657	-0.0863959	0.00456452	-0.130923	0.00707675	-0.0240804	0.783537	113.4	110.4	117.6	108.2	108.4	108	114.1	108.5	103.4	108.1	110.8	115	117.3	106	112.4	110.9	110	102	151.2	104.2	110.7	111.9	106.7	112.8	109.5	105.6	111.8	111.1	116.6	110.4	116.6	115.7	103.9	106.8	111.9	98	99.5	102.6
seq.11187.11	C-type lectin domain family 12 member A	CLEC12A	Q5QGZ9	-0.0395625	0.601462	-0.1224	0.00125445	-0.134861	0.00808533	-0.0520231	0.35445	150.8	155.5	148.8	149.8	141.7	148.6	146.8	144.5	137.4	141	153.1	138.2	146.2	125.2	144.5	144.6	129	138.5	154.5	136.9	152.6	146.9	151.1	138.8	148.5	142	141.4	146.8	139.3	152.6	139.5	152.4	147.5	137.8	136.7	126	126.9	125.2
seq.11190.129	ATP-dependent zinc metalloprotease YME1L1	YME1L1	Q96TA2	-0.0253269	0.693858	-0.0654089	0.0135092	-0.061727	0.178864	-0.021645	0.689137	248.6	242.5	232.8	241.1	253.3	233.3	249.9	241.1	225.3	244.9	247.3	243.8	248.6	225.7	252.8	230.5	250.3	231.2	252.2	245.6	234	241.4	219.1	253.6	235.8	218.4	255.2	246.2	252.6	237.4	261.4	240.2	236.6	221.5	244.8	219.8	216.6	238.3
seq.11192.168	Tubulointerstitial nephritis antigen-like	TINAGL1	Q9GZM7	0.052341	0.77313	0.280963	0.0936582	1.2775	4.82e-05	1.04888	3.2e-06	224.8	231.2	247.3	234.6	205.8	214.3	201.8	202.1	203.2	200.8	177.4	169	178.1	189.8	177.4	178.8	289.1	300.6	236.7	190.4	194.4	189.9	198.9	618.8	607.8	733.9	347.2	355.2	371.6	304.1	334.9	338.4	457.5	581	424.1	432.2	416.6	408.3
seq.11193.27	Hepatocyte nuclear factor 1-alpha	HNF1A	P20823	-0.0539615	0.278952	-0.0621472	0.0719887	-0.00400822	0.886673	0.00417753	0.983933	67.5	65.6	66.7	65.8	67.1	66.5	68.9	68	61	59.2	66.1	65.8	72	59.5	66.9	64.8	59.6	62.3	55.8	65	62.8	72.7	68	67.6	66.5	66.3	68.3	64.8	61.4	66.1	67.2	67.4	68.3	65.1	72.3	63.5	65	63.3
seq.11194.6	Signaling threshold-regulating transmembrane adapter 1	SIT1	Q9Y3P8	-0.102186	0.0846661	-0.114813	0.00550834	-0.0278978	0.197873	-0.0152708	0.827573	100	104.2	101.1	102.4	104.5	100.6	95	106.9	100.8	86.6	103.5	96.6	107.4	85.3	97.9	107.1	90	95.7	68.1	99	98.7	96.8	99.9	98.5	99.4	99.1	109.2	106.9	91.5	99	97.1	104.5	104.5	98.5	105.7	89.3	92.3	86.9
seq.11196.31	Collagen alpha-3(VI) chain:Bovine pancreatic trypsin inhibitor/Kunitz inhibitor domain, isoform 1	COL6A3	P12111	-0.0546989	0.0191032	-0.0398551	0.241374	0.0588441	0.311664	0.0440004	1	188.2	184.8	186.1	187.9	188	191.6	190.1	184.1	192.7	192.2	181.9	185.6	188.7	170.1	181.6	186.6	184.3	175.6	169.4	183.1	185	186.9	185.9	206.5	225.6	233.7	187	195	188.1	186.6	183.5	198.2	184.8	204.2	183.4	180.2	187.3	187.7
seq.11198.37	Cyclic AMP-responsive element-binding protein 3-like protein 1	CREB3L1	Q96BA8	-0.0436429	0.0158306	-0.0499974	0.00955407	-0.0526904	0.0762939	-0.0463358	0.119343	210	205	199.4	201.1	206.4	208.2	203.1	210.5	202.9	209.5	209.3	202.3	214.7	195.1	198.2	198	182	191.9	237.2	199.7	198.5	204.1	197.2	199.7	194.4	200.9	205	204	213.5	204.7	208.6	204.9	203.7	196.3	195.8	184.3	185.1	191.3
seq.11200.52	Complement component C1q receptor	CD93	Q9NPY3	-0.0674192	0.00857516	-0.0770119	0.00121157	-0.0477407	0.0280178	-0.038148	0.248286	241.7	245.6	236	239.7	245.1	233.7	244.8	234.2	232	251.4	247.8	244.8	234.2	223.7	233.3	226.3	242.6	224.1	218.2	237.8	231.1	230.9	230.5	242.2	229.2	227.5	243.1	240.4	249.4	228	241	234	242.3	239.2	235.4	224.5	214.7	218.1
seq.11201.19	tRNA pseudouridine synthase A, mitochondrial	PUS1	Q9Y606	0.164407	0.111293	0.0729474	0.157205	-0.0229316	0.711831	0.0685279	0.345199	46.8	39.8	44.2	45.2	39.9	40.8	46.5	43.8	44.6	45.2	43.3	46.2	49.4	48	48.2	49.5	43.2	47.6	78.1	43.9	46.2	46.8	44.8	46.4	44.2	45.5	46.9	45.2	49.6	43.8	47.5	48.5	41.3	44.3	47.3	49.6	54.4	52.9
seq.11202.70	T-box transcription factor TBX5	TBX5	Q99593	0.644278	0.002773	0.737024	0.00121157	0.209801	0.569057	0.117056	0.519021	189.9	167.3	166.5	273.5	267.7	328.7	238.4	280.7	411.2	245.8	256.2	228.7	234	563.1	315.3	386.6	364.8	434.8	254.9	414.6	415.3	361	443.4	175.4	180.3	183	179.3	173	152	197.4	190.7	174.9	235.2	269.5	217.6	663.8	696	587.1
seq.11203.97	Pyruvate kinase PKLR	PKLR	P30613	-0.0593628	0.124346	-0.0680903	0.0862145	-0.0387697	0.537135	-0.0300423	0.76151	109.6	98.1	99.5	105.5	113.7	105.1	105.7	104.3	100.7	94.9	108.7	105.9	106.7	92.3	104.3	108.2	95.3	98.7	99.1	97.4	97.1	105.3	105.1	95.5	109	98.3	113.2	112.6	95.4	106.9	102.4	106.3	101.4	103.7	105.4	90	92.9	89.7
seq.11204.80	Coxsackievirus and adenovirus receptor	CXADR	P78310	-0.0229078	0.694838	-0.0276708	0.236285	-0.039675	0.255946	-0.034912	0.220217	193.7	185.9	192.2	188	199.6	191.7	189.3	187.6	194.8	175.7	198.3	188.5	203.1	189.2	189.6	200	180.7	181.5	168.6	193.4	196.7	187.2	197.1	184.1	186.3	185.8	190.9	188.7	186.5	183.3	179.2	194.8	191.8	182	185.3	191.2	190.1	178.4
seq.11205.10	Integrin beta-7	ITGB7	P26010	0.120993	0.00995382	0.248617	0.0012465	0.205512	0.00190619	0.0778876	0.967033	280.6	268.1	273.6	285.9	284.4	277.7	294.9	280.3	284.2	269.7	285.5	273.6	275.7	326.1	283.4	298.3	327.4	334.6	278	299.7	292.9	290.5	309.2	273.2	271.6	273.2	272.3	268.1	271.7	277.9	273.1	269.2	285.3	294.7	286.4	373.8	388.8	362.1
seq.11207.3	Macrophage scavenger receptor types I and II:Cytoplasmic domain	MSR1	P21757	-0.0451755	0.185733	-0.0557942	0.14088	0.00426316	0.65558	0.0148818	0.746829	134.5	127.4	133	140.6	132.5	129.1	134.5	131	136.3	135.2	139.1	137.8	140	120	134.4	144.4	125.7	126.3	127.8	123.1	131.8	137.9	134	129.5	147.6	139.4	134.6	138.1	127.8	134.3	138.2	143	132.5	141.9	133.8	124.3	129.3	122.6
seq.11208.15	N-acetylglucosamine-1-phosphodiester alpha-N-acetylglucosaminidase	NAGPA	Q9UK23	-0.00618752	0.371543	-0.0943966	0.00134678	-0.118281	0.00611429	-0.0300721	0.618607	137.8	135.3	128.3	127.9	130.7	129.7	126.3	131	131.2	133.8	128.3	129	134.1	131.3	130.8	129.2	122	121.9	163.8	132.2	125.1	128.1	120.3	124.4	127.7	125.4	132.9	131.7	136	134.8	123.1	126.4	132.3	125.8	139	120.8	118.8	115.4
seq.11211.7	Tubulin-specific chaperone E	TBCE	Q15813	0.25649	0.168134	0.799823	0.00182736	0.835956	0.0224554	0.292623	0.38887	365.6	338.2	359	175.9	198.3	189.9	177.5	185.9	683.3	166.1	214.1	173.8	169.4	489.8	313.8	339.6	285.8	342.2	207.4	274.3	315.3	250.1	303.2	171.5	180.4	213.2	373.2	374.5	275.5	212.7	202.2	222	195	253.3	170.7	781.7	846.8	601.3
seq.11212.7	Thioredoxin domain-containing protein 5	TXNDC5	Q8NBS9	-0.00226048	0.522939	0.328605	0.185508	0.783008	0.0137666	0.452142	0.14836	1287.2	1345.3	1692.1	745	717.2	716.5	599.6	689.9	693.1	639.8	563.8	574.4	505	659.8	488.5	669.7	1338.5	1219.5	812.1	747.5	809.3	718.7	807.2	1353.5	1561.2	2151.9	823.5	888.1	751.4	918.6	884.7	916.8	1190.8	1378.1	1140.5	1602.7	1630.2	1427.3
seq.11214.40	DnaJ homolog subfamily B member 9	DNAJB9	Q9UBS3	-0.0833808	0.433165	0.108741	0.484992	0.200087	0.206684	0.00796515	0.889112	1154	1109.1	1212	937.1	1064.9	1186.1	861.1	1075.5	1083.5	972	697.8	573.8	644.7	569.5	696.2	682.9	1461.1	1407.6	820.4	834	838.2	882.7	934.8	669.1	691.4	891.2	763.8	822.5	812.7	1035.1	1091.2	948.1	1276.7	1430.5	1058.8	1066.9	1358.6	1108.9
seq.11215.6	Cadherin-15:Cytoplasmic domain	CDH15	P55291	-0.0234506	0.151414	-0.0837412	0.00295861	-0.0882189	0.0102979	-0.0279282	0.38021	154.1	152.4	152.4	151.5	152	149.7	152.9	151.6	140.8	156.3	154.6	150.4	147.4	147.8	144.8	143.6	139.6	141.9	174.9	151.3	148	153	143.1	150.8	148.4	155	156.1	147.1	163.1	148.9	143	149.3	150.3	144.2	149.5	138.4	134.6	136.3
seq.11217.16	C-terminal-binding protein 1	CTBP1	Q13363	-0.103296	0.0749251	-0.0290985	0.864316	0.0551437	0.297192	-0.0190543	0.816694	255.3	242.4	240.9	247.3	242.6	235.2	241.2	254.6	248	213.3	249.5	229.7	245.6	215.2	223	239	214.8	228	178.3	227.3	245.8	249.7	231.4	230.5	249	231.1	251.4	250.3	229.6	242.2	226	248.3	247.6	244.3	230.4	224	232	212.1
seq.11218.84	Thiopurine S-methyltransferase	TPMT	P51580	0.0275164	0.168134	0.161224	0.00905292	0.223469	0.0349827	0.0897615	0.570832	1499.1	1415.2	1576.6	1489.6	1482.2	1651.7	1429.1	1543.2	1652.6	1368.7	1587.8	1391.6	1457.7	1502.4	1551.3	1644.2	1513.8	1700	814.9	1529.3	1668.5	1624	1775.8	1447.8	1597.4	1759.1	1380.8	1439.4	1200.6	1562.5	1456.7	1508.6	1538.3	1760.1	1438.5	1971.9	2166.6	1927.5
seq.11219.95	Fibroblast growth factor-binding protein 3	FGFBP3	Q8TAT2	0.0256635	0.693858	0.165919	0.249921	0.553245	0.0086652	0.41299	0.173908	381.2	373	407.1	373	391	403.3	333	357.7	376.6	347.5	291.4	278.3	288.6	285.3	287	294.3	504	500.7	333.3	327.8	356.9	339.6	374.4	472	510	627.5	307	316.7	305.6	406.1	388.5	426.1	566.1	654.8	491.1	652.8	720.5	618
seq.11220.53	Uncharacterized protein C10orf105	C10orf105	Q8TEF2	-0.125539	0.032524	-0.121924	0.0042963	-0.0281747	0.516522	-0.0317899	0.618607	178.6	169.1	175.5	177.5	165.8	171.4	168.9	173.8	159.7	146.9	180.5	164.8	178.6	143.6	165.7	172.4	152.1	157.4	123.1	150.1	162.7	166.6	165.4	166.4	172.7	158.9	175.9	175.9	159.5	175.2	160.6	181.1	164	169.8	157.7	143	153.2	152.7
seq.11223.1	Transmembrane protein 154	TMEM154	Q6P9G4	-0.0673809	0.0499198	-0.119884	0.00304844	-0.0909718	0.0195266	-0.0384683	0.485138	170.6	168	161.1	162.7	158.2	156.7	160.2	162.6	145.7	149.2	167.2	164.7	165.1	138.1	154.7	159.5	152.6	148.1	151.7	152.6	160.8	157.6	160.1	154.2	162.3	149.7	165.1	166	158	158	152.8	171.5	161.4	154.5	152.5	142.2	139.4	139.3
seq.11226.16	Ubiquitin-protein ligase E3A	UBE3A	Q05086	0.596176	0.00164924	0.741592	0.00121157	0.614607	0.00164019	0.469191	0.36162	591.1	540.5	550.2	553.7	557.9	608.7	490	542.1	898	564.3	524.6	534.4	488.8	1210.2	659.6	795.3	973.4	1063.8	570.5	877.7	879.9	767.1	859.1	584.9	577.1	598	548.2	527.5	502.2	641.5	541.2	566.9	634.1	729.1	554	1910.9	2030.6	1662.3
seq.11227.31	Transducin beta-like protein 2	TBL2	Q9Y4P3	0.0609481	0.185733	0.0437631	0.214202	-0.0100404	0.835255	0.0071446	1	145.6	141.1	153.9	138.9	134.4	132.3	146.3	141.4	140.9	147.2	141.4	142.1	151	151.5	138	152.5	141.6	152.4	170.8	135.9	148.7	150.1	148.2	136.1	159.4	169.2	139.1	137.3	142.7	137.7	142.5	147.3	129.7	148.7	141	142.9	150.7	135.7
seq.11228.37	Protein RIC-3	RIC3	Q7Z5B4	-0.0959363	0.0372733	-0.0775303	0.00658091	-0.0442289	0.191947	-0.0626348	0.164222	352.4	354.6	339.2	353.3	393.7	343	347.6	351.4	334.3	384.7	342.1	374.3	337.3	322.8	313	311.7	357	330.5	324.3	356.9	325.4	340.2	334.7	343.9	329.5	322.6	358.1	365.7	373.7	335.7	351.6	332.4	342.8	332.4	341.9	331.4	311.7	310.7
seq.11229.16	Serine/threonine-protein kinase/endoribonuclease IRE1	ERN1	O75460	0.000409041	0.34464	-0.0609564	0.0292985	-0.0720175	0.197873	-0.0106521	0.931569	125.5	120.5	125.9	128.3	129	120.2	129.4	123.9	119.3	126.8	121.4	122.6	129.4	119.2	122.3	125.2	119.4	116.8	153.1	123.6	116.6	126.2	125.8	125.8	124.9	124.4	132.7	130.7	128.4	119.8	125	116.6	123.1	122.1	131.4	112.4	116.2	115.6
seq.11231.12	Adrenodoxin-like protein, mitochondrial	FDX2	Q6P4F2	-0.0505443	0.47027	-0.123882	0.012816	-0.107399	0.0942138	-0.0340615	0.640574	41.8	42.9	46	42.7	38.1	42.3	42.8	47.8	37.5	36.5	42.4	41.1	46.2	34.5	44.9	45.7	35.3	42.3	38.8	38.1	40.6	41.8	45.1	37.6	40	41	43.9	41.2	38.1	45	40.1	42.8	39.9	42.1	45	37.9	37.8	35.4
seq.11232.46	Transcobalamin-1	TCN1	P20061	0.018819	0.92441	-0.0319378	0.0596446	-0.0598534	0.102557	-0.00909665	0.671569	179.9	171.8	168.9	174.2	181	162.1	175.2	174.2	161.9	173.7	168.8	178.4	176.7	172.9	172.4	166.8	175	166.9	205.6	181.5	169.3	174.9	165.7	176.3	174	165.6	177.6	179.7	181.6	168.9	171.2	170.7	173.5	168.3	174.8	164.1	161.6	168.3
seq.11237.49	Procollagen C-endopeptidase enhancer 1	PCOLCE	Q15113	-0.00344108	0.989714	0.0298198	0.956175	1.49396	0.00164019	1.4607	0.000419597	403.6	415.3	471.3	613.4	518	538.2	439.3	496.8	493.2	464.8	295.9	267.3	283.2	299.1	290.4	296.3	632.6	614.8	376.7	403.7	421.1	448.3	591.4	2733.9	2985.2	4104.6	572	595.7	602.3	522.4	557.1	544.9	1357.1	1348.8	1044.1	1085.1	1056.6	982.1
seq.11239.49	Transmembrane protease serine 6	TMPRSS6	Q8IU80	0.0175118	0.441629	-0.00772048	0.052209	-0.0440508	0.107368	-0.0188185	0.63535	103.9	105.3	100.1	100.3	93.7	95.6	101	104.2	98.5	104.1	99.9	101.2	104	96.2	108.1	96	93.1	99.8	134.6	99.6	101.2	96.9	95.9	105.9	99.9	95.1	104.8	97.6	102.4	99.9	111	100.7	99	93.3	103.6	95.1	85.7	96.3
seq.11241.8	Argininosuccinate lyase	ASL	P04424	0.800442	0.000627612	0.840246	0.00121157	0.597267	0.00462489	0.557463	0.246939	321.9	292.8	312.3	313.4	298.4	360.9	267.5	310.2	516.8	284	322.6	271	267.8	775.6	412.1	515.2	668.3	722.4	373.6	501.2	520.6	478.7	578.2	429.3	397.5	478	299.3	297.3	255.2	354	312.4	296.8	401	409.9	341	1128.1	1106.6	994.7
seq.11242.33	Protein-glutamine gamma-glutamyltransferase K	TGM1	P22735	-0.0538349	0.0846661	-0.105493	0.00166547	-0.0672566	0.0195266	-0.0155986	0.907246	133	126.4	130.7	131.8	136.5	135.9	128.5	131.2	132.8	121.9	131.5	117.1	125.3	121.8	126	120.6	119.3	121.4	135.5	126.5	123.8	126.8	125.2	133	127	131.4	130.4	129	129.4	131.4	128.8	130.8	137.2	132.7	133	115	112.5	110.5
seq.11243.90	Adhesion G-protein coupled receptor F1	ADGRF1	Q5T601	0.0624983	0.0956346	0.202282	0.0115086	0.254751	0.0137666	0.114967	0.437687	796.5	780.8	860.4	857.5	862.2	1011.8	800.7	862.9	1061.3	798.7	838.4	745.1	750.4	891.4	869.7	936.9	900.3	991.3	526.9	901.9	919.6	916	1003.6	874.6	952.8	1104.3	714.5	728.7	651.4	906.1	803.4	844.8	889.5	1062.9	836.6	1204	1231.3	1161.1
seq.11245.43	Filamin-A:Calponin Homology 1	FLNA	P21333	-0.0149759	0.989714	0.0630334	0.0813142	0.132468	0.0432182	0.0544586	0.741704	379.6	356.8	379.6	390.3	381	396.6	370.6	386.2	389	356.5	392.5	362.8	384.5	377.1	377	387	388.3	410.3	286.5	357.1	385.5	376.1	405.2	403.3	428.6	495.1	378	377.1	329.3	384.4	374.5	375.2	386.8	444.7	367.5	409.8	425.7	385
seq.11246.3	BPI fold-containing family B member 1	BPIFB1	Q8TDL5	-0.116512	0.0372733	-0.128945	0.00984427	-0.0475724	0.461573	-0.0351393	0.79455	143.6	134.8	135.9	133.9	144.1	136.1	127.3	139.3	128.9	114.9	131.1	121.5	134.2	114.4	119.6	133.3	118.8	119.1	99.6	132.2	131.8	125.8	129.8	131.8	132.6	126.9	136	144	122	136.7	117.2	134.6	139.8	127.6	130.7	114.3	111.7	107.1
seq.11247.20	N-acetylglutamate synthase, mitochondrial	NAGS	Q8N159	-0.0966834	0.0116568	-0.0753091	0.00204956	-0.0330734	0.289137	-0.0544478	0.126295	145.8	137	139.8	144.1	152.5	150.5	134.7	142.6	141.8	137	141.3	136.6	142.5	132.5	138.1	134.8	122.8	127.2	126.7	138	136.9	139.6	131.5	132.8	135.8	135.4	140.5	140.9	139.8	139.6	133.4	141	141.9	138	139.6	132.3	125.4	125
seq.11248.43	Uroporphyrinogen-III synthase	UROS	P10746	-0.0198423	0.75979	0.108602	0.00905292	0.123951	0.00928943	-0.00449264	0.810867	233	214	215.8	232.6	245	234.2	224.4	225.9	237.8	229.2	225.6	213.7	220.6	226.8	217	223.4	223.1	223.5	195.8	237.6	227.1	224.7	240.6	223.4	219.1	218.2	223.2	232.1	226.2	222.6	210.5	231.3	224.2	230.8	229.9	244.8	252	231.1
seq.11252.30	Leucine-rich repeat and calponin homology domain-containing protein 4:Calponin Homology	LRCH4	O75427	-0.055053	0.122333	-0.0594293	0.0184974	-0.0413068	0.165858	-0.0369305	0.345199	363.5	355.9	364.6	372.1	382.3	372	350	359.7	377.4	386.9	358.9	371.1	366.2	333.9	368.3	357.4	345.6	359.3	319.6	360.4	365.9	364.2	365.1	352.1	360.7	374.7	346.4	360.3	356.6	373.5	357.6	371.5	342.8	387.1	353.8	335	341	335.2
seq.11254.13	Papilin	PAPLN	O95428	-0.0750615	0.000522451	-0.0680201	0.00145134	-0.0286274	0.0694456	-0.0356688	0.157568	272.7	267.5	267.6	268	279.6	259.2	263.3	262.7	258.9	265	264.6	267	269.1	255.9	251.6	254.2	258.2	254.5	223.1	258.4	261.8	261	251.7	251.6	258.1	249.2	267.7	259.9	282	265.6	260.8	262.4	259.7	258	254.4	259.3	245.2	247.6
seq.11257.1	Dihydropteridine reductase	QDPR	P09417	1.24979	0.000522451	1.05916	0.00125445	0.541962	0.0432182	0.732597	0.889112	5387.6	4447.2	4970	4942.1	4406.3	6384.2	4312.2	5070.1	11388	4239.6	5277.2	3985.4	3658.8	17572.4	8262	11294.8	13088.1	15989.1	6069.8	12869.7	14030.9	11439.9	14632	4653.1	4690.1	4773.6	4617.4	4033.3	3095.2	5114.1	4106.9	4378.8	5938.6	6942.7	4775.9	29355.7	31002.4	26006.1
seq.11258.41	Mucosal addressin cell adhesion molecule 1	MADCAM1	Q13477	0.0138864	0.404404	0.103606	0.0729804	0.151899	0.0585471	0.0621793	0.743962	429.3	409.2	447.1	450.1	455.3	499.1	414.6	451.2	487.8	418.6	448	400.1	430	434.8	436.2	466.9	453	476.6	313.2	441.6	471.2	471.5	493.4	441.1	478.3	524.3	391.8	402.7	367.4	476.8	426.6	442.7	444.8	514.1	428.5	531.3	558.1	534.3
seq.11260.47	SUN domain-containing protein 5	SUN5	Q8TC36	-0.0134574	0.320373	-0.0944088	0.0152992	-0.0905478	0.0473165	-0.00959632	0.967033	83.3	81.7	80.5	85.6	85.2	81	80.1	83.8	75.6	71.9	86.7	77.6	87.9	72.9	79	83.4	79.2	79.1	101	75.5	77.4	80.7	80.3	79.6	81.9	74.2	87.1	91.4	81.6	86.5	75.5	82.3	83.8	80.4	85.5	70	73.3	71
seq.11262.39	TraB domain-containing protein	TRABD	Q9H4I3	-0.00997622	0.989714	-0.00552429	0.70758	0.0200957	0.738479	0.0156437	0.708423	119.7	120.6	120.1	122.5	124.1	128.3	117.6	118.3	128.8	131.6	121	118.7	120.6	116.4	129.7	124.7	110.2	124	124.9	125.5	121.8	119.1	119.8	130.2	125.3	124.1	120	116.8	114.4	125.1	132.4	113.9	119.5	127.8	120	129.3	122.5	132.6
seq.11263.57	Calsequestrin-1	CASQ1	P31415	0.0472431	0.151414	0.168185	0.0105944	0.193926	0.0156392	0.0729844	0.693114	848.4	786.7	890.1	862.4	827.2	897.5	872.4	856.6	965.7	836.3	857.5	863.2	858.8	860.6	881.8	972.4	983.9	995.4	500.9	836	955.2	944.2	989.9	786.4	969.1	986.7	788.8	793.3	691	919	877.1	877.4	841.5	1060.6	830.4	1076.4	1177.3	1074.4
seq.11264.33	Xanthine dehydrogenase/oxidase	XDH	P47989	-0.0584134	0.235323	-0.115126	0.00218358	-0.0647929	0.0613155	-0.00808026	0.967033	36.1	32.6	34.2	33	34.2	31.1	33	32.9	33.5	31	32.8	32.3	35	30.2	32.5	34.1	27.6	30.9	32.6	33	33.4	33.7	30.9	31.6	33.1	32	33.8	34.4	34.4	32.9	32.7	33.5	34.3	30.9	35.1	30.2	29	29.9
seq.11265.8	Retinal dehydrogenase 1	ALDH1A1	P00352	-0.746405	0.000474248	-0.390575	0.00466245	0.0740331	0.783702	-0.281797	0.0775486	5258.7	5377.2	5643	5868.9	5692.8	6971.2	6007.5	6325	6125.1	5879.8	6646.3	5963.2	5731.8	2523.1	3228	3378.9	2838.1	3170.9	1417.2	4454.8	4916.1	5005.2	4599.3	3774	4375.5	4987.1	6124.6	6502.4	5308.2	4558.7	3897.8	4030.5	6599.9	7843	5829.1	4269.2	4638.9	4171.2
seq.11266.8	P-selectin glycoprotein ligand 1:Extracellular domain	SELPLG	Q14242	-0.0436599	0.302334	-0.105691	0.00141901	-0.0889261	0.165858	-0.0268954	0.63535	65.3	60	61.3	64.6	58	65.7	61.3	60.8	54.7	55.3	64	60	66.4	54.1	59.8	63.3	55.9	57.1	72	55.3	57	59.1	61.5	58.9	63.6	61.3	64.4	63.8	59.5	60	60.6	59.2	62.7	58.8	62.9	52.8	55.6	53.1
seq.11270.17	Coiled-coil-helix-coiled-coil-helix domain-containing protein 10, mitochondrial	CHCHD10	Q8WYQ3	0.559364	0.000816329	0.801895	0.00121157	0.653168	0.00219322	0.410636	0.53764	188.6	202	209.5	200.8	162.7	183.5	211.4	178	314.1	193.9	210.6	218.6	196.4	378.8	216.6	344.8	385.5	391.5	241.2	218.9	294.1	240.5	314.8	176.9	230.2	224.7	182.8	189.8	183.3	217.5	236.1	272.9	215.5	311.9	210.7	562.4	618.6	545.2
seq.11273.176	Glutathione S-transferase theta-2B	GSTT2B	P0CG30	-0.161369	0.00353667	-0.0944912	0.0263347	-0.011694	0.617003	-0.0785722	0.207395	187.3	189	182.3	199.3	208	198.9	176.9	188.9	177.9	161.5	184	178.1	190.6	149.4	174.5	179.3	164.1	168.1	131.5	172.9	177.7	176.2	172.7	168.2	177.7	173.7	197	195.7	171.3	187.9	170.5	176.9	188.1	174.6	179.8	157.7	155.7	148.6
seq.11275.94	Low-density lipoprotein receptor-related protein 1B	LRP1B	Q9NZR2	0.284612	0.00164924	0.344688	0.00134966	0.266794	0.00707675	0.206718	0.604713	157.8	150.6	150.3	156.5	152.3	153.4	148.5	142.5	188	160.6	147.4	149.7	151.5	225.4	154.7	176	197.6	207.6	201.5	187.3	183.5	174.7	174.2	152.5	159	158.2	147.4	145.1	150.6	156.3	149.4	159.3	161.7	179.2	155.5	319.2	312.3	260.2
seq.11277.23	Cyclic AMP-dependent transcription factor ATF-6 alpha	ATF6	P18850	-0.0438124	0.328975	-0.0212693	0.561634	0.0205259	0.647555	-0.00201716	0.997671	401	406.2	410.9	386	389.1	375	381	387.7	369.8	415	360.4	385.4	374.3	353.6	363.6	342.1	417.2	407.9	403.8	364.3	354.7	380.1	375	395.8	404.6	425	385.7	383.5	420.5	383.7	392.7	386.3	404.5	399	379	353.4	358.4	356.4
seq.11278.4	Collagen alpha-2(XI) chain	COL11A2	P13942	0.0657492	0.660007	0.135856	0.805706	-0.596117	0.0529081	-0.666223	0.00228231	10661.6	11053.5	12788.7	10663.9	9700.9	14114.2	9875.5	12931.4	12350.4	10585.9	9869.5	6220.5	9514	6840.9	10144.8	9185.3	18910.5	18606.9	8654.3	8569.3	8814.2	11834.1	11419.2	1315.2	1301.2	1786	4684.9	5390.4	4890.4	9552.2	10552.2	10351.4	9324.2	9681.6	7324.3	6963.4	8327.6	7116.6
seq.11279.42	Gamma-aminobutyric acid type B receptor subunit 1	GABBR1	Q9UBS5	-0.0495349	0.0563736	-0.0917715	0.00634687	-0.0938321	0.0290365	-0.0515956	0.31634	197.6	192.1	186.8	189	189.6	189.4	187.8	201.6	172.3	177.9	189.4	184.7	192.6	179.3	172.1	181.9	173	168.1	221.6	176.6	179.8	183.5	185.7	181.2	186.2	173.9	188.7	193.2	195.7	177.7	180.5	192.6	185.3	176.8	186.8	168.7	163.9	155.7
seq.11280.6	Glutamate decarboxylase 1	GAD1	Q99259	0.0723456	0.490971	-0.0431491	0.0152992	-0.122722	0.197873	-0.00722728	0.970552	110.1	123	112.7	113.5	112	114.1	111.7	115	109.7	139.2	110.2	117	113.8	127.1	123.7	109.5	105.4	107.4	196.4	124.3	109.6	102.2	109.2	127.7	102.6	112.9	111.4	112.9	139.5	118.3	127.1	108	112.8	105	118.7	112.5	100.9	114.6
seq.11281.6	Growth factor receptor-bound protein 7	GRB7	Q14451	-0.0830144	0.00881518	-0.0645112	0.00295861	-0.0497031	0.0279068	-0.0682063	0.126295	370.1	384.2	357.9	367.8	380.4	367	358	363	353.4	420.7	359.8	412.5	364.9	345.1	345.2	340	362.6	353.5	358.5	369.2	352.7	352.8	349.6	358.4	347.9	344.3	364.2	378.3	403.9	354.9	349.3	363.8	359.8	354.7	360	345.5	314.7	329.5
seq.11282.16	Macrophage scavenger receptor types I and II:Extracellular domain	MSR1	P21757	-0.0750753	0.111293	-0.124946	0.00125445	-0.0742552	0.0432182	-0.0243845	0.874821	77.4	81.1	90.5	83.4	81.5	81.7	79	82.6	75.8	71.4	85.2	78.5	85	71.9	78.2	85.1	72.8	78	71.9	78.3	79.5	78.1	75.2	81.1	76.1	79.4	86.1	86.2	76.2	81.6	77.4	81.8	82.2	80	80.7	69.8	73.7	66.9
seq.11283.13	DDB1- and CUL4-associated factor 5	DCAF5	Q96JK2	0.0596395	0.270405	0.0374689	0.284339	-0.0166196	0.937202	0.00555103	0.867222	100	106.6	104.4	102.2	101.4	95.9	113.8	96.3	100.8	118.9	107	113.1	107.2	102.9	109.3	105.7	112.3	111.2	130.4	104.6	108.4	108	103.6	104.2	106.7	102.6	104.4	109.1	111.3	107.3	116.8	104.3	96.6	102.8	102.1	105.8	111.7	110.6
seq.11284.24	Leukocyte-associated immunoglobulin-like receptor 1	LAIR1	Q6GTX8	-0.0414409	0.0309341	-0.0895015	0.00849375	-0.0903292	0.0989474	-0.0422687	0.284253	182.2	175.1	181.2	178.2	182.8	173.2	180.9	180.6	170.7	183	182.1	179	183.6	174	172	163.9	164.1	161.2	221.7	179	167.6	172.7	167.3	169.9	175.8	171.9	182.7	185.2	198.9	167.3	175.5	179	175.6	168.6	180.9	156.9	157.5	156
seq.11285.8	Hematopoietic progenitor cell antigen CD34	CD34	P28906	0.00875961	0.383415	-0.058181	0.00456452	-0.0974867	0.0432182	-0.0305462	0.256357	157	159.7	163.6	161.1	160.4	154.4	166	165.1	157.2	172.8	164.3	163.2	166.8	166.8	162.5	151.4	148.8	159.7	217	166	152.3	156.9	152.8	166.5	157.1	160.7	164.4	159.2	176.7	154.8	162	156	153.6	153.4	159.7	156.7	149.3	152.2
seq.11286.78	Selenoprotein S	SELENOS	Q9BQE4	0.0462637	0.248356	0.0722336	0.303834	0.00748394	0.912009	-0.0184859	1	164.4	189.3	174.2	153.4	161.6	157.1	182.2	154.7	160.7	250.6	161.8	222.2	168.7	177.1	191.8	175	189.5	177.9	245.1	166.8	170.4	172	162	171	162.5	168.6	162.1	160.5	209.9	158.9	234.7	168.4	143.9	179.4	169.3	191.4	182.9	219.3
seq.11287.14	Cytochrome b5	CYB5A	P00167	-0.0690256	0.591196	0.00796142	0.61942	0.0292242	0.835255	-0.0477628	0.570832	251.1	234.8	244.8	273.6	262.3	291.4	255.9	267.1	276.2	250.4	257.3	241.4	247.2	227.1	247	258.4	261	269.1	179.8	246.8	254.5	253.7	261.7	235.1	256.5	265.1	229	236.1	215.4	265.9	247.1	260	252.5	287.6	256.2	242.6	243.8	225.1
seq.11288.26	Cytosolic purine 5'-nucleotidase	NT5C2	P49902	0.317119	0.0229286	0.457977	0.00182736	0.390497	0.0137666	0.24964	0.573769	1939.4	1792.1	2066.1	2085.6	2127.5	2443	1860	2063.6	2498.2	1850.9	1995.9	1667	1752.5	2635.6	2108.1	2378.1	2883.8	3106.2	1541.2	2475.4	2680.8	2362.9	2880.6	2126.9	2176.9	2501.3	1739.3	1752.5	1462.8	2111.5	1925.2	1956.3	2163.3	2529.8	1997.9	4120	4509.1	4085.1
seq.11289.31	Casein kinase I isoform delta	CSNK1D	P48730	0.031565	0.706937	0.0192004	0.396647	-0.0241334	0.783326	-0.0117688	0.710553	218.2	230.8	218.8	222	225.2	216.5	230.9	221.2	223.1	253.6	225.3	236.2	231.6	239.9	225.1	221.2	231.1	224.2	280.1	235.3	224.6	218.5	222.1	221.7	224.3	218.6	228	225.4	267.6	222.8	227.4	224.8	220.1	217.4	222.6	230.6	224.1	216.3
seq.11292.13	Scavenger receptor class A member 3:region 2	SCARA3	Q6AZY7	-0.0731575	0.320373	-0.0427224	0.524804	0.0270617	0.783326	-0.00337345	0.970552	169.4	147.2	152	161.9	172.4	155.5	155.4	160.3	158.5	136.7	166	150.9	166.6	144.1	154.5	160.9	149.5	152.9	110.3	154.8	157.3	160.8	155.9	151.6	158.4	152.3	166.6	163.2	139.9	158.5	153.5	163	163.4	158.9	157.8	152.4	152.8	144.1
seq.11293.14	Leucine-rich repeat neuronal protein 1:Cytoplasmic domain	LRRN1	Q6UXK5	-0.0260426	0.168134	-0.0791813	0.00456452	-0.0878853	0.0126317	-0.0347466	0.503651	156	152.3	152.1	152.6	152	149.7	152.3	153.9	147.8	152.9	150.9	155.8	164.5	145.8	156.5	142.4	139.1	147.1	173.7	152.4	149	150.5	149	157	148.4	153.4	153.8	148.8	160	150.9	158.9	150.3	156.4	143.4	149.4	140.2	136.8	137
seq.11294.7	Transmembrane and coiled-coil domains protein 3:region 2	TMCC3	Q9ULS5	-0.0288898	0.636875	0.00800987	0.765198	-0.00474075	0.72896	-0.0416404	0.473323	299	296.8	300.9	302.2	317.6	301.7	302.9	301.6	307.1	378.1	299.6	349.5	294.3	303.3	306	313.8	311.7	289	303.1	314.6	302.2	313.9	297	296.4	294.4	302.1	296.4	294.9	330.3	298.9	322.4	298.9	288	312.6	287.9	321.8	299	310
seq.11297.54	Neurogenic locus notch homolog protein 2	NOTCH2	Q04721	-0.0941897	0.118842	-0.188056	0.00121157	-0.107606	0.102557	-0.0137399	0.87998	56.7	55.2	53.8	50.6	48.2	52.7	54.7	51	52.8	45.8	55.6	51.2	55.7	42.3	53.7	56.6	46.3	47.3	43.8	52.1	50.6	50.4	49.8	53.5	57.1	50.4	54.1	53.2	49.6	51.3	54.1	55.3	49.8	50.5	56.6	45.5	45.1	47.5
seq.11300.32	Sortilin	SORT1	Q99523	-0.0803341	0.0502665	-0.0709661	0.0323826	-0.0495245	0.238629	-0.0588925	0.303571	179.1	175	176.5	176.2	193.5	177.3	171.5	180.1	171.6	181.3	172.7	175.7	177.6	164.6	163.1	161.6	177	159.8	178.9	179.2	163.2	169.3	162.6	170.8	157.7	164.3	183.1	178.3	180.5	177	170.4	167.6	176.6	158	182.6	163.6	156.1	150.2
seq.11302.237	Tenascin-R	TNR	Q92752	-0.100435	0.0042456	-0.077718	0.00410859	-0.00187653	0.862933	-0.0245937	0.827573	176.7	168.4	170.2	172.6	182.8	171.3	168.9	171.6	165	175.7	169.1	172.6	169.8	155.9	172.2	165.1	160.1	161	142.1	163.8	160.8	162.3	160.1	170.6	170.3	166.5	178.2	178.2	175.1	176.5	173	163	171.7	165.4	165.6	149.2	158.9	154
seq.11303.7	Deoxynucleoside triphosphate triphosphohydrolase SAMHD1	SAMHD1	Q9Y3Z3	-0.112519	0.0128164	-0.0948148	0.00592371	-0.0235202	0.220229	-0.0412239	0.437687	222.7	218.6	218.1	217.2	223.7	228.3	216.9	223.4	231.3	214.6	219.4	203.4	210.4	190.5	211.9	214.6	198.6	200.4	148.8	213.1	215.3	216.8	216.4	205.8	215.1	224.8	208.3	217.9	212.6	223	210.1	216.2	215	235.6	212.5	188	195.3	185.6
seq.11307.33	NEDD4-like E3 ubiquitin-protein ligase WWP1	WWP1	Q9H0M0	0.72658	0.000995922	0.894513	0.00134966	0.885113	0.000673779	0.71718	0.0546884	332.2	302.6	307.3	277.2	275.8	302.3	256.7	280.9	498.3	253.2	285.8	234	240.8	668.9	371	458.9	561.8	690.8	351	455.6	477.5	398.1	463.2	338.8	313.1	310.4	312.8	288.4	246.9	342.9	324.4	321	371.6	421.5	323.4	1281.4	1479.9	1170.1
seq.11308.8	Cyclic AMP-responsive element-binding protein 3-like protein 4	CREB3L4	Q8TEY5	-0.0403806	0.551961	-0.0696374	0.0263347	-0.0376439	0.153235	-0.00838715	0.810867	209.3	194.1	207.1	191.2	201.7	195.1	196.7	195	187.6	174.3	204.7	186.4	205.2	174.9	194.7	196.1	193	192	156.6	192	202.9	200.4	203.6	192	196.2	194.6	206	209	185.9	192.4	192.6	202.1	203.3	187.9	198.2	186.9	183.2	178.7
seq.11310.8	Desmoglein-3	DSG3	P32926	-0.0236855	0.205486	-0.0922842	0.00283212	-0.115294	0.00551436	-0.0466955	0.38021	115.4	110.1	108.6	109.8	115.3	106.1	113.4	108.8	113.9	122.4	110.5	113.1	114.2	106.9	111.3	106	111.3	103.1	134	114.9	107.5	107.1	103.9	116.5	107.8	106.1	114.5	109.2	117.3	106.7	115.2	107.2	113.4	108.2	112.4	98.3	96.2	98.4
seq.11311.79	V(D)J recombination-activating protein 1	RAG1	P15918	-0.0184818	0.248356	-0.0677578	0.0253798	-0.081596	0.0432182	-0.03232	0.397045	218.3	212.9	209.4	209.6	208.2	200	212.4	213.7	188.1	218.4	214.1	221	220.4	195.3	223.5	202.7	208.9	200.6	253.2	203.6	199.8	206.4	191.8	219	205.4	191.7	205.8	210	218.4	215.1	236.7	203.2	201.7	195	209.7	186	186.1	203
seq.11312.40	Mismatch repair endonuclease PMS2	PMS2	P54278	0.171289	0.383415	0.0128552	0.401062	-0.142288	0.206684	0.0161461	0.907246	74.2	81.4	74.6	71.5	70.2	74	79.6	72.7	73.4	99.7	77	86.6	72.6	92.9	94.8	82.9	72.6	75.3	149.8	82.3	73.7	70.9	77.5	87.4	71	73.3	74.3	73	103.4	75	94.6	76.3	76.1	72.3	76.6	76.2	76.4	85.8
seq.11313.100	Pterin-4-alpha-carbinolamine dehydratase	PCBD1	P61457	-0.155707	0.522939	-0.0255707	0.920054	0.136143	0.192393	0.00600651	0.874821	10409.2	8905	9918.5	10968.6	12609.1	11759.4	9236.5	10689.1	11703.7	8383	9687.6	8832.7	9461.5	9001.7	9709.7	10020.2	9107.3	9573.8	4124.3	10122.9	9559.6	9871.5	10448.7	10561.6	9988.1	12529.9	10045.1	10519.9	7545.8	11289.7	9951.4	9199.5	10653.7	11280.8	10517.3	9747.4	9833.3	9250.2
seq.11315.148	Protein phosphatase 1D	PPM1D	O15297	-0.041985	0.0749251	-0.0671385	0.048743	-0.0425	0.153235	-0.0173465	0.671569	153.2	156.8	151.8	154	163.9	154.9	154.7	155.2	147.3	164.8	154.1	157	153.4	141.9	161.7	151.2	144.5	147.5	170.4	152.9	148	146.9	145.1	166.6	142.5	143.3	163.5	154.8	164.8	160.1	175.3	149.6	153.2	142	152.8	141.5	137.7	156.4
seq.11318.20	Apolipoprotein A-V	APOA5	Q6Q788	0.110325	0.878136	-0.00770893	0.0271919	-0.145257	0.0585471	-0.027223	0.843651	118.9	126.2	113.3	111	114.4	106.3	114.3	114.3	105.2	152.4	103.6	133.3	118.3	137.6	121.4	115.4	112.6	107.7	223	125.4	110.9	111.4	106.3	116.1	107.8	109.2	115.8	118.2	159.3	113.8	119.7	110.5	112.5	105.9	117.7	115.6	107.5	111.4
seq.11319.106	Double-strand break repair protein MRE11	MRE11	P49959	-0.00552251	0.9114	-0.0561809	0.0281917	-0.0665895	0.0727215	-0.0159312	0.87998	183.1	194.5	173.6	172.3	177.5	173.2	184	172	166.9	199.7	174.5	185.7	190.8	171.7	180.4	175	179.7	178.7	213	177.2	172.5	174.5	176.4	181.2	171.4	175.4	185.9	180.1	197	173.6	199	177.8	165.6	172.2	180.6	173.8	168.8	177
seq.11320.29	E3 ubiquitin-protein ligase CHFR	CHFR	Q96EP1	-0.0515215	0.62657	-0.00359767	0.920054	0.0442811	0.56293	-0.00364276	0.979103	405.9	388.7	397.5	409.2	439.2	435.5	386	417.3	424.9	412.2	405.4	389.3	398.2	391.1	382.8	408.8	406.5	396.7	309.9	414.5	406.2	410.8	413.5	404.7	408.9	423.7	398.5	403.1	387.7	415.7	386.8	397.1	408.1	427.6	397.7	427.5	417.2	401
seq.11324.3	Peroxidasin-like protein	PXDNL	A1KZ92	-0.0196472	0.317242	-0.119582	0.00283212	-0.0986201	0.0086652	0.00131524	0.959058	160	161	153.8	160.3	163.4	156.4	159	160	153	163.4	155.5	157.9	161.2	152.2	168	153.2	149.3	155	172.2	161	153.7	156.4	145.9	171.2	151.8	151.4	165.5	160.4	175.7	159.4	176.7	155.4	160.2	148.3	159.9	140.8	134	153.3
seq.11325.8	Protein BTG2	BTG2	P78543	-0.0896086	0.0716488	-0.110515	0.00984427	-0.0437727	0.335907	-0.0228665	0.618607	39.4	37.1	39	39.8	40.1	36.6	36.2	40.7	39.6	40.1	37.2	39.5	38.5	37	38.9	38.5	39.5	33	30.4	37.6	36.4	38.1	34.8	38.5	37	38.4	39.5	42.5	39.8	42.4	38.9	35.4	38.6	35.4	39	37.3	33.1	34.5
seq.11327.56	Dual specificity protein kinase CLK2	CLK2	P49760	-0.132007	0.136944	-0.108994	0.0135092	-0.0596813	0.227534	-0.0826941	0.72915	115.9	143.4	123.4	130.2	128.7	134.4	122.8	126.6	125.4	214.9	126.2	141.1	123.2	122.1	124.1	120.3	123.5	115.7	145.3	136.9	111	116.8	117.1	130.5	111.4	125.4	137.2	146.7	152.9	129	123.8	120.6	125.7	117.7	132.7	120.5	113	112.2
seq.11328.9	U6 snRNA phosphodiesterase	USB1	Q9BQ65	-0.0857254	0.0284214	-0.136987	0.00366409	-0.0908906	0.0388106	-0.0396293	0.72915	125.2	122.3	126.5	124.8	127	122	119	120.1	118	103.5	122.7	115.8	131.9	108.8	117.5	117.5	107.5	111	110.6	113	119.2	120.6	118.7	116.5	111.9	122.5	127.9	129	116.6	122.7	114.2	122	123.9	113.1	124.5	103.9	102.7	96.9
seq.11330.15	Casein kinase II subunit beta	CSNK2B	P67870	0.10144	0.0956346	0.173861	0.00849375	0.167714	0.0350158	0.0952928	0.678126	52.4	47.9	50	51.4	45.6	50.5	46	47.1	56.1	38.1	44.1	46.1	48.5	56	51.7	58.2	49.3	51.5	39.7	54.2	52.9	49.7	51.6	44.9	42.6	51.4	50.5	47.7	40.6	50.1	47.5	44.4	50.3	48	52.1	73	68.6	59.4
seq.11333.82	Rho GTPase-activating protein 25	ARHGAP25	P42331	0.0016635	0.500596	-0.0375595	0.0676708	-0.0555879	0.102557	-0.0163649	0.451504	159.3	158.5	160.8	161.2	160.7	162.6	166.5	161.1	156.6	163.2	156.3	156.2	165.9	158.5	156.3	157.6	150.6	157.4	186.3	163.6	159.3	159.6	159.5	161	150.3	152.2	158.6	151.3	161.1	175.6	157.6	162.3	159.9	155.2	156.8	159	164.2	155.6
seq.11334.7	Leukocyte immunoglobulin-like receptor subfamily B member 3	LILRB3	O75022	0.0742533	0.488622	0.0825367	0.0359508	-0.00441169	0.912009	-0.0126951	0.63535	80	79.9	81	76	73	75.5	85.7	77	81.9	84.6	80.3	81.6	82.2	82.7	94.6	82.3	75.7	80.1	105.2	81.4	78.5	80.6	80.1	82.1	80.2	78.5	77	75.6	79.8	75.5	91.6	74.2	76.8	73.6	75.3	85.2	84.7	88.3
seq.11336.9	Fanconi anemia group F protein	FANCF	Q9NPI8	-0.104346	0.0499198	-0.13049	0.00243849	-0.0799776	0.111432	-0.053834	0.406448	240.2	230.1	235.3	237.9	242.3	224.3	219.5	231.5	231.5	202.2	234.8	222	244.8	194.2	222.7	224.7	211.7	216.7	183	208.1	226.1	236.9	220	223.5	226	207.8	239.9	246.3	216.3	219.7	217.9	224.1	237.1	222.4	226	196.2	196	191.2
seq.11338.49	Tyrosine-protein kinase BLK	BLK	P51451	-0.0832336	0.458898	-0.0762483	0.0198166	-0.00768221	0.783326	-0.0146675	0.843651	77	70.4	76.4	73.5	71	72.8	75.1	82.1	70	64.6	74.4	73.5	78.7	62.7	69.2	83.4	64.4	71.4	48.3	68.6	77.2	75.3	76.2	73.4	71.5	71.2	74.8	74.3	66.8	79.5	71	77.7	74.6	72.2	74.4	69.4	72.1	68
seq.11342.59	Plexin domain-containing protein 2:Cytoplasmic domain	PLXDC2	Q6UX71	0.0246058	0.693858	0.00618188	0.813247	0.00925437	0.809396	0.0276783	0.725597	49.9	48.4	52.1	44	46.3	45.1	51.8	47.1	45.3	44.1	48.4	51.5	52.1	48.5	50.7	54.5	42.5	47.5	54.3	45.5	50.4	49.2	46.8	50.3	52.4	52.8	49	47	47	51.3	52.1	45.7	50.5	48	48	43.9	48.3	47.3
seq.11347.9	Transaldolase	TALDO1	P37837	0.983821	0.000995922	1.00971	0.00121157	0.542876	0.0198382	0.516991	0.591768	1370.7	1192	1299.1	2107.1	1844	2667.1	1658.5	1945	3260	1808.2	1647.2	1397.8	1361.1	4390.6	2433.3	3245.5	4734.9	5308.1	2244.5	3344.2	3206.9	2952.2	3978.4	2359.9	2500	2773.5	1064.6	1014.6	826.7	1986.6	1616.9	1641.5	2118.2	2818	1880.3	6457.6	6422.7	6157.4
seq.11348.132	Prolyl 4-hydroxylase subunit alpha-2	P4HA2	O15460	-0.138663	0.0956346	-0.0524453	0.484992	0.0331583	0.835255	-0.0530593	0.452925	602.6	587.9	616.3	649.9	659.9	732.3	641	661.5	706	636.4	650.8	605.6	584.1	527.8	596.8	640.3	556.9	575.4	392.2	611.8	634.8	636.8	650.7	579.4	657.7	669.4	577.5	606.4	527	658.5	620.3	618.3	624.2	735.4	604.2	573	597.3	585.6
seq.11350.30	E3 ubiquitin-protein ligase CHIP	STUB1	Q9UNE7	0.669595	0.000486663	0.894846	0.00121157	0.786238	0.00136045	0.560988	0.0642898	159.1	151	158.6	156.6	147.3	166.4	145.4	158.8	208.9	163.6	162	146.6	136.9	353.8	202.5	238.4	302.1	333.7	260.7	213.4	203.5	188.3	225.6	214.3	219.4	231.6	153.5	146.5	157.7	192.8	178.5	171.4	181.5	213.2	175.3	485	538.3	475.5
seq.11351.233	Non-homologous end-joining factor 1	NHEJ1	Q9H9Q4	-0.0544582	0.106586	-0.157794	0.00121157	-0.102344	0.00925386	0.000991669	0.87998	106.3	106.7	106	105.6	101	104.9	106.2	113	101.6	99.7	108.1	107.7	114.8	98	101.3	108.5	98.1	103.9	102.1	102.1	105.4	101.6	102.4	101.5	107.7	106.7	111.8	114.5	110.1	105.8	102.4	109.7	110.1	104.4	104.4	99.1	94.9	88.3
seq.11352.42	Titin	TTN	Q8WZ42	-0.0177996	0.375868	-0.060037	0.0862145	-0.086848	0.0137666	-0.0446107	0.246939	183	184.7	177.3	186.1	183.1	180.5	176.3	191.2	169.3	160.2	185.9	179.5	185.1	170.8	173.6	176.2	177	181	169.2	178.5	177.2	185.3	190.8	168.6	169.6	162.2	176	180	164.7	172.7	168.4	180.4	183.5	172.5	174.2	171.6	178.5	162.8
seq.11353.143	Mothers against decapentaplegic homolog 2	SMAD2	Q15796	0.052704	0.861698	0.0358406	0.676998	-0.0304947	0.924586	-0.0136314	0.967033	166.5	182.6	165.6	171.8	177.5	169.6	182.3	168.7	170.7	228.4	165.1	194.8	165.1	186.3	182.1	164.3	191.9	178.5	260.9	185.9	159.8	170.6	161.7	180.5	165.8	165.7	185	178.7	209.6	168.7	197.7	170.5	165.8	161.9	171.9	182.7	175.5	183
seq.11354.21	1-phosphatidylinositol 4,5-bisphosphate phosphodiesterase beta-1	PLCB1	Q9NQ66	-0.12598	0.196341	-0.137481	0.0125129	0.0259601	0.976772	0.0374613	0.539391	254.1	239.7	257.2	240.3	247.3	268.8	231.3	252.7	272.8	228.2	242	228.6	227.2	216.6	251.8	246.4	202.1	215.6	151.3	248.1	227.5	249.1	240.3	270.2	263.5	297.1	243.9	253.3	209.8	271.3	245.7	245	258.3	262.6	242.3	242	229.8	218.9
seq.11355.10	Eukaryotic translation initiation factor 5A-2	EIF5A2	Q9GZV4	0.818456	0.000474248	0.81104	0.00121157	0.740908	0.000184991	0.748324	0.0285485	58.1	56.9	63.6	42.3	41.5	45.5	53.3	46.1	80	50	55.1	48.7	48	120.3	73.7	92.1	105.6	113.2	82.2	80.8	95.9	83.6	87.4	68.2	79.3	82.8	65.7	60.5	62	58.4	59	61.5	57.3	80.1	51.8	202.6	250.3	206.5
seq.11356.19	Protein DGCR14	ESS2	Q96DF8	0.00396345	0.792684	-0.0514707	0.0158318	-0.0908128	0.116451	-0.0353786	0.345199	75.2	73.8	72.1	74.2	72.4	72.8	71.8	74.7	68	70.9	72.6	72.4	74.2	66.8	74.1	75.1	67.2	67.7	84.5	75.2	68	75.2	75.2	71.6	69.2	70.7	71.2	74.5	68.5	72.6	72.4	72.5	73.3	68.7	72.6	69.6	67.3	63.1
seq.11358.15	Growth factor receptor-bound protein 10	GRB10	Q13322	-0.0845011	0.0716488	-0.0757839	0.0385749	-0.0208474	0.548563	-0.0295645	0.451504	135.2	136.9	140.3	130.7	130.5	133.1	135.1	133.6	133	123.6	136.9	121.9	133.6	119.6	129.8	132.4	126.7	124.1	96.1	123.3	133.2	133.6	132.2	126.9	132.1	129	129.7	136.4	127.4	128.9	129	136.7	137.6	133.7	126.6	120.7	120.6	121.5
seq.11360.39	Ribonucleoside-diphosphate reductase large subunit	RRM1	P23921	0.778708	0.0191032	1.09786	0.00121157	0.991122	0.002993	0.671969	0.31634	1291.3	1076.8	1198.1	603.8	680.3	697.9	528	582.5	2216.3	530	578.4	472.2	415	2484.9	936.1	1268.6	1675	2102.5	767.6	1214.3	1400.7	1068.8	1427.3	980.1	963.3	1115.3	1160	989.1	729.3	890.7	748.2	800	882.4	1069.1	710	3785.6	4372.5	3155
seq.11361.73	Thymidine phosphorylase	TYMP	P19971	-0.117457	0.404404	-0.0623749	0.542673	0.0436589	0.886673	-0.011423	0.889112	1648.9	1625.9	1763.2	1738.4	1732.2	1991.9	1635.1	1755.2	1865.3	1688.7	1717.9	1612.4	1542.8	1448.3	1699.8	1772.3	1570.5	1621.6	885.1	1597.7	1671.3	1744.9	1813.8	1699.5	1851.2	2078.4	1488.9	1567.3	1374	1842.4	1690.1	1755.7	1702.6	1978.1	1597	1577.9	1594.6	1550.1
seq.11363.58	Aquaporin-4	AQP4	P55087	0.0212655	0.827135	-0.0631001	0.0302722	-0.0775756	0.0529081	0.00678995	0.938032	146.7	143.3	146.8	130.7	130	130.8	148.5	139	132.1	140.2	144	144.5	151.1	132	152.5	146.2	134.6	137.5	156.2	137.6	142.6	144.9	142.7	140.7	143.8	133.4	138	144.1	140.2	140.1	148.7	152.2	138.4	143.2	138.8	130.4	137.9	143
seq.11364.18	Mitofusin-1	MFN1	Q8IWA4	-0.0689986	0.490971	-0.0143745	0.973965	0.0209473	0.886673	-0.0336769	0.53764	268.3	263.7	266.6	282.9	284.3	308	267.5	281.2	296.3	272.7	277.3	254.9	258.7	240.7	263.9	276.5	254.5	274.9	206.4	267.4	270.6	284.7	287.4	257.9	275.1	305.2	250.6	257.1	236	286.5	264.5	272.5	268.6	313.2	262.6	258.1	266	251.6
seq.11365.17	Teneurin-4	TENM4	Q6N022	-0.0113179	1	-0.0241001	0.609814	-0.0960514	0.047994	-0.0832692	0.0177786	234.4	221.5	217.5	224.6	243.8	225.8	231.6	229.2	232.8	212.5	241.4	223.6	237.9	216.7	225.8	236.6	217.5	227.7	196.1	227.2	246.5	233.9	243.8	219.1	210.4	209.1	218.5	221.2	216.9	220.9	211.8	226.7	220.1	221.1	205.2	203.5	209.1	201
seq.11368.32	Adenylate kinase 2, mitochondrial	AK2	P54819	0.175699	0.320373	0.377911	0.00598218	0.141104	0.542152	-0.0611077	0.862635	3130.9	2522.5	2734.5	4023.5	3987.3	4563.8	2727.2	3661.2	5482.7	2757.9	3185.1	3039.5	2938.9	5320.4	2884.5	4382.5	3581	4249.8	1555.5	4332.4	3817.9	3687	5074.6	2909.3	2683	3761.3	2574.5	2679.5	1902.9	3169.5	2557.2	2586	3597.5	3637.3	3466.1	5266.3	4470.5	4001.8
seq.11369.23	Alcohol dehydrogenase class-3	ADH5	P11766	0.337324	0.00164924	0.467861	0.00121157	0.325998	0.047994	0.195461	0.983933	274	274.8	262.5	248.7	243.9	253	244.3	243.8	299.1	347.8	247.8	280.2	226.5	420.5	289.5	290.5	316.9	335.4	367	350.4	338.7	299.8	340.7	259.3	240.4	241.7	250.4	235.3	318.8	257	271.2	252.4	247.9	259.8	246.5	560.6	582.8	505.9
seq.11370.20	72 kDa inositol polyphosphate 5-phosphatase	INPP5E	Q9NRR6	-0.066962	0.032524	-0.0808913	0.00283212	-0.057404	0.111432	-0.0434747	0.303571	191.4	188.2	188.1	185.8	196.3	186.9	185.9	192.1	182	184.2	190.3	188.8	195.8	167.9	177.7	181	188.3	170.9	177.7	178.1	195.7	186.4	179.7	182.7	183.6	176.3	189.7	194.1	186.5	185.8	179.7	190.1	188.8	175.7	189.5	170.9	170.4	169.4
seq.11371.1	Probable G-protein coupled receptor 101	GPR101	Q96P66	0.0562747	0.728081	-0.0056499	0.843947	-0.0698058	0.617003	-0.00788114	0.959058	94.8	101.4	97.5	95.8	94.1	96.1	106	92.6	94.1	114	94.4	105.9	98.2	100.6	102.7	97.4	93.2	97.2	146.6	95.9	96	103.1	95	97.3	99.9	102.4	95.4	89.2	113.8	94.5	103.5	100.1	91.1	102.4	97.2	96.4	98.8	99.6
seq.11372.2	Zinc finger protein 18	ZNF18	P17022	-0.0571735	0.957762	-0.0504606	0.385565	0.0255346	0.976772	0.0188217	0.920028	539.3	505	543	570	573.1	632.8	530.4	562.9	636.9	570.6	553.1	525.7	491.6	516.5	583.6	579.3	511.6	515.6	363.3	569.8	548.6	570.8	589.6	596.6	617	703.3	476.9	511.1	490.1	586.9	561.8	541.5	552.8	649.4	548.4	531.5	526.3	518.9
seq.11375.49	Forkhead box protein L2	FOXL2	P58012	-0.0259424	0.146429	-0.0782388	0.009842	-0.0794316	0.0350158	-0.0271352	0.810471	139.2	141.9	143.6	138.1	135.2	130.8	142.5	145.9	129.8	134.5	137	136	142.8	133.4	141.5	129.1	128	133.7	161.3	133.5	132	137	128.4	143.7	130.8	130.1	141.4	140.1	145.9	135.5	139.1	136.9	139.9	133.5	143.2	119.1	120.6	123.6
seq.11377.19	Alcohol dehydrogenase class 4 mu/sigma chain	ADH7	P40394	-0.0212886	0.433165	-0.0447179	0.0615467	-0.0341303	0.311664	-0.010701	0.696714	273.4	273.5	274.2	275.2	281.9	270.3	276.3	266.7	259.2	283	273.3	277.6	281.8	275.9	269.2	255.8	293.2	276.9	250.3	277.1	270.4	269	265.4	275.5	273	263.9	280.1	284.7	295.3	261.4	275.6	275.6	275.7	264.1	268.7	262	262.6	258.7
seq.11378.37	Tyrosine-protein kinase SYK:Src Homology domain	SYK	P43405	-0.0520624	0.256476	-0.0751757	0.0558945	-0.0347577	0.684396	-0.0116444	0.959058	42.2	39.6	38.5	42.7	43.2	41.6	40.1	41.2	39.6	38.6	35.5	38.4	38.5	39	37.3	40.6	34.5	36.2	46.3	41.6	36.4	36.2	37.5	43.2	38.1	36.9	40.7	39.1	42.7	42.2	42.8	38	41.3	36.5	43.6	33.8	34.5	36.7
seq.11380.84	RNA-binding protein 24	RBM24	Q9BX46	-0.0234721	0.842877	-0.0105202	0.965648	-0.0313502	0.516522	-0.0443021	0.567501	148.1	152.9	149.4	144.5	149.3	130.3	153.8	135.9	135.2	192.8	152.1	177.8	154.6	141.2	148.7	139.8	161.2	150.3	171.7	148.6	150	148.1	136.4	141.8	145.8	144.2	159.2	143	171.4	144.3	171.1	153.1	138	145.4	139.6	140.3	143	141
seq.11381.56	Ribose-phosphate pyrophosphokinase 1	PRPS1	P60891	-0.0514342	0.270405	-0.148297	0.00134678	-0.0694495	0.184821	0.0274136	0.72915	65.9	63.6	65.2	62.3	63.4	66.6	60.7	66.3	62.1	52.5	57	59.6	65.4	55.8	63	63.1	54	56.3	57.5	64.5	63.3	64.8	59.4	66.3	63.6	59	67	64.6	59.2	64.8	63.9	63.8	67.1	62.3	66.6	57.7	56.8	56
seq.11382.5	Biliverdin reductase A	BLVRA	P53004	0.548984	0.0108849	0.894144	0.00121157	0.833795	0.000184991	0.488635	0.0626042	446	388.9	439.4	403.8	415.8	469.7	376.5	423.6	649.6	395	437	367.7	351.2	891.8	545.1	634.8	669.3	733.7	373.8	623.5	648.8	530.9	610.4	489	474	478.7	447.4	432.7	367.7	509.2	437.6	450	477.3	530.3	434.5	1318.9	1481.5	1147.2
seq.11383.41	Keratin, type II cytoskeletal 7	KRT7	P08729	-0.0565324	0.293354	0.0721191	0.413383	0.162954	0.0473165	0.0343025	0.5336	110.9	101.6	104.2	111.7	113.1	99.4	124.8	102.5	132.8	110.1	102.8	104.6	104.7	99.1	123.3	108.9	107.8	107.6	103.1	98.9	103.3	102.1	98.6	117.6	118.4	130.8	111.6	110.9	105.4	107.4	125.8	100.8	102.6	112.1	115.1	107.3	111.8	120.7
seq.11387.3	Cyclic AMP-dependent transcription factor ATF-6 beta	ATF6B	Q99941	0.054404	0.490971	0.0264878	0.676998	0.0803656	0.34753	0.108282	0.437687	66.8	64.8	70.1	73.7	66.1	72.4	69.4	65.6	70.9	66.2	69.6	58.1	64	60.9	72.9	68.8	77.4	77.1	67.3	63	63.2	73.8	76.7	64.4	62.1	68.3	62.5	65.3	65.1	74.5	72.4	69	88.6	82.8	83.4	72.8	85.7	76.8
seq.11388.75	WAP four-disulfide core domain protein 2	WFDC2	Q14508	-0.0135533	0.413058	-0.103933	0.00134678	-0.11454	0.00532727	-0.0241601	0.816694	137.1	131.2	130.2	129	124.3	124.7	135.2	128.4	125.5	120.4	129.9	128.8	133.3	125.5	123.6	131	116.5	121.9	151.8	123.8	130.4	124.5	129.7	126	125.3	122.8	131.2	132.4	126.1	133.4	124.3	133.1	131.3	125.2	133.3	117.8	113.4	115.7
seq.11390.24	Carbonic anhydrase-related protein	CA8	P35219	-0.0933664	0.0846661	-0.148444	0.00456452	-0.0646061	0.236091	-0.00952809	0.997671	96.7	92.2	95.6	90.2	92.2	91.3	98.4	94.4	90.6	77.9	91.4	88	98.7	79.7	92	90.5	82.9	86.7	69.5	88.5	93.9	88.4	91.4	97.3	95.2	88.6	98.9	105.3	87	91	95	94.9	92.5	88.7	89.7	79.3	78.6	75.9
seq.11391.69	Mevalonate kinase	MVK	Q03426	0.104007	0.00188879	0.12794	0.00218358	0.0618608	0.238629	0.0379275	0.889112	246.7	233.3	246.5	241.5	249.3	257.1	254.3	237.9	251.4	251	251.1	240.8	236.5	273.3	251.4	262.9	258.8	270.8	264	253.5	271	269	268.7	243.5	254.4	260	240.1	231.9	243	250.7	242.7	242	231	253.5	233.8	304.4	320.2	297.3
seq.11395.5	Protein-tyrosine kinase 2-beta:4.1 protein, ezrin, radixin, moesin domain	PTK2B	Q14289	-0.0737076	0.0217399	-0.0963404	0.00126498	-0.055752	0.0473165	-0.0331191	0.499792	245.1	256.7	246.8	250.3	255.7	266.2	243.8	256.7	237	261.2	247.6	247.1	250.6	235.2	230.7	243	230.7	231.5	226.9	257.5	246.9	239	244.9	246	247.4	253.3	250.9	257.7	272.2	249.3	237.5	250.7	242.3	245.4	238.7	223.5	225.6	227.4
seq.11396.39	Dynein intermediate chain 1, axonemal	DNAI1	Q9UI46	-0.00442349	0.957762	-0.0669966	0.0164768	-0.0663092	0.0694456	-0.00373612	0.907246	147.7	152.7	157	148.7	146.8	141.8	167.2	146.8	145.7	147.1	154.8	155.4	164.5	138.6	162.3	153.9	141.6	150.1	169.7	139.8	153.1	155.1	151.3	151.8	148.3	156.6	164.9	155.8	150	152.3	157.3	155.3	147.4	155.1	151	135.5	142.4	145.9
seq.11401.181	E3 ubiquitin-protein ligase RNF146	RNF146	Q9NTX7	-0.0283423	0.22602	-0.0162573	0.300606	-0.0519543	0.178864	-0.0640392	0.0894754	243.4	250.1	229.5	251	254.7	241	240	244.2	227.7	280.4	241.6	252.5	243.3	245.6	238.7	227.6	232.2	239.4	294.8	246.2	231.6	226.9	230.2	245	226.8	221.6	232.5	228.8	277.2	240.4	248	234.2	233.4	222.5	234	235.1	227.2	234.4
seq.11402.17	Histone-lysine N-methyltransferase 2C	KMT2C	Q8NEZ4	-0.00614565	0.566963	-0.0534169	0.0442232	-0.0673257	0.461573	-0.0200545	0.79455	46.8	45.1	44.5	48.3	43.3	47.1	46.5	47.4	50.2	45.3	46	50	48.8	46.5	51	46.6	40.6	42.5	59.2	43.4	43.7	44.8	48.4	48.9	44.7	46.6	45.5	48	43.2	49.5	49.2	46.7	43.7	46.8	46.3	43.4	41.5	47.6
seq.11405.150	Caspase recruitment domain-containing protein 9	CARD9	Q9H257	0.0625996	0.278952	0.00426391	0.804302	-0.00521714	0.847916	0.0531185	0.473323	69.3	70.4	70.1	71.2	73.1	70	79.7	65.9	78.8	92.3	77	76.3	75.1	76.5	93.8	77.1	72.3	74.4	84.7	73.4	74.1	78.8	73.5	79.1	79.5	81.9	77.4	70.3	84.7	74.3	89.9	80.3	70	87.5	67	75.1	75.1	81
seq.11406.82	Isobutyryl-CoA dehydrogenase, mitochondrial	ACAD8	Q9UKU7	-0.0867797	0.00857516	-0.086581	0.00121157	-0.0353478	0.102557	-0.0355464	0.244791	251.1	262	250.3	251.8	267.5	251.8	252.2	248.3	242.7	259.2	261.5	258.8	264.1	225.4	241.4	245.7	247.7	238.9	208.4	246.7	249.7	248.2	253.6	250.2	245.7	255.1	255.5	257.5	257.8	251.1	247.4	251	254	245.9	247.7	241.9	233	225.3
seq.11407.57	Phospholipid scramblase 3	PLSCR3	Q9NRY6	-0.115734	0.0108849	-0.0754837	0.052209	0.0100563	0.809396	-0.0301943	0.726463	175.9	157.5	158.4	164.8	179.9	154.8	170.4	156	154.1	143.1	165.9	155.6	173.8	139.2	168.6	147.1	149.4	154.4	133	153.4	149.5	152.6	150.9	160.6	153.7	156.2	179	177.4	145.8	169.8	168.6	154.9	159.8	153.8	163.1	136.7	151.6	140.2
seq.11416.23	F-box/LRR-repeat protein 4:Leucine-rich repeats 4 and 5	FBXL4	Q9UKA2	-0.0757615	0.693858	-0.0253934	0.580599	0.0762977	0.415658	0.0259296	0.746829	456.4	439	467.2	464.8	476.9	539.5	407.1	467.4	512.8	422.1	449	419.8	410.5	415.4	463.2	476.3	415.4	434.6	268.8	474.2	437.1	444.5	500.5	452.7	461	532	428	435.6	378.5	499.8	445.1	453.2	476.9	513	454.4	463.9	471.9	453.1
seq.11421.10	EH domain-containing protein 4	EHD4	Q9H223	0.0866178	0.122333	0.31646	0.00200589	0.361771	0.00190619	0.131928	0.746829	686.6	622.2	665.9	665.1	625.6	676.1	591.1	656	834	614.7	635.7	648.5	626.8	733.2	607	710.6	801.1	819.3	461.1	696.6	703.4	705.3	744.9	619	688.4	700.1	617.4	622.2	554.7	653.1	616.5	623.9	709.3	742.4	661	1090.1	1106.3	1013.6
seq.11422.2	Homeobox protein DLX-3	DLX3	O60479	-0.0954616	0.196341	-0.139228	0.00366409	-0.0664612	0.438475	-0.0226947	0.696714	59.5	60.7	62	60.4	53.8	59	61.6	62.2	53.5	48.9	60.3	59	61.9	48.1	61.9	59.6	49.8	61.2	43.2	49.1	58.9	59	58.4	61.4	57.7	57.7	59.5	59.9	54.1	60.3	61	57.5	57.6	55.7	63.2	48.6	49.7	51.8
seq.11424.4	Fumarylacetoacetase	FAH	P16930	-0.177554	0.22602	-0.0827358	0.433768	0.123003	0.292085	0.028185	0.945426	3639.9	3523.8	3892.2	4051	4004	4826.2	3663.5	4021.1	4219.3	3934.9	3571.4	3254.6	3173.1	3003.8	3502.9	3909.5	3178.2	3275.6	1676	3625.7	3750.2	3807.5	4125.3	3966.9	4388	5137	3389.4	3530.3	3011.9	4093	3556.2	3764	3969.2	4969.3	3597.9	3803	3756.8	3734.1
seq.11425.31	RUN and FYVE domain-containing protein 1	RUFY1	Q96T51	-0.00703586	0.989714	0.0193232	0.793765	0.0141752	0.886673	-0.0121838	0.743962	192.9	198	186.6	195.8	199.8	203	186.9	192.6	200.2	253.6	178.9	199.6	175.3	197.9	214.1	188.9	190.2	189.3	218.6	201.4	185.9	187.3	188.5	210.1	176.2	190.9	177	178.3	213.8	207.5	246.8	172.6	181.5	188.6	190.8	209.2	190.2	230.7
seq.11428.31	PDZ and LIM domain protein 1	PDLIM1	O00151	0.284416	0.002773	0.466975	0.00121157	0.454914	0.00348994	0.272354	0.570832	236.4	219.9	218.1	210	215.8	211.8	209	220.2	243.9	204.1	220.7	200.1	209.1	304	217.9	236.9	306.6	318.7	229.3	267.9	265.6	236.2	258	212.4	213.7	208	232.8	225.9	217.6	213.3	198.4	216.8	231.6	244.6	212.5	459.8	546.7	430.2
seq.11429.80	Heterogeneous nuclear ribonucleoproteins C1/C2	HNRNPC	P07910	0.00457273	0.989714	-0.00992844	0.436961	-0.0187481	0.809396	-0.00424697	0.912789	171.8	167.8	165.4	162.9	174.4	164.7	175.2	163.9	166.6	194.2	164.3	174.7	165.4	169	172.5	163.4	166.3	167.6	199	181.3	158.4	168.8	160.1	174.5	163.3	162.1	173.8	169	189.2	165.9	178.4	167	166.9	166	171.9	170	165.8	175.2
seq.11430.49	E3 ubiquitin-protein ligase DTX1	DTX1	Q86Y01	-0.0830546	0.00209004	-0.0314175	0.241374	-0.00913917	0.835255	-0.0607763	0.0926398	277.6	250.9	254.2	269.3	272.2	263.1	256.6	262.7	256.8	264.6	264.5	262.3	260.8	247.4	241.1	243.4	255.4	239	249.4	255	250.4	251.9	247.4	236.4	245.4	240.5	259.2	272	264.2	259.2	245.2	251.2	254.3	249.8	264.4	243.3	244.1	230
seq.11431.235	ATP-dependent DNA helicase Q1	RECQL	P46063	1.0078	0.00129315	1.04157	0.00121157	1.08399	0.000242062	1.05022	0.00271387	274.8	232	294.3	242.5	256.9	277.6	225.5	240.6	631.7	249.9	212.9	189.8	180.8	731.5	292	420	733.3	915.9	392.5	494.3	538.4	413.9	496.4	570.7	599.1	670.8	331.1	311.9	279.8	409.9	330.4	347.8	423.8	556.9	312.2	1379.8	1487.9	1242.8
seq.11432.11	Polyglutamine-binding protein 1	PQBP1	O60828	0.239515	0.0158306	0.356116	0.00121157	0.20131	0.0113771	0.0847098	0.931569	16.5	16.3	19.7	16.9	14.5	18.3	21.1	18.1	18.9	21.4	19.5	20.3	20.2	23.2	18.8	23	24	25.1	22.6	16.8	21.8	21.6	22.6	17.5	21.6	17.7	17.5	16.2	19.9	16.8	17.8	20.9	15.2	24.3	16.3	23.7	31.6	25.1
seq.11433.11	Tectonic-2	TCTN2	Q96GX1	-0.0820103	0.371543	-0.09775	0.0136878	-0.0327704	0.335907	-0.0170307	0.889112	81.5	75.6	79.2	85.3	77.9	91.8	77.2	80	83.8	77.2	84.1	82.2	83.2	73.9	82	87.5	75.1	75.3	53.3	75.7	82.3	84.2	80.3	77.2	83.5	85	77.1	84.6	71.8	87.9	79.3	82.5	80.9	88.4	78.6	75.1	78.1	72.2
seq.11436.6	Alpha-internexin	INA	Q16352	0.107942	0.00995382	0.111365	0.0655013	0.102971	0.809396	0.0995483	0.889112	164.2	155.5	159.7	157.5	152.3	159.8	151.7	167.3	162.8	143.1	157.7	146.1	153.2	174	159.1	164	164.6	187.7	165.1	165.1	162.7	165.1	176.2	199.5	223.2	263	145.6	152.9	144.9	154	149.1	156.5	154.1	166.5	162.8	157.7	164.7	152.9
seq.11438.6	DnaJ homolog subfamily B member 2	DNAJB2	P25686	0.267846	0.00164881	0.430264	0.00128893	0.382868	0.000673779	0.220449	0.325847	500.1	469	478	483.7	493.9	503.8	457.1	486.7	527.1	482.1	481.7	482.3	458.7	664.2	527.1	557.9	665.5	691.7	494.4	543.2	582.9	536.9	574.9	535.5	515.3	522.3	466.3	426.6	462.2	514.3	534.6	457.1	507.4	537.5	492.8	929.6	934.7	883.7
seq.11439.88	Rhophilin-2	RHPN2	Q8IUC4	-0.12782	0.022945	-0.0763196	0.018373	0.00284525	1	-0.0486548	0.468666	147.1	137.6	146.5	149.4	150.3	157.1	145.7	149.4	165.2	151.6	144.8	137.1	138.2	127.5	145.4	137.8	132.3	124	117.3	145.7	140.1	142.9	138.7	141.3	145.8	147.4	138.4	143.4	134.9	147.5	138.4	149.1	149.9	158.4	139.6	129.8	135.9	131.2
seq.11440.58	Suppressor of cytokine signaling 3	SOCS3	O14543	0.184541	0.0229286	0.324104	0.00156476	0.341362	0.00137102	0.201799	0.469686	256.2	243	247.8	233.5	230.9	257.2	229.7	233.3	289.8	215.3	239.6	223.1	226.9	305.5	254.7	267.6	279.5	297.4	213.7	270.7	295.8	273.1	275	229.2	265	267.3	238.5	227.1	217	245.7	241.6	234.2	250.7	289.5	244.2	445.2	469.6	403.9
seq.11441.11	Glycogen phosphorylase, liver form	PYGL	P06737	-0.149859	0.462065	-0.178446	0.0158318	-0.0389991	0.516522	-0.0104125	0.959058	138307	133804	154371	141172	119365	168711	147351	158812	135470	129861	119864	113195	131606	125709	119432	139410	105470	124409	55555.2	129335	146286	154735	142043	141900	140120	172835	105960	123924	118382	140845	120990	148587	140566	160068	123113	143242	131986	136487
seq.11442.1	Delta and Notch-like epidermal growth factor-related receptor:Cytoplasmic domain	DNER	Q8NFT8	-0.0767365	0.0108849	-0.0859246	0.00410859	-0.0519525	0.0762939	-0.0427644	0.367944	326.9	314	296.2	316	353.4	310.6	313	308.9	306.4	307.3	305	316.4	315.1	291.9	303.2	285.2	316.1	289.5	290.8	303	308.5	302	292.4	308.4	298.1	289.5	317.3	315.4	328.2	300.1	307.8	305.9	313	291.6	319.6	286.2	280.1	280.8
seq.11444.49	DNA-directed RNA polymerase III subunit RPC6	POLR3F	Q9H1D9	-0.0430657	0.0525251	-0.0731149	0.00598218	-0.0669174	0.002587	-0.0368682	0.41343	225.6	223.2	226.2	220.2	229.9	218.1	223	233.1	212.8	218.3	232.4	213.3	227.7	208.4	219.5	219.9	216	216.3	217.3	214.9	216.2	221.4	218.1	219.1	224.5	207.9	227.4	221.4	242.4	220.2	211.8	227	221.6	206.3	220.3	205.1	201	195.3
seq.11448.34	Galactokinase	GALK1	P51570	0.512989	0.00214376	0.741566	0.00121157	0.750466	0.000242062	0.521889	0.157386	312	273.5	303.7	264.5	255.1	274	244.2	267.7	449.4	237.8	280.9	240.7	228.2	492.8	342.1	396.8	448.5	498.4	291.8	367.2	383	351.3	414.6	317.2	338.9	353.8	295.1	272.5	236.7	317.8	276.1	276.2	292.4	390.7	286.8	900.3	999.1	865.9
seq.11449.22	F-actin-capping protein subunit alpha-1	CAPZA1	P52907	0.967258	0.000474248	0.963036	0.00121157	0.547761	0.0106347	0.551983	0.656908	765.9	653.5	743.5	724.9	642.2	754.9	618.8	711	939.2	613	819.8	642.9	662.2	1868.4	1034.3	1329	1710	1899.7	923.9	1267.4	1272.4	1098.7	1570.5	809.6	870.4	940.1	610	596.4	508.6	738.2	654.4	632.5	701.6	817.5	643.8	2653.4	2918.4	2474.7
seq.11450.110	Protein disulfide-isomerase	P4HB	P07237	0.223446	0.320373	0.387936	0.118963	0.934241	0.00535805	0.769751	0.0775486	540	506.2	681.4	382.9	365.4	395.5	317.6	384.4	468.3	335.1	279	252.6	258	480	265.9	386.9	701.9	714.1	371.3	419.9	446.1	388.8	465	1066.4	1202.2	1675.9	438.5	482	375.7	483.3	468.8	499.5	613.3	683.5	575.9	982.5	835.8	781.3
seq.11454.87	Eukaryotic translation initiation factor 3 subunit G	EIF3G	O75821	1.1787	0.000486663	1.21234	0.00121157	0.783445	0.00535805	0.749804	0.469686	924.8	830.8	1000.4	1557.2	1287.6	1682.3	1189.8	1352.7	2131.5	1139.9	1312.3	999.6	1067.4	3452.2	1796.9	2284.4	4787	4961.4	2067	2169.4	2328.9	2026.3	2817.2	1965.7	2125.5	2460.6	857.5	908.1	705.1	1407.8	1180.5	1134.8	1561.6	2177.3	1347.6	5561.8	6254.1	5193.4
seq.11456.2	Melanoma-associated antigen B10	MAGEB10	Q96LZ2	0.154168	0.205486	0.103944	0.359374	-0.0553979	0.617003	-0.00517455	1	33.7	36.8	34.5	30.1	29.6	27.7	39.3	30.3	29.7	52.7	34.8	41.1	35.9	37.8	39.1	37.6	37.4	36.6	62.1	31.9	37	36.7	34.3	31.5	34.2	33.7	32.9	33.1	48	29.5	43.9	34.3	28.4	36.5	30.6	35	38.5	40.5
seq.11457.53	UDP-glucose 4-epimerase	GALE	Q14376	0.0129327	0.672099	0.0704124	0.241374	0.114794	0.0867226	0.0573139	0.959058	155.9	160.5	165.8	146.4	137	166.8	166.8	152.6	158.2	187.2	162.5	167.2	157.6	154.5	162.5	184.5	166	161.7	122.9	138.6	180.9	177.8	168.5	138.4	183.7	178.2	145.4	141.7	153	148.9	173.3	164.9	145.2	200.3	144.6	193.9	218.2	206.2
seq.11458.30	Poly(rC)-binding protein 1	PCBP1	Q15365	1.29234	0.000816329	1.13752	0.00121157	0.946411	0.000673779	1.10123	0.0979666	5623.9	4057.9	5052.7	3790.3	3581.2	4340.6	2886.1	3560.7	10020.6	2790.6	3850.1	2502.3	2317.8	15214.2	6159.5	8845.3	13677.2	15755	5981.5	8727.7	10416.3	7827.3	9840.2	5850.6	6138.8	6049.5	4439.6	3790.9	2794.5	5870.2	4653.8	4802.7	5924.3	7807.8	5019.2	29367.9	31435.9	25776.7
seq.11459.81	RNA polymerase II elongation factor ELL	ELL	P55199	-0.0942633	0.0133157	-0.0643273	0.0640863	-0.0215446	0.497661	-0.0514806	0.276192	298.1	269.8	270.1	291	305.4	278.7	266.3	280.3	269.4	273.7	277.9	279.5	270.5	257.8	264	262.7	272.3	260.5	214.4	271.4	267.2	277.7	268.2	261.1	271	259.6	287	288.4	283.7	278.1	263.2	278.7	268.7	267	268.9	254.2	252.1	237.3
seq.11462.8	RNA binding protein fox-1 homolog 2	RBFOX2	O43251	0.737435	0.000474248	0.667032	0.00156476	0.328434	0.0694456	0.398837	0.638048	216.6	203.6	220.3	277.7	257.4	285.9	227.8	266.2	327.5	217.3	241.6	201.7	221	434	293.5	346.3	575.3	625.3	287.9	359.8	362.8	344	429.6	261.4	268.1	281.7	184.7	193.1	166.4	244.1	235	221.2	294.4	336.6	252	681.6	792.7	665.4
seq.11464.9	Transcription factor RelB	RELB	Q01201	-0.10911	0.0309341	-0.0878075	0.00506884	-0.0232861	0.576034	-0.044589	0.473323	106.6	100.6	101.1	105.2	109	105	97.8	98.9	108.3	113.7	98.5	101.9	95.1	95.1	95.9	97.4	89.1	89.1	88.1	103.3	96.1	103.1	99.7	100.6	100	108.3	97.2	98.6	113.9	101.6	94	97.9	102.8	102.4	103.4	90.7	91.5	89.7
seq.11465.4	Probable G-protein coupled receptor 135	GPR135	Q8IZ08	-0.0512542	0.429653	-0.0840281	0.0615467	-0.0560396	0.253196	-0.0232657	0.931569	53.9	54.1	50.7	56.2	58.6	56.6	53.8	51.6	54.4	68.6	55.1	56.2	52.2	54.9	57.7	53.1	49	50.6	61.1	58.5	47.6	51.5	52	58.5	49.7	52.9	56	58.1	63.8	58.3	59.5	51.4	58.9	51.2	58	47.7	47	48.9
seq.11468.15	Probable RNA-binding protein 19	RBM19	Q9Y4C8	-0.0557047	0.178225	-0.091878	0.00304844	-0.0570054	0.107368	-0.0208322	0.759558	108.1	107.8	110.8	112.3	107	105.6	109.1	107.5	99.6	106.8	108.7	106.1	111.5	100.1	101.3	110.7	96	98.4	111.5	102.2	109.3	104.9	102.4	103.1	111.3	105.9	109.9	104.6	110	110.7	106	113.8	104.3	114.7	102	97.2	97.5	92
seq.11476.43	Vacuolar protein sorting-associated protein 4A	VPS4A	Q9UN37	0.0669871	0.122333	0.127309	0.00121157	0.0673278	0.0518971	0.00700543	0.843651	268.3	255	261.9	272.6	287.3	277	270.9	265.3	281.2	267	272.2	256.8	274.1	270.7	274.2	276.7	297.5	322.9	262.2	279.8	270.4	282.1	291.5	248.9	271.9	270.2	273.5	265.7	256	269.1	259.4	254.6	265.6	270.8	252.7	294.8	318.3	297.7
seq.11480.1	Aldehyde dehydrogenase, dimeric NADP-preferring	ALDH3A1	P30838	-0.0605223	0.168134	-0.130811	0.00141901	-0.120768	0.00462489	-0.0504794	0.38021	129.3	131.7	128.8	121.5	113.9	125	124.5	128.5	115.7	109	131.3	116.7	130.6	113.2	117.6	121	109.1	120.2	126.7	115.1	119.8	119.3	123	125	120.7	115.8	126.9	120	128.2	116.6	114	129.6	121.7	115.8	123.2	106.9	102.7	108
seq.11481.25	Hepatitis A virus cellular receptor 2	HAVCR2	Q8TDQ0	0.0689916	0.032524	0.102948	0.012816	0.101582	0.0493427	0.0676263	0.194269	120.7	109.5	111.2	111.2	117.7	110.5	111.1	115	121.5	111.1	106.8	111.2	112.8	122.1	113.4	115.3	113.4	121.4	130.5	115.5	119.1	117.6	118.1	113.2	115.7	119.7	115.3	115.1	106.2	118.6	111.8	109.6	117.7	120.6	116.7	135.1	138	132
seq.11486.26	Zinc finger protein 174	ZNF174	Q15697	-0.0114711	0.693858	-0.0536812	0.00955407	-0.0704477	0.0518971	-0.0282375	0.862635	184.7	195	181.5	183.4	192.1	188.5	192.9	183	179.9	234.6	180.2	197.8	180	189.4	195.3	183	176.8	181.5	230.4	193.9	177.6	184.3	175.5	195.4	180.2	179.8	189.4	195	210.8	184.3	217.9	183.9	177.4	186.9	182.4	172.3	159.8	186.2
seq.11487.4	Testican-1	SPOCK1	Q08629	-0.0486895	0.694838	0.037241	0.420853	-0.738333	0.000138565	-0.824263	8.42e-06	571	569.2	628.7	858.1	900.8	1143.1	856.2	1027	1046.9	884.4	863.7	644.1	877.4	870.2	987.9	821.4	880.3	818.7	530.2	777.1	803.2	915.4	680.1	435.9	454.2	533.6	372.4	403.6	392.7	478.6	501.7	466.3	500.9	534.4	475.3	427.3	455.6	410.3
seq.11490.42	Ubiquitin-like protein 4A	UBL4A	P11441	0.239531	0.0108849	0.326833	0.00145134	0.148483	0.0581781	0.0611805	0.959058	258.1	241.7	242.9	279.9	287.9	296.3	277.4	289.6	299.8	249.3	280.9	261.5	261.5	317.6	296.3	303.9	360.1	368.6	239.1	316	336.1	317.1	348.1	256.3	280.1	267.4	275	265.6	229.2	252	244.3	251.6	268.9	289	259.9	385.8	407.5	357.9
seq.11493.169	Dynein light chain 2, cytoplasmic	DYNLL2	Q96FJ2	1.20313	0.000474248	1.11596	0.00121157	0.819541	0.00137102	0.906712	0.0826226	6111.6	5092.6	5801.1	7159.1	6344.1	8877.7	5884.7	6944.6	12339.3	5931.5	6607.6	4551	4703.3	18955	9551.3	13052.6	19397.4	23233.1	9269.8	14023.9	16390.2	12708	16347.6	8307.1	8588.2	8640	6760.6	6213.5	5080.6	8561.3	6835.6	7069.2	8722.1	11138.4	7136	37275.7	39273.8	33080.9
seq.11494.4	RNA polymerase II elongation factor ELL2	ELL2	O00472	-0.0526951	0.270405	-0.0422504	0.103198	0.0206079	0.794259	0.0101633	0.983933	164.4	156.3	167.3	167.1	168	173.3	160.8	167.4	176	144.6	168.5	149.2	163.6	144.7	164.7	167.7	151.6	161.5	136	156.8	164.2	163.9	166	168.1	164.1	175.3	163.7	164.3	139.8	168.3	163.7	163.2	160.9	179.4	161.1	153.7	170.1	166.4
seq.11510.31	Apolipoprotein L1	APOL1	O14791	0.140416	0.278952	-0.00760633	0.366964	-0.0948269	0.357655	0.053195	0.406448	55.1	50.8	54.8	52	50.6	52.6	57.3	51.8	49.3	61.2	51.5	54.1	56.3	56.9	66.7	57.4	51.1	56.3	92.8	52.1	52.3	52.9	52.8	58.1	54.1	53.5	53.8	51.6	61.5	56.6	64.1	53.8	53.7	58	55.9	49.4	53.9	62.3
seq.11510.51	Apolipoprotein L1	APOL1	O14791	0.107072	0.672099	-0.0577519	0.0302722	-0.130998	0.0942138	0.033826	0.485138	43.2	42.8	41.8	41.8	41.9	41.8	40.9	40.8	40.3	42.9	40.3	42.9	42.6	44.6	45.1	40.6	41.8	42.1	70.4	43.3	40	41.6	41.2	47.8	40.9	40.9	42.7	43.2	47.5	41.1	45.9	40.4	43.9	40.2	45	41.2	37.8	42.6
seq.11513.92	ADP-ribosyl cyclase/cyclic ADP-ribose hydrolase 1	CD38	P28907	-0.0653158	0.0800227	-0.0829809	0.00304844	-0.0499044	0.0764201	-0.0322393	0.41343	139.8	149.2	150.2	140.3	141.4	148	150	145.7	141.6	149.7	152.1	150.4	149.7	132.5	144.6	141.7	130.3	137.9	140.5	140.4	139.2	152.6	143.1	141.4	144.5	148.5	150.5	157.1	145.2	143.3	145.2	145.2	144	141	141.5	128.6	133.9	130.5
seq.11514.196	CD59 glycoprotein	CD59	P13987	0.0383804	0.278952	0.00542391	0.929185	0.0757517	0.0518971	0.108708	0.0159968	83.2	90.5	90.5	86.2	89.4	86.7	88.5	91.6	87.4	87.3	92.7	84.4	88.1	87.9	97.2	94	88.4	88.4	93.7	90.1	86.2	90.2	89.6	102.2	97.6	101.9	94.2	96.4	87.1	89.1	102.2	90.1	96.1	96.5	93.3	91.2	98.8	102.6
seq.11516.7	Fatty acid-binding protein, liver	FABP1	P07148	-0.0101435	0.462065	-0.0749226	0.0043916	-0.0804879	0.0518971	-0.0157088	0.777761	119.8	126.7	125.8	114	119.6	119.3	123.4	122.2	116.1	133.4	129.1	127.7	128.6	118.2	122.6	120.5	116.3	120.4	147	119.5	118.5	121.8	121.7	121.9	122.4	122.2	126.1	128.9	127.4	119.8	129.4	123.2	118.4	115.4	123.7	115.7	115.3	113.4
seq.11530.37	Porphobilinogen deaminase	HMBS	P08397	0.423337	0.0315152	0.620198	0.00169962	0.583378	0.00462489	0.386518	0.26185	1703.3	1705.9	1828.4	2294.5	2062.9	2554.9	1928.3	2073.1	2787.8	1917.4	1900.4	1661.6	1666.4	2969.6	2098.4	2424.6	3281.3	3761.2	1551.2	2537.9	2642.4	2532	3109.5	2387.5	2583.8	2936.6	1655.6	1713.8	1404	2178.8	1900.8	1929.3	2333	2931.1	2124.6	5098.6	5240.1	4622.7
seq.11531.24	V-type immunoglobulin domain-containing suppressor of T-cell activation:Cytoplasmic domain	VSIR	Q9H7M9	-0.0692544	0.0249118	-0.109174	0.00471657	-0.075005	0.0613155	-0.0350855	0.660058	152.1	141.9	139.5	143.3	152.4	142.6	142.3	148.4	144.6	136.4	148.3	144.4	143.7	131.1	134.4	136.7	138.5	134.4	143.3	148.4	140.3	135.4	135.8	140.7	144.1	136.4	150.5	153.7	141.7	146.9	134.7	142.1	150.5	136.4	149.5	129.2	122.7	123
seq.11534.6	Leucine-rich repeat, immunoglobulin-like domain and transmembrane domain-containing protein 3	LRIT3	Q3SXY7	0.0331416	0.75979	-0.0658079	0.0198166	-0.129402	0.0140759	-0.0304526	0.708423	122.4	120.5	120	119.4	113.1	113.2	120.5	123.5	111.1	114.8	118.8	112.9	119.2	117.3	125.6	111.7	110.5	114.3	160.9	121	116.4	115.8	110.3	127.1	111.2	102.4	120.3	126.9	125.3	116.6	121.8	117.5	113.6	114.1	118.7	101.3	99.2	108.7
seq.11536.9	Histone H2A deubiquitinase MYSM1	MYSM1	Q5VVJ2	-0.04041	0.269712	-0.0721324	0.00141901	-0.0461239	0.0794197	-0.0144014	0.777761	235.8	230.8	219.9	235.2	239.9	235.4	225.5	232.4	225.5	216	230.2	222.7	238.6	211.5	233.1	226.2	203.9	212.8	239.6	224.1	229.2	229.8	224.7	236.9	233.8	231.5	227.6	233.7	224.2	238.9	228.9	227.7	230.3	228.5	224.5	212.9	207.4	207.6
seq.11537.12	Transferrin receptor protein 2	TFR2	Q9UP52	0.00125582	0.92441	-0.0574766	0.0102564	-0.0521364	0.0388106	0.00659605	0.896799	119.4	130.7	124.1	123.6	121.4	131.5	129.3	121.9	122.6	127.2	127	125.6	126.3	119.5	127.3	128.8	119.3	121.3	132.7	127.9	127.9	125.9	124.8	126.5	123.5	129.4	123.7	123.6	129.2	130.5	138.7	128.3	129.2	131.1	123	115	118.6	126.4
seq.11538.216	Malonyl-CoA decarboxylase, mitochondrial	MLYCD	O95822	-0.0245745	0.168134	-0.0907467	0.00712289	-0.109735	0.00707675	-0.0435623	0.424185	202.6	203.7	187.9	199.3	208.1	195.7	206.2	201.6	200.4	228	198.4	197.6	211.2	199	190.3	196.9	192	182.7	250	212.4	194.8	190	188.9	205.2	192.5	194.1	210.4	203.5	234.8	194.8	191.4	205.3	198.3	193	203.2	174.4	177.8	170.5
seq.11539.4	ATP synthase subunit f, mitochondrial	ATP5MF	P56134	0.0167211	0.92441	0.232066	0.00552234	0.0142002	1	-0.201144	0.0598597	361.5	254.5	288.8	243	253.3	195.1	239.8	235.2	248.8	258	234.6	316.5	254.1	239	209.7	298	254.2	234.1	229.7	277.3	337.8	290.8	262.2	179.6	180.3	177.9	201.5	199	200.8	192.4	231.1	186.3	213.6	246.8	220	372.8	448.3	276.3
seq.11540.37	Forkhead box protein O3	FOXO3	O43524	0.32763	0.000816329	0.321461	0.00121157	0.146142	0.0909013	0.152311	0.573769	85.1	90.4	89.8	88.4	84	84.7	86.8	79.6	99.2	97.8	89.9	88.3	84.5	124.3	110.5	103.9	111.9	117.3	152	101.8	95.6	94.8	96.6	95.5	89	94.3	87.4	83.9	88.6	90.4	108.8	88.1	85.4	93.4	91.7	139.7	140.7	142.9
seq.11542.11	Transmembrane protein 230	TMEM230	Q96A57	-0.109685	0.151414	-0.0180892	0.767064	0.080296	0.374296	-0.0112997	0.920028	975.6	909.3	975	992	1036.6	1109.4	961.7	993.8	1060.1	976.1	1001.1	948.9	938.5	871.6	931	992.5	929.7	932.5	600.2	952.6	967.1	988.8	1015	960.2	1018.5	1094.9	911	950.5	838.5	1021.1	948	967.1	988	1129.5	938.7	966	1002.3	965.2
seq.11543.84	LIM domain and actin-binding protein 1	LIMA1	Q9UHB6	0.0828424	0.488622	0.00123758	0.310847	-0.0961829	0.327287	-0.014578	0.87998	88.3	89.7	89.7	86.5	85.5	84	92.5	84.7	87.5	125.8	87.3	105.1	92.5	102.7	93.2	90.8	87.6	89.5	161.7	91.2	87.6	89.9	82.7	95.3	91.1	88.7	92.5	91	118.4	87	102.7	92.1	84.8	86.4	87.5	86.4	89.5	89.8
seq.11544.39	PHD finger protein 3	PHF3	Q92576	0.133052	0.0463124	0.0271761	0.115774	-0.160578	0.00925386	-0.0547024	0.38887	98.6	107.1	104.5	114.9	110.4	123	110.5	119.4	110.1	101.3	107.9	98.1	110.6	119.3	113.1	121.7	124	142.7	89.7	117.5	119.4	118.1	129.3	100.5	107.1	104	104.4	104.6	95.3	104.7	101.5	103.9	104.5	104	100	104.3	110.9	105
seq.11545.9	Tumor necrosis factor receptor superfamily member 14	TNFRSF14	Q92956	0.0714653	0.248356	0.0816783	0.00767023	0.0252044	0.238629	0.0149915	0.79455	128.1	126.7	125.8	121.1	124.9	111.7	133	117.9	126.2	131.8	122.1	124.3	133.9	132	136.9	125.3	129.9	134.5	157.8	123.9	127	126.6	121.6	123.5	124.3	122.8	130.7	121.9	124.9	118	134.1	119.2	116.8	123.8	123.4	144.9	145.7	145.3
seq.11546.7	Cytoglobin	CYGB	Q8WWM9	-0.0903923	0.0800227	-0.0881274	0.00849375	-0.00232536	0.783326	-0.00459023	0.979103	173.7	172.5	164.3	175.1	181.2	167.1	160.1	175.1	162.1	153.2	170	157	164.2	147.1	162.3	160.8	159.9	146.7	138.9	167.5	156.9	166.3	165.5	172.4	173.6	171.6	179.2	175.6	158.6	167.9	160.6	166.5	179.7	162.2	170.3	149.4	149.3	143.5
seq.11547.84	Muscle, skeletal receptor tyrosine-protein kinase	MUSK	O15146	-0.0525811	0.0891144	-0.098979	0.003288	-0.0708143	0.0338311	-0.0244164	0.714275	109.3	107.5	107.8	111.7	103.8	110.3	111.5	110.9	111.7	98	111	107.1	109	95.8	105.5	112	101.5	105.2	108.4	100.5	105.4	106.1	105.1	107.4	112.3	109.9	105.9	109.7	103.1	111.8	108.8	109.8	104.8	106.2	109.3	94.6	97.2	94
seq.11548.84	M-phase inducer phosphatase 1	CDC25A	P30304	-0.0204416	0.328975	-0.106498	0.00410859	-0.107233	0.0694456	-0.0211761	0.851002	49.6	49.4	50.7	46.4	48.6	46.6	47.5	50.1	47.3	44.6	52.2	48.7	51.6	45.5	46.7	50.8	42.3	43.3	62.7	47.5	46.3	47.6	47.6	48.7	48.6	47.1	49.9	47.1	49.5	47	51	49.6	47.7	48.3	49.7	42.2	42	43.7
seq.11549.6	Insulin gene enhancer protein ISL-1	ISL1	P61371	-0.0784698	0.0749251	-0.0998727	0.0110078	-0.0733693	0.0280178	-0.0519664	0.442671	174.9	178.7	160.8	183.1	191	183.9	165.7	179.6	175.3	194.3	170.4	175.6	175.8	168.7	171.2	157.9	174.8	158.6	183.8	181.9	158.5	161.3	165.5	174.2	158.4	169.2	181.4	194.6	187.2	175.7	172.8	163.5	176.4	159.9	183.7	159.5	147	150.9
seq.11551.16	SWI/SNF-related matrix-associated actin-dependent regulator of chromatin subfamily E member 1-related	HMG20B	Q9P0W2	0.0327386	0.500596	0.0537179	0.0043916	-0.0355678	0.316642	-0.056547	0.121525	128.9	117.4	116.7	128.6	122.6	131.5	130.3	132.9	126.4	116	128.3	124.8	129	128.4	129.8	135	126.8	132	125.4	121	126.4	126.5	134	117.4	121.9	124.7	117.7	115.8	112.2	123.7	120.1	120.2	121	119.9	122.2	123.3	119.9	114.9
seq.11556.19	ADP-ribosylation factor GTPase-activating protein 1	ARFGAP1	Q8N6T3	-0.103631	0.0577504	0.0236092	0.446049	0.115932	0.00720846	-0.0113082	0.997671	365.5	344.7	352.7	389.7	397.6	381.7	347	355.9	386.2	368.2	359.1	355.6	344.3	328.9	356.4	342.3	354	349.7	264.5	350.7	346.6	350.1	356.1	365.2	359.4	382.1	359.4	356.9	329.1	370.5	390.3	336.2	346.5	388	358.1	356.8	374.4	376.3
seq.11557.3	E3 ubiquitin-protein ligase SMURF1	SMURF1	Q9HCE7	-0.0146427	0.429653	-0.0416119	0.0102564	-0.0357005	0.111432	-0.00873118	0.671569	235.9	232.9	232	222.4	225.7	233	225.4	230.1	218	219	227.8	225.2	236.5	218.8	219.6	227.3	228.7	221.2	240.6	224.8	224.8	220.8	230.3	232.9	224.5	229.7	226.1	226.2	226.1	232	225.1	230.5	229.4	227.7	218.7	218.7	224.4	222
seq.11560.76	Nuclear factor of activated T-cells, cytoplasmic 4	NFATC4	Q14934	0.014475	0.556269	-0.067156	0.00955407	-0.117491	0.00190619	-0.0358604	0.539391	178.9	171.5	167.8	157.9	170.4	159.1	174.1	172.7	154.4	184.9	166.2	177	172.6	167.9	171.3	164.5	167.6	159.2	226.8	174.7	157.7	164	161.5	171.7	170.2	155.8	179.1	164.8	185.6	167.5	179.4	164.6	162.7	163.6	169	155.5	149.9	147.4
seq.11562.9	DNA polymerase epsilon subunit 2	POLE2	P56282	-0.0243907	0.185733	-0.0797336	0.00610279	-0.115546	0.00335391	-0.0602033	0.14836	165.4	158.7	163.9	166.6	168.6	164.1	163.2	171.7	152.5	160.8	166	162.4	171	145.1	159.5	156.3	161.3	160.1	188.4	155.9	157.4	167.9	162.8	164.3	157.2	143.6	165.6	168.4	165.8	163	162.9	161.5	161.1	151.5	154.7	147.8	139.4	146.8
seq.11563.51	Synaptotagmin-like protein 4:Ca2+-dependent membrane-targeting module 2	SYTL4	Q96C24	-0.122028	0.0267384	-0.0125472	0.90139	0.0482007	0.238629	-0.0612803	0.342015	385.6	367.1	340.9	382.2	451.2	363.9	367	357.9	372.9	398.5	356.1	401.7	375.9	341.6	345.9	350.5	384.3	352.7	306.1	368.9	342.9	344.3	341.1	342.7	344	342.7	411.2	412.2	365.5	370.4	359.8	335.2	364.2	348.6	379	363.9	350	327.4
seq.11565.58	Zinc finger protein 23	ZNF23	P17027	-0.0509845	0.151414	-0.117801	0.00887155	-0.0652801	0.415658	0.00153619	0.72915	64.7	61.1	59.3	60.3	60.4	61	58.4	62.6	59	58.7	61.5	56.1	59.1	57.2	62.8	57.6	53.2	53.6	70.7	60.8	55.6	55.7	53.6	62.9	58.8	61	60.1	65.2	61.9	62.9	60.7	62.1	62.6	54.7	63.6	51.3	50.5	51.8
seq.11566.48	Keratin, type II cytoskeletal 72	KRT72	Q14CN4	-0.0556899	0.0158306	-0.134431	0.00170253	-0.114453	0.00335391	-0.0357111	0.797795	135.5	126.8	133.1	129.5	129.1	124.8	134.2	134.4	129.5	123	124.6	122.8	137.6	121	118.4	124.4	117.5	124.1	154.2	121.8	122.6	122.6	120.4	127.5	122.9	130.6	130.7	133	132	126.4	128.2	136.1	127.3	120.8	135.8	110.7	110	103.9
seq.11567.23	Zinc finger protein 10	ZNF10	P21506	0.00485899	0.622674	-0.0221772	0.88321	-0.032594	0.443878	-0.00555783	0.759558	451.6	461.2	457.2	445.7	432.8	434	453.8	428.3	453	453.9	451.6	485.4	466.4	438.2	442.3	466.9	511.2	449.6	331.5	447.6	487.6	488.9	470.6	401.7	489.5	424.7	434.2	428.2	447.4	421.9	451.5	446.9	449.7	455.3	436.9	481.5	496.9	475.1
seq.11568.2	Peptidyl-prolyl cis-trans isomerase FKBP1B	FKBP1B	P68106	0.00888489	0.827135	0.0501423	0.793765	0.0380151	1	-0.00324224	1	132.7	129.1	129.2	138.4	131	141.9	136.5	142.7	129.1	142	144.2	128.6	134.2	131.7	129	132.9	138.1	144.6	141.2	135.9	134.4	133.7	140.4	139.9	132.9	137.1	128.7	134.3	142.9	137.1	132.2	132.5	132.7	141.9	140.1	132.3	132.6	135.5
seq.11570.94	B-cell receptor-associated protein 29	BCAP29	Q9UHQ4	0.0209677	0.878136	-0.0552558	0.045675	-0.0992571	0.0613155	-0.0230336	0.746829	87.7	85.5	93.3	86.6	78.3	79.2	91.2	85.5	80	85.7	89.4	84.6	90.5	82.1	92	89.4	78.7	82.6	102.2	82.1	88.8	86.4	87.9	87.9	86.6	87.5	87	83.8	88.6	81.2	87.6	89.2	77.7	84.4	84.4	76.6	80.5	80.3
seq.11571.75	NKG2-E type II integral membrane protein:Isoform E, Extracellular domain	KLRC3	Q07444	-0.0677205	1	-0.0629585	0.371064	0.00666058	0.72896	0.00189852	0.959058	829.1	841.4	961.2	876.5	902.5	978.6	869	930.1	904.3	803.4	1009.5	855.3	929.7	718.3	939.8	918.5	789.5	935	419.6	828.6	973.2	990.1	1067.8	842.4	948.2	1085.1	798.1	839.6	710.7	937.3	897.5	915.3	878.9	992.9	907.6	860.2	926.9	882.4
seq.11572.4	Dynamin-2	DNM2	P50570	0.207469	0.0191032	0.396111	0.00121157	0.448058	0.000804035	0.259417	0.175861	236.8	238.4	239	219.4	235.6	233.1	221.4	229.7	283.1	200.3	234.3	212.8	219.7	295.8	248.3	268.2	277.7	321.5	193.1	258.9	272.7	267.9	263.7	237.6	246.1	251.1	244.2	242	208.9	243.6	226.5	251.2	246.8	273.4	227.2	452.4	520.4	422.3
seq.11573.3	Serine/arginine-rich splicing factor 6	SRSF6	Q13247	0.0632374	0.441629	-0.00553615	0.843947	-0.142936	0.018372	-0.0741628	0.166605	57.2	52.9	52.7	52.1	51.9	51.7	50.7	52.3	51.8	45.4	55	48.7	53.6	49.9	57.9	58.7	57	56.5	50	50.1	50.7	54.3	58.2	49.5	48.4	55.9	44.5	44	45.1	51.9	48.4	49.9	49.3	49.4	53.5	46.7	52.2	48.6
seq.11582.63	DnaJ homolog subfamily A member 2	DNAJA2	O60884	-0.0664677	0.108224	-0.0965333	0.00456452	-0.0521343	0.197873	-0.0220687	0.671569	161	161.2	161.4	158	146.5	152.6	163.1	170.1	144.3	140.9	166.5	150	164.3	144	149.6	146.8	139	149.4	148.4	149.7	156.7	156.1	158.8	147.9	159.5	153.5	160.5	164.8	163.1	152	138.1	164.6	157.4	153.8	151.8	148.3	147.1	142.1
seq.11586.2	Leucine-rich repeat neuronal protein 1:Extracellular domain	LRRN1	Q6UXK5	-0.0421054	0.556269	0.0196537	0.193862	0.0342663	0.273867	-0.0274928	0.499792	444.2	445.7	415.2	435.8	460.9	425.6	418.5	417.1	421.3	448.4	423.3	467.8	415.3	424.5	404.5	411.7	476.2	432.8	345.9	437.7	435.7	422.1	421.9	412.9	417	401.5	438.4	438.3	447.4	414.3	424.4	420.7	432.7	414.3	402.8	449.9	446	421.1
seq.11587.5	MAX gene-associated protein	MGA	Q8IWI9	-0.0109942	0.827135	-0.0152266	0.991552	-0.0213498	0.449001	-0.0171174	0.607891	291.3	290.6	268.2	280.7	299.9	267.3	292.6	262.7	270.4	307.8	281.2	299.8	278.4	269.1	311.5	275.3	287.4	270.7	306.6	281.7	275.2	276	264.1	301.7	269	254.8	282.5	270.2	306.5	280.8	350.1	278	272.3	262.5	264.1	269.3	269.1	305.6
seq.11590.5	Probable RNA-binding protein 23	RBM23	Q86U06	0.0231105	0.9114	-0.0319675	0.0655013	-0.0769698	0.0203871	-0.0218917	0.618607	139.4	135.2	138.4	139.4	137.6	142.3	138	147.3	137.2	124.7	134.3	133.7	139.1	138	135.9	138.3	134.6	148.9	153.1	135.7	134.3	140.5	137.2	134.7	134.8	136.4	139.7	135	133.9	140.1	133.6	142.6	140.6	133.5	134.1	133.3	125.3	122.2
seq.11591.43	Protein regulator of cytokinesis 1	PRC1	O43663	0.0261583	0.942715	-0.0573047	0.00471657	-0.0573047	0.26123	0.0261583	0.437687	77.3	79.9	79.3	75.1	78.4	74.9	80.8	79.8	75.8	77	74.4	81.7	76.7	75	83.6	78.4	75.1	76.3	96.3	77.9	74.8	77	77.6	79.3	78.2	77.5	82.9	83.9	76.3	77.3	80.1	78.3	82.5	80.1	79.8	78.3	81.4	75.6
seq.11592.1	ELAV-like protein 1	ELAVL1	Q15717	0.309925	0.00214376	0.42483	0.00121157	0.248293	0.0106347	0.133388	0.515646	152.1	148	143.4	168.4	184.3	174.6	159.1	156.7	227.8	177.6	152.9	160.9	150.2	243.2	190.7	191.3	228.7	236.7	170.5	208.8	195.7	187.6	202.7	181	172.8	182.8	159.9	148.5	151.6	165.6	167.3	158.3	172.5	190.2	160.8	269.9	266.6	256.6
seq.11593.21	C-X-C motif chemokine 9	CXCL9	Q07325	-0.144355	0.00457636	-0.12839	0.00592371	-0.0210998	0.64413	-0.0370653	0.607891	261.4	242.8	251.7	256.5	274.3	249.6	250.7	250.5	251.3	211.5	248.5	230.2	250.8	209	233	229.8	219.7	226.5	173.2	237.7	240.6	241	237.4	235.2	245	236.5	261.1	263.6	230.7	262.4	231	254.1	256	234.9	247.6	216.3	213.9	210.6
seq.11596.47	Zinc finger protein 75D	ZNF75D	P51815	-0.0762832	0.0372733	-0.102326	0.00592371	-0.0867157	0.018372	-0.0606729	0.468666	198.7	189.9	186	190.2	211.4	190.7	183	191.5	186.3	183.2	185.7	185.8	191.1	175.8	175.1	171.8	195.1	173.6	190.1	187.1	179.8	179.3	177	190.1	182.2	177.6	201.2	190.8	187	189.3	182.2	186.5	187.2	170.5	190.6	166.3	157.4	153.5
seq.11601.26	ATP-dependent RNA helicase DHX8	DHX8	Q14562	0.0270135	0.728081	-0.0417684	0.0043916	-0.0856713	0.0694456	-0.0168895	0.485138	163.1	168	161.4	164	154.8	155	165.9	169.5	156.4	166.2	166.5	167.7	164.7	159.5	154.6	163	153.4	162	213.2	154.3	168.7	169.9	165.5	168.8	164.2	161	156.1	156.5	165.2	162.2	175.3	159.5	157.4	161.5	161.9	160.8	149.9	158.3
seq.11602.12	Copine-1:Von Willebrand factor type A domain	CPNE1	Q99829	0.00608496	0.92441	0.00529133	0.668825	0.00722087	0.542152	0.00801449	0.983933	158.9	145.2	152.6	153.7	160	146.9	158.7	151.1	154.6	164.9	151.9	163.4	158.6	154.9	158.5	157.6	156.9	156.7	157.4	151.4	158.2	157.5	151.7	155.4	157.2	151	168.6	144.4	154.5	153.4	170.7	153.1	156.2	148.3	156.8	162.1	157.4	162.8
seq.11606.22	DnaJ homolog subfamily B member 6	DNAJB6	O75190	0.011761	0.22602	-0.0618269	0.00767023	-0.0994945	0.00403712	-0.0259066	0.5336	174.4	177.4	172.2	175.3	179.2	169.8	172.9	173.1	166.9	179.6	172.9	178.7	183.6	181.2	168	168.5	169.5	168.9	228.2	173.6	171.3	169.9	166	172.3	172.9	164.3	179.9	174.9	189.7	172.5	169.1	175.1	173.4	167.4	173.9	161.7	159.2	154.6
seq.11607.15	Bromodomain-containing protein 1	BRD1	O95696	-0.0669539	0.032524	-0.111946	0.00200589	-0.10658	0.00285976	-0.0615876	0.202955	180.2	182.9	168.9	181.7	182.8	181.7	173.2	178.5	181.8	169.7	176.1	174.7	182.1	164.6	169	162.6	173	168.4	166	183.1	170	172.1	170.7	170.1	168.8	168.1	181.1	176.6	182.3	175.9	166.9	171.9	180.9	162.6	180.1	153.6	152.4	143.9
seq.11608.5	Microtubule-associated proteins 1A/1B light chain 3B	MAP1LC3B	Q9GZQ8	0.954958	0.00164924	1.00966	0.00121157	0.981878	0.00113323	0.927177	0.04038	899.3	819.8	1070.4	588	509.3	576.9	534.8	525.4	993.6	538.7	636.5	495.7	511	1230.4	862	1141.7	2287.9	2336.5	1014	836.9	1110.5	986.5	1165.9	1205.8	1333.8	1504.2	800.8	784.9	617.8	949.7	918.3	951.6	845.3	1281.9	707.5	2964	3336.2	2869.6
seq.11614.29	Enhancer of rudimentary homolog	ERH	P84090	1.07394	0.000627612	1.05871	0.00121157	0.514532	0.00928943	0.529762	0.486358	1992.2	1672.5	1901.6	3387.7	3334.9	4156.9	2899.3	3282.8	5320.4	2916.2	2781.9	2096.9	2293.8	7942.2	4152.7	5490.6	7999.7	8932.5	3513.7	5593.8	6051.3	5206.6	6712.8	3654.2	3925	4331.8	2208.8	2174	1674.5	3104.8	2570.2	2427	3341.8	4064.1	2912.9	10208.3	11388.2	8994.4
seq.11615.16	Dual adapter for phosphotyrosine and 3-phosphotyrosine and 3-phosphoinositide	DAPP1	Q9UN19	0.330468	0.235323	0.158743	0.198453	-0.0747082	0.64413	0.0970169	0.678126	17.8	20.7	17.5	14.9	11.7	13	21.4	16.7	15.7	24.9	19.8	22.2	24.9	21	23.8	23.5	21.4	20.9	46.8	15	21.3	18.4	21.2	17.8	21	20.1	18.2	15.8	25.8	16.2	24.6	24.4	15.4	22.5	16.4	18.5	22.9	25.8
seq.11616.9	Heat shock factor protein 1	HSF1	Q00613	0.753235	0.000995922	0.750984	0.00128893	0.56659	0.00462489	0.568841	0.157386	417	370	401.2	348.1	362.3	354.1	313.7	347.2	606.6	312.2	356.2	303.5	312.5	860.6	485.7	583	736.7	848	460.6	553.6	600.7	520	580.7	441	435.6	415.3	362.6	343.7	309.1	425.7	372.1	396	435.8	475.3	382.2	1324	1475.4	1210.6
seq.11617.1	Integrin alpha-L	ITGAL	P20701	-0.0543662	0.0956346	-0.0806256	0.00263891	-0.0768803	0.00925386	-0.0506208	0.26185	279.3	274.5	271.1	281.1	293.9	268.5	276	271.9	265.8	292.4	273	294.7	281.4	266.7	267.1	253.5	281.3	253.7	290.5	284.6	264.9	262.1	259.9	277.6	262.3	257.2	276.5	273.3	293.4	272.2	279.9	268	276.2	260.8	277.7	251.7	247.8	249
seq.11618.83	Transcriptional activator Myb	MYB	P10242	0.0744651	0.657909	-0.0618574	0.0263347	-0.136018	0.0203871	0.000304253	0.959058	117.4	114.8	113.6	115.2	107.3	109.7	123.6	112.2	105.8	118.2	121.2	119.6	122.8	119.7	120.1	119.7	111.1	113.2	169.7	112.5	113.9	120.1	116.1	121.6	121.7	111.3	117.6	117.1	128.9	114.4	125.1	118.9	114.3	113.4	115.1	105	106.5	108.4
seq.11626.7	Ubiquitin-conjugating enzyme E2 variant 1	UBE2V1	Q13404	0.670288	0.0108849	0.797153	0.00121157	0.5375	0.00462489	0.410635	0.38887	2392.8	2046.1	2336.1	2596.4	2432.4	2962.5	2288.2	2478.9	4031.9	2235.7	2556.7	2107.9	2105.9	4956.7	3147.9	3926.2	4680.9	5097.9	2026.9	3857.9	4108.2	3605.2	4464.5	2704.5	2788.5	3074.6	2283.9	2268	1698.4	2640.9	2298.4	2315.1	2632.3	3328	2343.4	7487.4	8133.2	6544.3
seq.11629.36	TNF receptor-associated factor 4	TRAF4	Q9BUZ4	-0.0520728	0.328975	-0.107752	0.00456452	-0.0715119	0.0432182	-0.0158324	0.862635	71.8	70.1	76.8	62.9	65.4	64.9	69.5	70.7	63.3	57.3	68	68.3	71.1	56.5	66.2	70.7	62.4	63.4	67.4	66.8	66.6	66.7	66.3	70.1	69.1	63.6	70.2	73	63.9	67.1	67.7	70.6	66.5	67.7	67.7	59.3	59.5	57.9
seq.11633.89	Activator of 90 kDa heat shock protein ATPase homolog 1	AHSA1	O95433	0.326971	0.00164924	0.54708	0.00121157	0.487928	0.00164019	0.267819	0.28911	349.4	362.8	342.9	352.6	344.2	362.5	322.8	335.5	433.6	398.9	329.5	366	298.3	537.9	374	399.4	543.8	545.2	383.3	440.7	410.8	375.7	426.8	383.7	364.7	389.6	344.8	346.9	367	365.8	360.1	335.8	367.4	420.9	350.9	767.6	768.5	698.8
seq.11634.32	Regulator of G-protein signaling 10	RGS10	O43665	-0.0484752	0.22602	-0.0567351	0.225035	0.0621887	0.172182	0.0704486	0.220217	199.4	181.2	211.1	196.7	183.8	192.7	189.7	194.1	188.2	172.3	191.7	181.8	190.5	171.1	185.1	194.2	182.6	187.2	177.5	181.9	190.4	185.3	184.3	219.9	215.7	233.2	189.7	198.6	186.7	203.7	190.8	194.2	207.9	209.3	196.2	182.9	192.3	191.9
seq.11636.33	Transgelin-2	TAGLN2	P37802	-0.0933965	0.132337	0.00682954	0.973965	0.105333	0.192393	0.00510693	0.927784	378.6	359.7	379	390.7	398.4	412.9	356.8	378.7	392.5	370.3	370.6	357.4	359.6	336.7	353.9	369.4	361.9	359.9	269.5	367.6	367.5	371.6	378.7	392	411.7	444	358	364.8	350.4	388.9	353.5	368.1	378.6	419.8	367	374.1	364	360
seq.11638.42	Beta-1,3-galactosyltransferase 2	B3GALT2	O43825	0.122756	0.00384737	0.0698652	0.048743	0.00126113	0.467367	0.0541522	0.500553	113.7	109.8	111.7	121.4	110.1	116.4	113.3	116.7	116.6	116.2	115.2	113.8	119.7	120.9	117.4	124.6	124.4	125.5	153.6	121.7	116.2	124.7	122.8	112.9	111.1	107.5	109.1	113.1	112.5	135.5	129.4	123.4	118.3	115.7	118.8	124	130.4	129.5
seq.11643.73	E3 ubiquitin-protein ligase DTX3L	DTX3L	Q8TDB6	-0.0426181	0.022945	-0.0746616	0.0102564	-0.0759191	0.0473165	-0.0438756	0.442671	167.3	167.3	163.1	171.9	169.7	159.9	166.4	162.7	154.1	166.6	164.7	164.1	173.8	152.6	159.1	156.6	157.8	159.7	199.9	153.2	159.9	153.5	154.6	166	158.2	154.7	174	166.8	174.3	157.7	165.7	169.3	166.9	157.9	163.4	139.8	144.7	143.5
seq.11645.9	Prolyl 4-hydroxylase subunit alpha-1	P4HA1	P13674	-0.111923	0.066745	-0.0700153	0.0559371	-0.00649125	0.950782	-0.0483988	0.31634	426.5	402.8	382	394.9	460	394.1	377.6	402	372.1	399.9	397.5	396	400.9	359.9	361.9	355.9	409.5	359.2	315.8	402.8	381.2	377.8	381.9	381.3	389.3	365	429.2	413.5	423.1	384.7	377.1	396.6	390.7	376.4	381.2	360	356.6	352
seq.11646.4	Carbohydrate sulfotransferase 9	CHST9	Q7L1S5	-0.0901959	0.0662051	-0.12348	0.003288	-0.0537857	0.191947	-0.0205014	0.945426	133.5	126.4	127.1	133.6	129.2	129.8	123.9	134.7	134.2	122.8	134.9	126.2	126.9	116.2	133	128.9	117.1	115.6	100.9	126.7	124.5	125.7	127.7	126.8	131.2	137	124.6	130.2	115.7	134.1	122.4	127.7	137.5	129	130.6	116.7	116	110.5
seq.11647.6	Frizzled-10:Cytoplasmic domain	FZD10	Q9ULW2	0.0561124	0.34709	0.0744544	0.185508	0.00129915	0.72896	-0.0170429	1	151.1	159.8	159.9	146.4	137.3	146.7	173.7	146.6	145	209.6	153.2	181.8	156.2	152.4	175.1	161.3	163.3	162.1	225.9	149.3	153.4	158.3	152.2	158.4	153.6	158.9	153.5	143.2	175.3	146.9	193.9	157.1	135.5	165.8	145.2	153.2	169.6	185.4
seq.11649.3	Stromal membrane-associated protein 1	SMAP1	Q8IYB5	0.586544	0.000995922	0.758672	0.00121157	0.603267	0.00190619	0.431139	0.539391	243.6	214.8	243.2	272.6	252.8	302.6	247.1	257.6	376.1	256.4	249.4	235.5	227.8	465.6	288.7	352.5	463.2	540	305.3	363.3	372.9	337.3	414.9	264.4	276.9	308.2	224.2	220.3	207.3	277.6	256.7	249.4	265.4	362.4	255.3	785.8	867	745.1
seq.11651.24	Protein argonaute-1	AGO1	Q9UL18	-0.078019	0.556269	-0.0962557	0.0198166	-0.0324178	0.415658	-0.0141811	0.87998	119.2	108.3	106.2	107.9	115.2	102	108.5	109.3	108	93.9	107.8	106.3	117.1	90.5	107.1	109.4	96.1	103.1	83.6	109.6	110.7	109.5	107.7	107	109	102.3	112.2	112.8	105.1	106.4	104.3	115	111.2	102	108.9	96.8	99.8	95.4
seq.11653.69	Sodium- and chloride-dependent glycine transporter 1	SLC6A9	P48067	-0.130944	0.136944	-0.163647	0.00226459	-0.0765046	0.159527	-0.043802	0.557288	57.3	55.8	56.6	52.4	54.9	52.2	56.8	57.8	51.4	46.1	59.9	53.4	61	43.9	52.8	60.7	48.5	49.9	33.4	52	54.7	52.5	54.3	50.2	56.4	51.4	58.6	58.9	45.8	55.4	53.8	55.8	56.7	51	53.2	47.1	52.1	46.6
seq.11654.77	Neurensin-1	NRSN1	Q8IZ57	0.108653	0.591196	-0.0281964	0.112262	-0.126921	0.136554	0.00992828	0.87998	79.9	92	85.3	79	75.4	77.7	94.6	74	78.6	116.4	86.1	94.8	89.3	97.1	92.8	85.7	84.3	80.8	159	82.9	83.8	86.3	78.8	88.7	88.6	80.8	84.6	81.2	114.7	84.5	100.8	86.5	78.3	86	86.1	78.4	82.4	88.3
seq.11656.110	Ena/VASP-like protein	EVL	Q9UI08	0.0345401	0.34709	0.0351923	0.129641	-0.00907855	0.924586	-0.00973066	0.816694	116.5	121.8	123.1	119.6	119.8	124.4	133.8	118.8	130.5	125.1	133.2	126.8	130.6	129.3	138.1	124.7	120.6	129.2	127.8	126	126.1	126.2	131.5	120.1	129.4	128.7	127.1	119.2	121.3	120.8	129.5	122.9	117.3	129	115.7	121.8	137.6	132.6
seq.11657.86	Suppressor of cytokine signaling 7	SOCS7	O14512	-0.0942864	0.00129315	-0.120786	0.00150488	-0.0823342	0.00611429	-0.0558348	0.276192	211.1	208.2	205.3	208.7	210.6	204.6	206.6	205.8	195.8	199.1	212.8	200.9	210.2	187.2	199.8	192.7	189.1	190.4	182.1	201.2	200	198.7	189.7	193.9	206.6	193.8	201.7	206.6	216.8	209.8	190.1	206	209.5	195	198.7	174.7	178.4	170.1
seq.11659.31	Clathrin interactor 1	CLINT1	Q14677	-0.0811111	0.694838	0.0574671	0.249921	0.155038	0.178864	0.0164602	0.945426	323.5	313.9	336.2	381.1	356.1	418.8	345.1	356.8	369.9	339.4	352.2	322.9	313.4	296.1	333.6	386.6	314.5	330.8	198.3	323.7	351.8	360.6	397.6	350.9	379.6	463.3	309.8	311.9	270.7	357.9	326.7	328.8	339.3	438.1	337.7	341.7	370	341.3
seq.11661.11	NACHT, LRR and PYD domains-containing protein 1	NLRP1	Q9C000	-0.111473	0.0372733	-0.124328	0.00550834	-0.0673021	0.153235	-0.0544478	0.38021	139.5	139.3	143.5	143.1	134.8	136.9	135	145.7	130.1	118.4	144.4	134.4	149.2	113.2	129.7	134	124.5	128	104.1	131.7	137.1	138.8	136.5	127.7	140.4	132.3	144	136.6	129.6	138.5	125.8	143	134.3	131	137.1	116.9	118.4	112.3
seq.11664.32	ADP-ribosylation factor GTPase-activating protein 2	ARFGAP2	Q8N6H7	0.90967	0.000522451	0.93126	0.00121157	0.710513	0.002993	0.688922	0.486358	266.7	239.8	268.1	272.6	246.2	289.8	244.1	265.1	430.6	245.2	237.1	225.3	219.5	679.5	328.6	453.2	634.3	743.2	408.4	409.7	472.2	376.1	480.5	271.5	245.3	267.5	229	233.8	220.2	305.7	258.8	260.1	323.5	409.7	274.7	1153.3	1367.8	1121.2
seq.11666.72	Regulator of G-protein signaling 8	RGS8	P57771	-0.0794622	0.0577504	-0.0357463	0.118963	-0.000979345	0.976772	-0.0446952	0.486358	273.5	269	277	283.4	291.9	282.3	277.2	271.7	276.3	336.4	280.6	306.9	270.6	264.2	274	259.3	287	269.6	254.3	281.3	264	273.8	263.8	264.3	274.6	277.6	285.4	293	299.9	264.4	292.5	271.4	269.4	278.3	269.5	264.5	260.1	263.4
seq.11667.29	Tensin-2	TNS2	Q63HR2	0.00474797	0.355441	-0.0883121	0.00767023	-0.125887	0.00219322	-0.0328264	0.567501	144.3	139.6	141.9	138.3	137.5	136.4	144.3	145.4	130.9	138.8	142.2	140.5	146.1	136.7	137.6	138.6	136.4	133.5	169	142.3	139.2	138	138.1	138.6	140.4	130.8	143.7	143.9	153.2	135.9	130.2	144.4	139.7	132.4	137.1	124.1	125.6	122.1
seq.11669.39	Solute carrier organic anion transporter family member 5A1	SLCO5A1	Q9H2Y9	-0.118807	0.0116568	-0.123781	0.00527487	-0.0513762	0.369182	-0.0464023	0.503651	145.6	144.9	155.8	144.7	145.9	154.7	141.8	147	159.5	146.9	145.6	141.4	148.5	124.9	137.3	144.4	126	132.1	128.8	142.7	134.4	141.7	149.5	141.5	149.6	150.5	139.4	146	134	155.7	143.2	149.1	144.6	158.7	140.5	125.5	128.6	124.8
seq.11670.18	Probable G-protein coupled receptor 101	GPR101	Q96P66	0.07698	0.601462	-0.0105183	0.324749	-0.0690437	0.311664	0.0184546	0.862635	104.7	106.6	102	99.5	101.4	94	106.9	95.5	99.5	123.1	103.2	107.6	108	106	114.7	105.4	102.2	99.2	152.4	105.3	103	106.9	101.9	107	103.9	98.1	109.1	106.2	124.9	102.3	122	103.9	100.1	100.2	105.5	102.6	103.9	108.2
seq.11671.19	Peregrin	BRPF1	P55201	0.0490149	0.0635058	0.028687	0.133189	-0.0272378	0.165858	-0.00690991	0.725597	152.8	158.7	147	158.2	152.3	157.6	159.6	152.8	155.4	176.1	158.6	168.5	156.9	161	165.2	158.8	167.5	165.4	172.4	160.9	153.6	164.6	165.6	156.8	156.6	154.6	153.7	149.3	152.9	153.4	179.1	154.8	153.2	160.3	148.6	163.2	164.4	174
seq.11672.17	Kinesin-like protein KIF16B	KIF16B	Q96L93	0.116295	0.168134	0.273753	0.00128893	0.238605	0.00348994	0.0811468	0.931569	502	492.5	462.3	502.7	541.9	480	471.7	458.5	498.9	542.8	463.4	544.4	460.3	587.3	493.3	501.8	632.8	615.8	442.5	537.5	524	506	513.2	492.9	485.5	483.5	485.1	468.1	496.1	481.8	518.4	452.9	485.8	506.4	479.8	733	722.8	692.6
seq.11677.17	Probable palmitoyltransferase ZDHHC14	ZDHHC14	Q8IZN3	0.0897612	0.587742	-0.0531594	0.0213086	-0.125074	0.279195	0.0178465	0.72915	42	41.2	40.3	38.7	38.4	39.7	40.9	40.2	38.8	41.6	41.7	42.9	43.4	40.9	49.4	44.7	34.9	38.4	71.9	39.1	37.4	37.5	39.5	43.1	44	40.7	43.3	39.5	43.1	41.7	46	40.8	39.6	40.9	46.8	35.6	35	40.5
seq.11678.105	Gap junction delta-2 protein	GJD2	Q9UKL4	0.035161	0.942715	-0.0223838	0.534037	-0.0453033	0.628875	0.0122415	0.931569	94.6	93.1	95.7	99.9	93.5	104.8	94.6	101.7	103.8	98	95.8	99.9	101.8	99.9	107.6	103.2	88.8	95.7	126.1	94.5	91.1	98.4	101.4	103.5	106.2	112.9	94.1	90.8	100.2	102.8	107.1	94.1	92.2	107.3	103.1	92.2	86.9	97.5
seq.11681.8	Arf-GAP domain and FG repeat-containing protein 1	AGFG1	P52594	0.656446	0.000486663	0.697017	0.00121157	0.363376	0.0175153	0.322805	0.710553	314.5	283.1	305.6	338.2	322.3	370.3	329	349.3	446.9	305.8	338.5	303.1	318.5	629.7	407.7	538.6	604.5	722.5	359.2	470.2	496.2	452.2	563.2	330	343.7	377.5	288.5	297.2	260.2	333.2	304.8	309.8	342.1	407.3	327	820	962	795.3
seq.11682.7	Thioredoxin-interacting protein	TXNIP	Q9H3M7	0.0577221	0.9114	0.080999	0.219435	0.0300137	0.438475	0.00673688	0.994377	81.6	69	70.5	68.4	71.2	68.3	80.7	73.7	78.2	86.8	76.4	79	77.8	79.2	86.1	70.5	71.8	76.2	112.9	74.4	72.3	72.3	70.2	83.1	75.8	71.1	83	64	80.1	70.6	95.3	70.3	66.6	74.4	72.6	79.2	78.1	87.7
seq.11683.19	ADP-ribosylation factor-binding protein GGA3	GGA3	Q9NZ52	0.493347	0.00288247	0.57937	0.00125445	0.481505	0.00348994	0.395482	0.147722	231.5	225	236	231.5	217.4	239	205.9	235.3	316.2	249.4	214.7	211.1	194.8	396.3	247.7	289.8	340.6	392.9	371.2	313.6	313.2	280.5	311.2	256.3	270.4	272.3	215.6	207.3	268.6	252	237.2	228.7	253.5	294.4	251.3	595.3	628.5	575.3
seq.11690.47	Anaphase-promoting complex subunit 7	ANAPC7	Q9UJX3	-0.0301292	0.62657	-0.0725445	0.00849375	-0.0910121	0.0279068	-0.0485968	0.469686	263.6	278.7	251.7	263.1	290.1	253.1	259.8	253.8	260.7	291.8	258.5	293.8	269.4	262	261.5	236.4	285.1	250.8	285.4	277.4	262.7	261.8	244.6	266.2	256	236.2	272.5	269.8	296.7	261.8	267.6	260.4	260.6	249	256.1	250	240.9	242.5
seq.11692.21	SHC-transforming protein 4	SHC4	Q6S5L8	0.0273567	0.75979	-0.012451	0.338804	-0.108977	0.0239172	-0.0691688	0.0199573	199.4	190.2	180.6	194.9	187.5	183.5	192.8	187.9	187.1	218.9	189.1	205.3	189.7	198.3	182	190.3	180.4	181	269.3	198.2	187.8	186.5	191.5	183.2	179.2	175.5	179.3	174.4	217.7	181.2	186.4	180.7	173.2	180.4	186.5	195.1	180.1	188.9
seq.11696.7	Cellular retinoic acid-binding protein 2	CRABP2	P29373	0.966363	0.000995922	1.04816	0.00365315	0.354603	0.702425	0.272801	0.607891	4257	3588.3	4142.3	3297.7	3411.7	3774.4	2753.5	3201.6	6759.7	2791.5	4356.3	3180.4	3064.1	10945.7	5643.9	7361.4	9301.5	10381.6	4341.4	6266.8	6690.1	5629.3	6452.1	8371	7546.6	8400.8	2350.3	2283	1921.9	2860.6	2338.6	2218.8	2774.5	3330.3	2392	8696.2	9814.1	7619
seq.11699.16	Protein tyrosine phosphatase type IVA 2	PTP4A2	Q12974	0.0507789	0.302334	0.113322	0.188863	0.20332	0.0107358	0.140777	0.106025	44.2	43.3	44.8	46.8	45.5	49.7	41.7	46.1	50.2	36.3	42.4	40.1	41.7	47.4	44.5	45.7	43.7	45.8	45.2	46	46.4	44.9	46.8	50.7	49.2	45.8	48.1	48.6	41.9	49.2	45.6	41.4	48.3	40.9	52.5	58.8	56.3	52.3
seq.11708.2	Lipocalin-1	LCN1	P31025	0.0076933	0.413058	-0.0534317	0.00304844	-0.0910678	0.0371293	-0.0299428	0.397045	122.9	117.4	117	122.1	117.4	113	126	119.3	113.6	123.1	112.8	117.2	119.3	124.9	121.1	118.6	107.4	111	157	116.8	109.6	113.6	111.8	117.6	113.3	118.3	117.6	115.2	130.8	116.5	116.4	114.7	112.1	113.6	121.6	111.7	113.7	105.5
seq.11709.29	Carnitine O-palmitoyltransferase 1, muscle isoform	CPT1B	Q92523	-0.0563584	0.185733	-0.0244346	0.144467	-0.0207036	0.56293	-0.0526275	0.248286	213.8	219.5	208.6	217.1	218.4	215.6	213.1	210.9	218.1	263.4	210.4	246.5	215.8	206.2	212.5	202.5	221.5	208.2	227.9	228.3	199.4	209.7	207.8	209	210.4	219.1	220.8	210.2	243.4	208.1	220.3	211.3	208.2	205.9	216.9	213.1	207.9	196.8
seq.11712.207	Protein unc-45 homolog A	UNC45A	Q9H3U1	-0.105033	0.018716	-0.135743	0.00354618	-0.0936273	0.0371293	-0.062917	0.35445	110.4	102.7	101.9	102.2	105	101.9	107.4	104.9	99.2	86.4	101.1	97.4	112.1	84.9	94.7	100.4	90.4	92.5	94.6	95.9	102	100.9	96.8	96.3	95.9	93.7	110.2	104.9	96.8	98.8	94.9	106.1	105.2	95.3	102.1	84.1	86.2	85
seq.11715.1	POU domain, class 2, transcription factor 1	POU2F1	P14859	-0.0256541	0.622674	-0.126725	0.00506884	-0.146261	0.0263369	-0.0451904	0.557288	67.1	68.4	70.1	61.9	61.9	65.1	69.5	70.4	59.4	56.6	67	66.2	66.9	58	68.2	75.9	56.1	61	70.7	58.8	63.5	63.9	66.6	63.6	60.2	62.9	62.6	64	62.5	69.2	60.8	70.1	63.7	62.7	65.4	53.2	54.1	56.1
seq.11716.28	Leucine-rich repeat, immunoglobulin-like domain and transmembrane domain-containing protein 2	LRIT2	A6NDA9	-0.0801506	0.0217399	-0.10837	0.00182736	-0.090081	0.0126317	-0.0618615	0.157568	179.5	181.2	165.5	173.8	176.8	171	172.6	177.3	173.4	169	176.8	177.3	178.7	157.7	160.1	158.4	153.7	165	185.8	168.3	166	169.7	169.2	162.4	165.8	160.7	179	169	181	173.7	162.6	175.3	172.6	168.6	170.7	153.4	146.7	152.2
seq.11814.29	Hepatocyte growth factor receptor	MET	P08581	-0.116095	0.0217399	-0.0914897	0.0132721	-0.0627749	0.165858	-0.0873805	0.0926398	418.8	415.5	399.2	418.1	463.6	408.2	404.2	404.2	402.2	426.8	398.8	430.2	411.5	374.4	365.1	375.9	449.3	376.5	326.4	415.4	381.8	381.5	387.3	396	385.1	369.7	422	423.9	439.4	395.6	395.5	396.2	408.9	379	387.8	355.2	341.8	330.4
seq.11816.84	Tyrosine-protein kinase JAK2	JAK2	O60674	-0.0194232	0.97743	-0.0126453	0.374158	0.0212689	0.924586	0.0144909	0.72915	350.3	343.9	351.4	361	394.2	378.3	349.5	346.3	371.2	367.4	350.6	354.1	344.2	345.9	353.2	369.5	371.3	345.5	301.4	373.7	365.9	351.4	360.7	366.8	363.4	392.6	345.6	351.4	340.3	367.7	366.9	353.1	376.4	389.3	339.1	372.1	355.8	365.9
seq.11817.1	Ribosomal protein S6 kinase beta-1	RPS6KB1	P23443	-0.052535	0.458898	0.0052218	0.590754	0.0703643	0.120669	0.0126075	0.625021	225.5	223.9	209.5	217.1	231.7	207.4	202.9	209.5	235	200	205.2	206.7	210.6	217.9	207.5	195.5	227.1	205	164.1	229.4	213.8	202.7	202.7	224.8	204.6	207.8	224	225.5	221.5	210.2	211.9	217.3	219.4	206	210.7	226.6	209.5	209.2
seq.11825.27	Peroxisome proliferator-activated receptor gamma coactivator 1-alpha	PPARGC1A	Q9UBK2	-0.035717	0.292613	-0.0451429	0.103198	-0.0254773	0.461573	-0.0160515	0.827573	158	142.1	140.4	149.6	162.7	141.7	145.7	147.3	140.5	139	146.5	140.5	148	136.1	141.5	138.1	144	142.2	157.9	146.2	137.9	146.6	136.8	148	143.2	136.2	153.8	161.7	138.1	149.8	145.2	149.3	141	145.2	146.5	137.6	136.3	135.7
seq.11827.7	Nuclear receptor ROR-gamma	RORC	P51449	0.0246347	0.601462	-0.118488	0.00134678	-0.154646	0.00720846	-0.0115227	0.907246	58.3	62.6	62.3	63	57	59	57.8	58.4	53.9	54.1	59.5	59.2	63.1	59	56.8	59.5	51.8	56.2	85	57.6	57.1	59.7	58.4	60.1	58.5	57	62.2	57.4	57.6	59.5	60.4	61.9	60.2	55.4	62.4	53.1	56.3	51
seq.11830.48	Tyrosine-protein phosphatase non-receptor type 11	PTPN11	Q06124	0.978585	0.00214376	1.12473	0.00121157	1.39925	0.000138565	1.2531	0.0177786	605.8	506	601.2	345.5	371.4	428.6	354.6	378.5	1139.4	355.8	391.8	293.4	258.9	1501	635.3	833.5	1020.8	1178.1	508.6	901.9	1028	715.5	818.9	609.4	554.7	583.6	698.9	643.6	519.9	525.4	563.3	630.2	743.7	917.2	572.6	3670.1	4239.8	3040
seq.11833.83	Frataxin, mitochondrial	FXN	Q16595	-0.0457699	0.111293	-0.07395	0.00218358	-0.0890569	0.002587	-0.0608767	0.142291	161.9	160.5	151.4	153.7	162.1	153.5	155.4	157.8	149.4	160.8	151.3	155.5	162.1	151.8	143.7	154.7	145.4	146.3	168.1	152.1	150.8	156.4	147.5	151.4	146.4	146.1	158.9	162.6	159.3	148.2	150	150.1	152.3	152	149.6	145.3	132.7	132.6
seq.11836.144	Epithelial discoidin domain-containing receptor 1	DDR1	Q08345	0.398133	0.000474248	0.560946	0.00121157	1.04922	2.23e-05	0.886405	3.2e-06	82.6	81.6	88.1	79.4	73	78.2	79.8	75.2	80.1	74.3	78.6	70	74.2	95.1	93.3	88	124.5	137.5	121.9	89.9	94.7	87.2	96.9	128.4	124.3	140.4	102.1	105.2	104	110	110.7	110.1	143.9	145.4	130.9	272.8	295.5	254.8
seq.11837.7	Tumor necrosis factor receptor superfamily member 18	TNFRSF18	Q9Y5U5	-0.0857745	0.293354	-0.142575	0.0190419	-0.0701469	0.253196	-0.013346	0.952931	62.9	61.8	66.3	60.2	55.4	56.3	57.8	65.3	59	49.9	58.4	60.5	63.9	54.2	59.4	66.1	52.2	54.9	42.6	55.6	59.2	60.9	58.6	55.6	56	57.6	62.5	61.6	51.9	62.2	56.3	65.4	61.3	61.2	67.9	50.2	52.5	51.6
seq.11838.130	Piezo-type mechanosensitive ion channel component 1	PIEZO1	Q92508	-0.0153027	0.92441	-0.0830806	0.0132721	-0.0933733	0.018372	-0.0255955	0.874821	86.4	83.5	84.6	84.8	87	80.9	88.1	88.1	80.8	82.1	82.4	87.4	92.8	77	85.6	88.6	79.4	82.2	88.6	82	84	87.2	89.4	78.3	83.8	86.6	91.7	87.7	82.3	81.3	83.7	82.7	88.9	86.2	88.3	74.6	76.3	72.2
seq.11851.21	Triggering receptor expressed on myeloid cells 2	TREM2	Q9NZC2	0.0835279	0.0158306	0.113639	0.00592371	0.114553	0.0224554	0.0844422	0.224731	245.8	247.8	236.3	240.2	233	236	228	235.5	236.4	229	245.1	235.6	247.8	250	270.4	249.3	263.1	270.8	193.3	242.1	266.4	263.5	255	229.9	255.6	247.5	247.3	250.1	223	238.2	254.5	251.5	238.7	253.1	226.3	303.8	316.1	288.7
seq.11872.9	Protocadherin gamma-B1	PCDHGB1	Q9Y5G3	0.0088059	0.942715	-0.0762548	0.0615467	-0.0659681	0.297192	0.0190927	0.959058	59.8	59.7	62.9	53	56.7	50.6	64.6	57.4	52.4	55.7	64.9	61.6	65.1	52.6	59.8	65.8	59.3	55.9	67.2	56.6	58.2	58	58.2	50.4	63.3	59.2	64.6	58.9	56.9	59.6	64.4	64.6	58.8	64.2	57.1	57.2	62.3	56
seq.11910.27	Homeobox protein DLX-4	DLX4	Q92988	0.261782	0.00659088	0.411054	0.00121157	0.238626	0.0762939	0.0893546	0.60967	79.1	73.8	79.7	78.8	81.7	76	69	76.4	99.9	69.3	79	72.3	73.7	108	78.1	97.6	104.3	99.9	104.3	88.3	85.6	81.8	82.4	83.8	78.8	87.2	71.5	69.4	71.1	82.7	71.9	76.5	80.4	83.8	79.4	110.5	113.4	105.4
seq.11911.13	Leucine-rich repeat-containing protein 4B:Cytoplasmic domain	LRRC4B	Q9NT99	0.0609392	0.429653	-0.0717309	0.0102564	-0.165903	0.00701128	-0.0332332	0.696714	75.9	75.4	77.7	75.9	78.4	73.6	72.2	76.5	70.6	79.4	70.8	77.9	79.6	81.9	71.8	73.4	68.9	70.5	128.2	76	72.7	73.1	73	75.1	71.4	70.6	76.7	79	85	77.6	75.7	69.3	78.5	72	80.1	65.9	61.5	65.3
seq.11926.23	Alpha- and gamma-adaptin-binding protein p34	AAGAB	Q6PD74	0.447382	0.0229286	0.825792	0.00121157	0.346875	0.0529081	-0.0315348	0.26185	1503.5	1241.7	1424.3	1949.9	1558.4	2062.4	1372.9	1918.4	2285.1	1485.9	1623.9	1224.9	1391.7	2710.1	2042.9	2301.5	2557.1	2533.1	1302.6	1797.3	2009.8	2043.2	2774.3	841.5	1016.7	1245.8	837.5	866.2	883.9	1483.8	1370.5	1297.5	1377.7	1987.1	1268.6	3188.9	3847.8	3333.3
seq.11934.9	Integrator complex subunit 3	INTS3	Q68E01	0.172917	0.75979	-0.0561694	0.0158318	-0.168461	0.253196	0.0606247	0.345199	52.8	55.2	51.5	51.2	53.4	51.1	60.2	54.2	55	62.1	55.1	57.1	54.1	64.5	65.6	52.2	48.8	51.6	115.4	58.5	54.8	56.3	50.6	60.4	53.4	60.6	56.3	56.8	70.5	57.6	63.6	57.8	57.9	52.9	57.5	50.5	51.9	55.2
seq.11949.25	Epidermal growth factor:Cytoplasmic domain	EGF	P01133	-0.0632946	0.989714	-0.0115094	0.920054	0.0228345	0.835255	-0.0289508	0.500553	291.1	283.5	323.1	327.6	325.8	355	325.4	331.6	335.6	313.7	346	314.1	314.2	261.6	326	332.9	323.4	331.9	192.3	296.3	329.6	326.7	361.6	306.1	345.9	383.7	274.9	296.5	259.2	324.8	304.7	321.8	306.8	395.4	295.2	290.2	304.2	300.9
seq.11952.1	Immunoglobulin superfamily DCC subclass member 3:Cytoplasmic domain	IGDCC3	Q8IVU1	-0.0344601	0.185733	-0.084291	0.00658091	-0.0936766	0.0215968	-0.0438457	0.31634	218.5	218	195.8	210	217.4	204.9	206.7	200.4	200.8	222.5	204.7	213.7	208.3	199.3	202.2	193.4	209.1	191	238.6	212.8	196.8	202.7	198.3	205.7	205.2	190.8	208.9	214.3	238.8	202.8	203.7	200.7	207.8	192.2	205.3	194.3	187.3	181.2
seq.11955.1	Rho GTPase-activating protein 1:Rho-GTPase activating protein domain	ARHGAP1	Q07960	0.909716	0.000522451	0.954447	0.00121157	0.78079	0.002993	0.736059	0.189235	435.3	352.4	382.3	302.6	290.6	332.8	237.9	322.3	528.8	256.4	322.8	251.4	246.7	881.6	429.7	544.9	797.1	816.1	442.5	606.9	574.2	451.7	614.9	578.4	546.3	589.3	397.1	338.8	279.3	395.1	312	304.9	361.7	372.9	326.3	1487.8	1446.5	1167.1
seq.11967.23	Cellular retinoic acid-binding protein 1	CRABP1	P29762	-0.0538907	0.278952	0.0126789	0.575784	0.0347047	0.783702	-0.0318649	0.551102	246.9	283.4	272.9	266.9	282.2	290.8	274.9	285.4	294.7	324.1	285.3	290.8	265.4	265.3	271.7	264.7	305	274	222	289.2	269.2	271.6	282.2	289.9	295.5	326.7	271.7	299.9	280	258.3	275.7	272.3	264.5	273.6	250	261.2	267	246.6
seq.11969.5	Protein S100-A2	S100A2	P29034	-0.0816941	0.0249118	-0.102711	0.00849375	-0.044635	0.0942138	-0.0236177	0.938032	153.9	148.3	142.6	149.6	154.4	148.5	138	152.8	143.5	149.8	146.2	140.5	142.8	133.8	138	144.2	133.7	129	140.5	144.5	146.7	137.6	141	139	145.9	137.4	151.1	143.5	146	151.7	134	151	153.5	145.2	155.3	129.1	128.3	126.4
seq.11988.24	Receptor-type tyrosine-protein phosphatase H	PTPRH	Q9HD43	-0.0438675	0.490971	-0.0718216	0.0346519	-0.0684942	0.0694456	-0.0405401	0.53764	185.8	194.1	179.2	189.9	208.2	186.3	188.9	189.1	183.4	238.5	183.7	195.4	186.1	188.1	190.3	174	201	174.7	204.4	203.6	177.5	181.8	176.5	192	184.8	179.7	204.2	209.8	226.5	182.6	199	184.2	185.5	172	183.6	177.5	161.7	165.9
seq.11989.35	ER membrane protein complex subunit 1	EMC1	Q8N766	0.0188541	0.429653	-0.0427429	0.00490848	-0.0869799	0.0450695	-0.025383	0.618607	120	126.4	119	122	113.9	119.6	127.2	120.2	114.6	143.8	118.7	119.7	118.4	123.3	126.4	117.5	111.1	115.8	173.7	118.7	114.2	118.5	114.9	124.4	123.5	118.5	116.7	118.6	136.7	120.3	127.9	117.3	118.6	123	123.1	111.5	112.2	111.6
seq.12001.7	Tight junction protein ZO-1	TJP1	Q07157	-0.0329473	0.488622	-0.00940256	0.833637	0.0241311	0.449001	0.000586394	0.931569	60.3	52.3	58.4	55.9	60.8	55	60.4	54.3	60.5	54.9	58.4	57.1	63.3	53.5	57.7	56.8	57.2	61.3	52.1	53.5	56.9	56.8	59.3	54.4	61.4	56.8	67.4	61.8	54.7	58.5	56.6	59.3	52	59.6	53.5	56.9	60.1	55.8
seq.12008.3	T-cell antigen CD7	CD7	P09564	0.225649	0.293354	-0.0335326	0.0313385	-0.187872	0.0867226	0.0713104	0.31634	45.1	52.7	49.5	46	47.3	48.2	52.4	49.3	45.3	51.1	47.9	50	49.8	59.5	57.7	53	45.2	50.5	109.2	51	48.1	48.9	47.7	57.8	49.8	52.9	48	49.9	59.1	50	59.6	45.6	46.2	50.5	54.3	45	48.3	53.9
seq.12014.19	6-pyruvoyl tetrahydrobiopterin synthase	PTS	Q03393	0.0422282	0.706937	-0.0659838	0.0105944	-0.0715434	0.486308	0.0366687	0.503651	50.6	51	54.2	49	47.4	50.2	51.2	49.7	46.9	50.7	50	53.4	52.2	48.7	57.6	50.2	46.4	48.8	68.9	50.1	48.6	52.9	47.8	53.1	49.8	52.8	52.7	52.5	52.9	49.4	58	50.7	52.9	52	49.3	48.7	50.8	49
seq.12016.60	E3 ubiquitin-protein ligase CBL	CBL	P22681	0.795871	0.000995922	0.858769	0.00121157	0.594399	0.00611429	0.531501	0.486358	478.6	424.9	474.2	480.2	443.9	566.8	412.5	485.3	865.4	419.4	465.6	383.9	385.2	1083.2	599.1	728.6	992.9	1207.1	560.2	832.6	812.1	699.4	879.5	588.7	572.5	691.7	397.9	388.4	319.1	523.6	467.2	439.6	531.7	674.3	457.3	1767.7	1818.1	1606.2
seq.12018.84	Thiamin pyrophosphokinase 1	TPK1	Q9H3S4	-0.0475042	0.0577504	-0.0648251	0.0190419	-0.0511746	0.0867226	-0.0338537	0.345199	254.2	259.6	252.4	255.2	273.4	263.8	245	261.6	247.9	287.6	252.5	263.3	251.7	249.5	244	244.9	261.2	243.2	250.3	266.1	251.5	251.6	244.7	249.8	246.1	248	268.1	269	283.3	251.1	252.3	253.5	246.4	249.7	252.7	252.4	237.2	230.1
seq.12020.39	Bisphosphoglycerate mutase	BPGM	P07738	0.0669414	0.657909	0.116659	0.0323826	0.149306	0.0198382	0.0995884	0.0626042	70.3	72.5	68.9	65.9	64.8	65	72.5	67.1	65.9	70.2	70	68.2	70.4	69.5	66.1	74.3	66.5	69.2	97.8	64.1	72.5	70.8	67.7	65.7	72.6	69.1	81.7	78	76.2	69.6	70.7	73	70.1	72.9	70.2	77.6	87.3	76.6
seq.12022.12	Mothers against decapentaplegic homolog 4	SMAD4	Q13485	0.542002	0.00146102	0.666902	0.00121157	0.628857	0.00113323	0.503957	0.00796143	54.2	52.3	53.7	46.9	45.2	49.7	44.9	45.5	65.8	45.1	48.5	46.3	46.1	94.4	63.2	68	69.4	78.5	81.6	65.7	68.7	62.6	69.4	62.5	53.2	58.6	56.2	51.3	48.9	57.6	59.6	55.5	59.2	61.8	55.2	143.3	157.1	126.7
seq.12030.82	Desmin	DES	P17661	-0.0303978	0.861698	-0.0220805	0.90139	-0.00574586	0.989452	-0.0140631	0.889112	179.2	220	209.1	201.6	213.8	201	227.9	210.2	195.2	272.2	223.8	241.2	231.7	202.9	228.6	203.4	241.3	220.3	196	202.8	208.1	205.4	220.4	199.7	211.1	223.5	235.6	268.3	242.2	187.9	238.7	223.1	186.7	206.3	182.9	193.4	206	200.5
seq.12033.3	Mitotic checkpoint serine/threonine-protein kinase BUB1	BUB1	O43683	0.129787	0.636875	0.00607254	0.208533	-0.0827566	0.711831	0.0409577	0.31634	84.2	85.4	80.3	82.2	77.8	74.1	85.7	79.1	77.5	90	82.9	82.8	81.4	90.1	82.2	87	79.4	84.7	151.2	79.5	81.1	81.8	78	85.1	83	83.6	85.9	85.9	93.3	77.6	85.1	86.2	84.1	84.9	85.1	81.5	83.8	87.7
seq.12034.28	Adenylyl cyclase-associated protein 1	CAP1	Q01518	0.867922	0.022945	0.660417	0.0204938	1.16427	0.00652175	1.37177	0.114176	5.2	6.8	9.3	5.8	3.6	2.3	8.6	3.3	6.1	8.8	5.8	7.2	4.7	7.6	7.3	13.6	18.1	15.3	6.1	5.3	15.1	10.9	9.5	11.6	41.3	32.9	7.9	8	9.5	5.8	8.4	11.5	5.9	19.6	3.9	19.1	41.8	33.9
seq.12041.33	Heat shock 70 kDa protein 1-like	HSPA1L	P34931	-0.139733	0.34709	-0.133521	0.0683688	0.0304113	0.847916	0.0241998	0.827973	128.3	137.9	146.9	136.3	163.5	170.6	124.9	159.2	164.2	140.8	142.3	138.9	135	130.7	145.4	135.7	139.2	125.2	83.2	143.2	131.7	139.9	144.6	141.6	131.1	162.8	159.1	188.3	128.5	151.3	144.1	141.8	148.8	140.4	142.9	138	126.9	123.4
seq.12046.51	TAR DNA-binding protein 43	TARDBP	Q13148	-0.10246	0.0172123	-0.105261	0.00263891	-0.044118	0.165858	-0.0413163	0.374181	152.1	137.6	147	151.4	151.4	146	144	151.8	150.7	138.4	153.2	143.7	146.6	132.2	146.6	140.4	134.2	130.7	119.2	145.6	145	140.4	137	147.9	146.6	141.9	150.3	150.1	150.6	145.1	141.7	149.6	147.6	143.9	137.6	128.8	125.1	125.4
seq.12077.32	Growth/differentiation factor 8	MSTN	O14793	0.0517695	0.694838	0.078557	0.258986	-0.0190354	0.989452	-0.0458229	0.931569	298.8	439.6	278.1	321.6	330.8	315	318.7	277.8	306.7	740.8	291.5	565.5	280.6	362.2	499.5	280.5	471.2	364.4	552.9	397	289.1	288.2	294.7	407.5	266.5	287.9	318.4	306.6	453.2	325.7	660.8	272.3	277.5	272	335.2	397.7	328.6	593.8
seq.12329.21	Ribosomal protein S6 kinase alpha-1	RPS6KA1	Q15418	0.115394	0.269712	0.0899284	0.0413507	0.0382518	0.0921523	0.0637173	0.262731	75	77.3	74.2	77.8	80.3	74.9	85.6	74.2	86.4	93.3	74.8	84.2	81.5	90.8	82.6	80.7	84.9	78.6	127	85.7	79.1	79.7	77.1	84.3	86.1	79	83.4	80.5	88	79	89.3	80.9	76.7	83.2	85.3	92.4	89	91.8
seq.12332.7	Eukaryotic elongation factor 2 kinase	EEF2K	O00418	0.0995681	0.0430539	0.236926	0.00134966	0.233499	0.000804035	0.0961413	0.675678	170	154.4	179.5	172.6	168.3	185.5	173.2	170.1	198.3	179.2	174	166.3	164.5	192	195.3	203.8	184.6	188.9	144.5	178.3	195.2	186.3	190.4	175.5	187.2	189.3	164.2	157.5	161.3	175.6	190.1	180.7	165.8	206	155	229.1	246.7	245.1
seq.12333.87	Ribose-5-phosphate isomerase	RPIA	P49247	-0.00242718	0.989714	-0.0284488	0.324749	0.00471425	0.912009	0.0307359	0.36162	233.7	218.6	243.6	230.2	220	233.2	235.6	228.5	231.6	242.4	227.4	222.7	224.8	229.3	237.6	240	211.8	219.1	217.3	221.5	235.8	242.6	242.9	233.6	246.2	247.6	222.4	229.4	237.2	233.6	238	232.7	231	245.3	232.1	224.1	237.8	229.2
seq.12334.25	Serine hydroxymethyltransferase, cytosolic	SHMT1	P34896	0.0602162	0.0846661	0.176683	0.0385749	0.254482	0.0280178	0.138015	0.0642898	92.9	87.8	91.1	90.4	88.9	88	80.1	90.5	103.9	80.7	91	83.2	91.7	102.8	92.7	92.2	85.7	89.3	95.3	94.4	91.5	92.9	93.7	92.3	86.3	87.2	102.3	106	91.3	92.3	86.9	94.8	94.4	92.2	96.1	122.3	123.5	108.4
seq.12338.27	Pikachurin	EGFLAM	Q63HQ2	0.0307736	0.256476	0.0576181	0.238734	0.182918	0.000963452	0.156074	0.000167842	164.5	163.9	173.8	169.4	156	163.8	160.2	164.7	161.7	161.1	160.6	158.5	165.2	163.9	162.2	166.5	157.8	168.5	178	163.3	167.5	172	168.9	185.7	188.2	195.9	180	183.8	182.1	168.7	167.3	173.2	189.2	182.4	173.4	207.7	196.2	191.5
seq.12340.17	Alanine--tRNA ligase, cytoplasmic	AARS1	P49588	0.999009	0.000627612	0.949096	0.00121157	0.791422	0.00056517	0.841335	0.04038	301.3	273.8	285.3	206.5	212.2	248.4	201	225.5	485.1	233.3	226.8	206.2	180.2	782	375.8	502.1	544.6	600.4	413.2	476.6	466	397	493.6	301.8	290.4	328.3	294.8	266.6	258	316	274	264.8	275	351.7	248.8	1335.9	1400.7	1183
seq.12341.8	Dual specificity protein phosphatase 6	DUSP6	Q16828	-0.00190176	0.842877	0.00814476	0.845211	0.0203593	0.886673	0.0103128	0.678126	281.5	285.7	294.3	298.3	299.6	316	287.7	287.4	313.6	321.2	299.8	275.3	280.7	281.5	312	292.8	262.5	291.8	312.5	307.8	289.7	300.1	300.1	298.8	299.6	324.6	276.6	278.8	283.1	299.9	294.9	290	296.2	318.6	288	310.6	300	302.5
seq.12343.14	Arf-GAP with coiled-coil, ANK repeat and PH domain-containing protein 2	ACAP2	Q15057	-0.0382908	0.136944	-0.0509357	0.0132721	-0.0411044	0.0529081	-0.0284595	0.469686	225.3	224.7	214.7	211.6	218.4	210	215.2	215.7	202.7	198.8	216	205.8	222.1	195.4	208.5	208.6	204.9	213.8	205.9	207.3	215.1	208.8	214.9	217.4	212.6	205.1	212.9	217.3	213.9	206	207.7	217.1	218.1	206.3	205.4	201.4	201.5	194.4
seq.12345.4	Anaphase-promoting complex subunit 10	ANAPC10	Q9UM13	-0.00327874	0.75979	0.0080064	0.710116	-0.0430283	0.60263	-0.0543134	0.246939	288.1	302	276	291.7	284	274.5	270	278.4	284.3	328.8	280.2	314.9	284.7	281.2	265.2	274.2	313	280.6	334.4	296.4	282.1	278.6	278.2	269	284.9	271.3	268	280.7	312.9	276.8	270.2	276.1	281.3	272.8	275.6	293.6	288.7	277.3
seq.12347.29	Cerebral cavernous malformations 2 protein	CCM2	Q9BSQ5	0.138169	0.00714098	0.184591	0.00260457	0.126619	0.00969367	0.0801971	0.896799	210.4	201	211.7	213.5	205.9	210	229.3	202.8	223	231.8	221.1	217.6	218.8	233.5	228.3	241.3	247.7	260.1	224.2	208.9	244.7	230.1	248.9	205.7	240.6	236.5	211.7	203.5	203.6	207.8	243.3	218	197.7	252.4	194.3	262	298.1	301.8
seq.12348.46	Serine--tRNA ligase, mitochondrial	SARS2	Q9NP81	0.00219987	0.556269	0.0423564	0.973965	-0.031335	0.084192	-0.0714915	0.0991284	274.4	274	256.4	267.4	284	267.5	262.4	272.6	329.2	289.9	266.2	277.5	269.6	289.6	253.9	273.2	289.4	281.5	255.5	283	284.3	275.9	280.3	240.9	254.5	263.4	263.7	266	286	252.2	255	267.1	261.9	261.7	255.5	286	268.8	247.9
seq.12350.86	Protein C-ets-2	ETS2	P15036	-0.072324	0.660007	-0.0540704	0.538586	0.0665317	0.449001	0.048278	0.570832	331.9	323.1	366	348.6	365.2	403.1	333.4	345.4	412.2	357	324.6	314	301.9	339.6	358	404.9	294.7	300.8	237.1	332.6	343.1	351.1	349.7	348.3	365.9	431.5	325.1	333.1	308.1	386.5	358.7	369.8	353.6	425.4	326.8	329.9	336.3	338.4
seq.12351.25	Signal transducer and activator of transcription 1-alpha/beta	STAT1	P42224	1.15616	0.00129315	1.0776	0.00121157	0.86263	0.00137102	0.941189	0.189235	3284.3	2706.4	3271.9	2066.9	1924.8	2310	1624.7	1854	4863.8	1619.8	1963.8	1523.2	1347.6	7304.9	3226.1	4373	6861.8	8276	3280.6	4587.8	5106.9	4022.1	5010.1	3284.9	3141	3312.8	2263.3	2082.3	1639.9	2990.4	2352.2	2377.3	3182.1	4044.3	2463	14156.9	14965.7	12549.4
seq.12352.70	Arrestin domain-containing protein 3	ARRDC3	Q96B67	0.058386	0.894171	-0.103188	0.00767023	-0.160808	0.0388106	0.000766046	1	55	50.8	54.8	47	50	50.3	56.4	53.4	47.6	50	55.1	56.6	52.9	53	51.8	60.4	45.2	54.8	71.2	55	49.9	54.6	48.7	53.3	52.7	51.1	56.2	55.3	50.8	56.4	51.6	52.6	49.7	51.7	53.6	45.8	46.9	48.6
seq.12355.223	Ribosome-recycling factor, mitochondrial	MRRF	Q96E11	-0.0509828	0.122333	-0.0071377	0.687087	-0.0127711	1	-0.0566162	0.207395	245.4	234.8	227.5	243.7	256.8	229.6	243.3	234.2	238.7	280.3	240.2	259	245.8	232.6	231.5	221.5	233.6	233	282.2	247.6	229.9	227.4	221.4	228.8	223.6	225.8	248.6	252.3	260.4	227.5	241.9	231.3	231.2	231.9	244.8	224.5	232.3	226.1
seq.12356.65	Sorcin	SRI	P30626	0.50695	0.0267384	0.827205	0.00212428	0.641359	0.0529081	0.321105	0.907246	134	118.6	130.7	93.8	112.2	108.4	89	85.7	260.4	86.9	108.1	93.4	82.4	262.4	146.1	190.5	131.5	152.8	53.1	172.3	200.7	165.8	168.4	84.5	96.1	124.8	140.2	134.3	105.2	94.8	90.5	87.6	99.8	141.2	90.8	388.5	381.1	288.6
seq.12357.41	Synaptosomal-associated protein 29	SNAP29	O95721	-0.0359925	0.248356	-0.0944712	0.00218358	-0.0892051	0.0290365	-0.0307265	0.710553	155	162.6	155.7	163.7	166.7	157.6	152.2	157.5	159	174.4	152.8	160.5	155.8	159.7	159.5	146.5	146.6	141.9	184.2	165.3	150.1	151	150.9	164	155.9	153.5	159.8	158.4	170.3	161.1	160.7	149.7	160.3	151.3	161.4	143.8	146.8	137.4
seq.12358.6	Immunoglobulin-binding protein 1	IGBP1	P78318	0.890592	0.000522451	0.936074	0.00121157	0.699272	0.00164019	0.65379	0.189235	289.1	242.3	284	245.5	231.2	263.5	217.5	233.6	436	225.1	247.8	212.9	202.6	641	318.2	415	608.3	677.2	363.2	436.3	457.2	383.7	450.4	317.1	314.2	333.4	249.2	232.6	208.6	297.5	262.8	260.1	301.2	362.8	260.5	1033.5	1165.5	938.1
seq.12361.102	Ras-related protein R-Ras2	RRAS2	P62070	0.0592044	0.0846661	0.146025	0.0190419	0.153332	0.084192	0.0665113	0.827573	251.9	231.8	230.9	240.7	255	230.5	233.3	235.3	249.1	234.3	229.7	221.5	249.5	264.1	215	244	254	259.4	245.9	256.6	256.9	242.5	240.9	239	226.8	224.2	247.3	249.4	243.4	231.4	218.5	240.8	241.4	242.1	230.6	317.4	330.4	288.9
seq.12363.70	Tribbles homolog 2	TRIB2	Q92519	-0.0496026	0.0135996	-0.039085	0.0655013	-0.0234917	0.34753	-0.0340094	0.197425	313.1	294.3	296.4	307.5	322.5	305.4	298.9	301	305.3	306.5	298.8	304	302.8	293.9	291	293	299.7	294.2	272.9	302.6	294.2	303.9	295.2	293.9	295.8	302.3	308.5	312.2	301.3	298.9	287.7	292	295.1	299.1	303.1	295.6	291.7	272.2
seq.12365.108	RuvB-like 1	RUVBL1	Q9Y265	0.0325785	0.320373	0.0585844	0.359374	0.0431189	0.767628	0.017113	0.874821	448.9	427.3	482.1	501.4	498	544.4	458.2	488.1	535.3	454.8	484.6	426.6	440.7	438.5	502	503.1	494.5	512.7	364.8	504.7	496.3	514.8	539.2	467.5	522.1	574.4	423.7	435.8	394.1	506.7	467.1	471.7	481.6	550.9	465.5	487.2	503.8	491.3
seq.12366.16	Gamma-crystallin D	CRYGD	P07320	-0.0436945	0.185733	-0.082754	0.0152992	-0.0870003	0.0450695	-0.0479408	0.567501	150.9	145	151.1	152.5	149.3	144.3	153.4	148.4	141.6	144.1	147	148.8	153.7	131.7	145	147	139	132.5	164.4	141.8	147.6	151.2	140.2	142.3	143.2	136.9	152.8	155.2	148.9	147.6	138.1	155.2	152.1	140	141	129.1	128.5	120.8
seq.12367.52	Macoilin	MACO1	Q8N5G2	-0.0968333	0.0563736	-0.122276	0.00592371	-0.0874057	0.191947	-0.0619629	0.220217	79.1	80.5	79.7	79.6	77.4	76.7	79.7	78.3	82.3	64.7	79	75.6	82.7	66.2	75.7	88.7	68.2	73.2	58.2	70.8	77.3	74.9	77.1	76.1	75.8	74.7	78.5	80.5	66.4	75.5	74.7	73.4	79.5	74.1	77.1	67.3	66.6	64.1
seq.12368.18	Histone acetyltransferase KAT2B	KAT2B	Q92831	-0.116779	0.00353667	-0.116829	0.00315841	-0.0539486	0.292085	-0.0538988	0.332557	279.2	273.1	268.7	267.1	285.6	275.7	251.7	272.3	263.4	251.6	267.6	260.6	264.7	233.5	242.4	244.2	258.7	238.6	220.5	271.3	257.9	251.1	251.5	261.5	262	252.1	271.9	273.2	255.3	261.8	244.8	263.1	275.1	254.5	260.3	239.2	235.9	216.6
seq.12370.30	Apolipoprotein F	APOF	Q13790	-0.0564001	0.111293	-0.0526012	0.0136878	-0.0456355	0.197873	-0.0494344	0.28911	107.9	102.3	109.1	120.6	103.6	102.8	106.2	103.5	102.4	98.6	103.5	102.6	108.6	96.5	106	100	95.5	102.2	111.9	95.7	104.8	102.2	99.9	106	95.9	105	107.8	99.7	102.4	105	99.9	101.8	103.6	102.1	106.6	98.7	92.7	97.4
seq.12372.50	Tropomyosin alpha-3 chain	TPM3	P06753	0.78854	0.00572749	0.843878	0.00145134	0.340096	0.0694456	0.284757	0.959058	378.9	375.3	408	661.4	550.8	822.2	532.3	636.5	983.6	479.8	556.6	471.6	478.9	1658.8	660.3	971.9	1022.4	1079	500.7	945	989.3	770.5	1149.4	409.9	490.8	575.2	381.6	364.8	338.4	442.6	384.6	500.4	762.3	819.3	668.6	1639.8	1591.6	1467.1
seq.12373.73	Transformer-2 protein homolog beta	TRA2B	P62995	-0.16397	0.320373	-0.105229	0.520562	0.0126141	0.835255	-0.0461265	0.53764	1660.2	1571.7	1778.6	1907.8	1912.3	2139	1758.3	1838.6	2066	1776.3	1760.5	1633.7	1634.6	1377.8	1772.3	1804.5	1525.8	1640.2	762.4	1701.7	1749	1863.8	1894.5	1757.9	2010.3	2328.8	1479.2	1609.6	1322.2	1854.8	1691.7	1749.2	1769.9	2256.2	1622.6	1562.5	1591.4	1482.1
seq.12374.8	Platelet-activating factor acetylhydrolase IB subunit gamma	PAFAH1B3	Q15102	0.0644489	0.178225	0.219986	0.0184974	0.214243	0.147874	0.0587052	0.959058	200.7	189.1	200.6	189.4	194.3	197.9	193.8	198.7	226.8	182.3	197.1	185.8	195.3	234.3	194.1	210.8	186.2	194.6	218.5	200.8	215.1	198.7	199.5	187.9	191.5	187.4	223.2	212.6	221	191.1	182.9	199.3	188.3	188.5	188.8	251.2	266.3	219.2
seq.12376.85	Cyclin-dependent kinase 4 inhibitor D	CDKN2D	P55273	0.0657242	0.591196	0.0219237	0.90139	-0.0416154	0.647555	0.00218504	0.912789	139.5	143.7	140.7	135.4	134.2	125.4	144.8	136.3	130.7	163.5	139.2	152.8	142.8	144.2	139.4	138	143.9	140.5	206.4	141.5	142.6	141	135	138.6	141.7	132.3	142.8	141.2	162	137.4	141	148.9	130.8	139.7	141.2	137.1	142.5	144.1
seq.12378.71	Tapasin	TAPBP	O15533	-0.0391621	0.248356	-0.0877867	0.00490848	-0.105363	0.00532727	-0.0567385	0.429178	179.5	189.1	175.6	167.2	180.6	171.1	167.8	174.4	167	189.5	172.7	194.9	171.2	164.5	165	166.9	185.9	162.8	186.9	178.9	171.6	172.2	167.6	169.5	166	162.2	172.7	180.3	186.6	173.9	169.2	168.3	175.7	160.5	179.8	161.5	153	150.9
seq.12381.26	Carbonyl reductase [NADPH] 1	CBR1	P16152	0.050746	0.488622	0.108385	0.0424325	0.0566455	0.34753	-0.000993216	0.797795	369	365.6	358.4	375.4	423.1	353.7	353.2	359.3	373.2	354.4	352.5	350.5	366.4	376.7	343.7	349.9	445.1	419.4	329.1	384.3	389.8	366.1	384.3	351.9	368.2	348.6	382.7	376	355.4	351.1	329.2	352.5	361.1	362.9	349.3	411.3	406	401
seq.12382.2	Probable ATP-dependent RNA helicase DDX58	DDX58	O95786	0.159889	0.75979	0.0322844	0.638585	-0.18515	0.0388106	-0.0575454	0.298687	93.2	88.9	85.2	86.9	81.1	84.3	91.9	85.6	84.1	106.8	89.6	95.8	92.2	107.5	89.1	92.1	87.4	87.9	189.1	92.9	83.7	89	83	85.6	81.1	76	84.9	86.6	113.4	82.1	89.3	87.6	80.5	85.4	89.8	81.4	87	84.2
seq.12384.92	COP9 signalosome complex subunit 7b	COPS7B	Q9H9Q2	0.154879	0.0249118	0.217161	0.0043916	0.159381	0.0013924	0.0970995	0.759558	111.7	114.9	121.2	114	115.5	122.9	122.3	105.4	144.3	150.9	122.3	128.8	116.4	140.3	136	138	135.8	135.1	136.7	129	135.8	136.9	138.6	121	134.6	138	113.2	107.6	127.5	115.9	131	120.6	113.2	150.6	115.6	172.8	184	169.8
seq.12385.4	Calpain-3	CAPN3	P20807	0.0487238	0.137939	0.17149	0.00198832	0.195377	0.002993	0.0726102	0.437687	202.2	202.7	196	206.1	215.5	207.6	202.2	195.7	207.5	223.8	205.2	217.1	191.8	197.3	204.3	208.5	218.1	228.4	229	206.7	207.9	216.3	210.6	208.9	208.6	218.6	204.4	198.6	207.9	207.9	218.9	206.9	204.9	225.4	206	253.4	274	258.7
seq.12386.11	Aminopeptidase B	RNPEP	Q9H4A4	0.102539	0.0502665	0.118176	0.0253798	0.0439828	0.647555	0.0283454	0.959058	280.8	266.6	259.9	281.3	298.9	283.2	268.1	274.2	302.1	274.5	273	268.3	282.4	302.8	261.2	273.2	338.7	314.4	293.9	311.7	296	288.2	304.1	277.1	269.3	271	275.8	270.6	280.3	263.5	250.7	269.9	275.1	271.7	275.4	353.1	343.7	333.6
seq.12387.7	PDZ and LIM domain protein 4	PDLIM4	P50479	0.583901	0.00353667	0.656677	0.00598218	0.524231	0.0638049	0.451455	0.469686	207.4	186	218.2	214.8	199.3	208	175.4	189.7	311.2	165.7	165.5	142.9	144.7	399.5	187.9	240.3	357	379.5	233.4	274.6	276.3	245	322.2	279.3	295.1	321.8	182.4	182.1	161.9	196.5	170.7	178.4	255.9	287.6	215.8	494.1	579.3	477.3
seq.12389.4	Origin recognition complex subunit 6	ORC6	Q9Y5N6	0.0813559	0.861698	0.022041	0.371064	-0.107504	0.292085	-0.0481888	0.87998	188.4	235.4	186.8	195.6	206	188.3	198	189	196.5	343.3	191	260.6	192.6	234.6	226.5	189.4	220.7	196.1	372.7	253.7	185.5	192.3	184.1	216.6	183.8	185.3	194.4	191.1	300.2	196.5	249.5	191.5	186.3	186.5	198.2	229.4	196.7	228.6
seq.12391.27	PDZ domain-containing protein 7	PDZD7	Q9H5P4	0.2399	0.270405	0.120293	0.542673	-0.0772283	0.754453	0.0423788	0.889112	62.1	76.1	76.2	59	43.3	49.7	90.4	58.5	54.6	96.2	79.4	83.4	82.6	69	86.9	82.4	81.4	83.6	131.4	50	83.8	85.1	74.4	57	84.8	71.5	70.8	69.3	99	56.2	86.2	86.9	48.2	88.2	47.9	68.1	86.3	89.8
seq.12392.30	ADP-ribosylation factor-like protein 1	ARL1	P40616	0.0775098	0.0502665	0.241503	0.00431447	0.275357	0.00137102	0.111364	0.693114	380.8	393.9	405.4	407.4	410.6	429.5	391.6	404	473.1	399.5	409.2	381.9	381.5	418.1	407.2	440.6	471.3	483.4	289.7	434.5	442.4	431.3	457.8	406.7	442	460.4	376.2	379.5	355.9	422.9	395	416.3	405.8	499.5	389.1	568.6	596.8	567.6
seq.12394.53	Transmembrane protein C16orf54	C16orf54	Q6UWD8	0.0878096	0.957762	-0.0921462	0.0102564	-0.197537	0.00532727	-0.0175809	0.816694	81.9	83.3	83.8	78.5	84.8	84	85.5	83.6	77	88.7	79.6	89	86.9	85.1	85.1	83.4	78.3	84.2	145.1	79.7	84.2	82.2	81	84.8	79.9	79.8	85.3	85.4	95.1	82.9	84.6	86.6	81.2	81.3	79	72.7	77.6	72.6
seq.12395.86	Aspartate--tRNA ligase, mitochondrial	DARS2	Q6PI48	0.567477	0.0846661	0.76784	0.0105944	0.541761	0.255946	0.341398	0.104474	101.1	105.4	99.7	131.8	140.6	143.4	118.2	134.2	479.7	127.8	96.7	110.2	95.5	501.9	100.7	259.9	160.6	217.2	73.2	217.4	232.3	161.6	223.2	99.7	133.8	189	141.7	139.1	102.1	137.9	104.6	208.6	137.6	181.7	178.4	483.1	334.2	257.9
seq.12396.19	3-hydroxyisobutyryl-CoA hydrolase, mitochondrial	HIBCH	Q6NVY1	0.395119	0.151414	0.522419	0.00283212	-0.240311	0.178864	-0.367611	0.0894754	418.7	360.8	391.3	528.7	442.6	613.5	409.3	497.8	904.4	455.6	366.9	371.2	345.8	864.6	345.5	661.1	628.4	670	344	679.9	659.6	576.1	748.1	303.9	369.4	500.9	268.6	278.8	240.5	296	238.8	300.9	312.7	452.1	331.1	663.2	522.6	444.3
seq.12398.15	Paired box protein Pax-4	PAX4	O43316	0.0164011	0.75979	-0.0983	0.00134966	-0.176668	0.00183052	-0.0619671	0.14836	236.5	246.5	232.5	230.3	231.2	232.9	226.1	227.7	218.6	258.6	233.1	244.2	230.8	241	224.3	223.2	241.8	219.3	304.3	237.7	220.4	234.7	225.5	229.8	221.1	220.1	221.3	223.6	255.5	231.5	225.4	235.3	233.9	225.3	224.1	211.2	199	197.4
seq.12399.194	Coiled-coil domain-containing protein 50	CCDC50	Q8IVM0	0.248898	0.00572749	0.355226	0.00200589	0.249087	0.0156392	0.142759	0.912789	203.6	200.8	210.1	228.8	218.3	242	218.2	228.3	258.4	217.5	228.7	211.8	212.8	269.2	246.6	259.6	289.8	306.7	204.5	250.8	272.9	249.2	282.6	224.9	248.7	278.8	194.2	200.2	175.1	221.3	207.2	203.6	216.2	264.7	205	356.8	394.2	343.2
seq.12400.25	Ubiquitin-conjugating enzyme E2 T	UBE2T	Q9NPD8	0.293939	0.00906138	0.366902	0.00190683	0.357697	0.0175153	0.284734	0.139278	156.2	155.9	145.2	142.5	140.1	129.1	142.3	136.2	157.3	151.6	133.1	139.9	134.1	185.5	154.4	151.5	187.3	205.5	252.9	158.4	159.6	142.3	160	173.4	157.9	166.5	150.3	139	162	152.7	156.8	140	154.8	158.4	161.4	273.8	317.4	275.4
seq.12401.3	AMSH-like protease	STAMBPL1	Q96FJ0	0.719434	0.00164924	0.54075	0.00121157	-0.293254	0.110278	-0.114569	0.0642898	412	380.9	374.4	480.7	442.9	547.3	438.1	474.5	821.2	464.2	581.1	498.2	467.9	1095.7	681	895.5	756.9	898.1	495.8	767.1	784.8	783.3	926.8	336.6	329	349.6	342.3	333.8	349.1	398.5	364	359.1	404.9	430	379.3	915.6	966.3	797.5
seq.12403.30	Ras-related protein Rab-39B	RAB39B	Q96DA2	-0.0304173	0.660007	-0.0599998	0.166885	-0.00717886	0.647555	0.0224036	0.76151	452.2	471.8	467	482.1	499.9	504.9	465.9	466	508.6	573.3	450.8	497.1	429.4	459.9	486.7	497.7	489.9	451.4	447.8	490.8	454.1	466.6	476.8	530.1	549.8	577.6	441.2	453.9	481.6	514	507.5	505.2	468.7	524.6	444.6	453.8	438.9	432.6
seq.12406.119	GTP-binding protein Di-Ras3	DIRAS3	O95661	-0.0569811	0.0502665	-0.0656319	0.00490848	-0.0438493	0.0921523	-0.0351985	0.63535	218.2	214.6	217.1	211.1	239.1	209.2	208.3	219.4	210.1	215.1	207.6	201	213.6	199.5	205.7	207.7	214.7	201.9	211.4	212.6	203	197	205.4	214.8	209	211.5	217.4	226.9	215.1	213.3	204.5	207.9	220.6	210.1	210.9	197.1	183.9	188.1
seq.12408.333	Ras-related protein Rab-22A	RAB22A	Q9UL26	0.106936	0.185733	0.0127222	0.843947	-0.0570125	0.862933	0.0372009	0.38021	97.3	102.3	97.8	97.5	98.1	97.6	102.8	97.2	96.5	114.1	102.4	105.4	98.8	106.8	106.9	103.2	100.5	96.9	162.7	106.9	99.7	100.9	98.9	105.8	99.8	101.9	104.7	102.2	112.3	98.1	114.2	100.6	98.5	104.2	99.8	109.8	108.8	108.5
seq.12409.90	Ras-related protein Rab-7b	RAB7B	Q96AH8	-0.059317	0.0577504	-0.0992136	0.00955407	-0.0776326	0.0581781	-0.0377361	0.640574	208.3	197.7	201.7	208.5	216.4	196	209.3	204.7	199.5	187.7	206.7	192.5	212.4	185.8	193.9	197.4	190.1	195.4	192.7	192.6	203.9	198.4	199.8	197.5	197.9	200.7	210.6	220.4	197.3	197.7	188.4	209.8	203	192.5	197.1	178.8	173.1	169.3
seq.12411.60	Protein max	MAX	P61244	0.112351	0.122333	0.217179	0.00315841	0.126922	0.0694456	0.0220946	0.896799	189.6	199.3	192.9	234.5	223.1	230.9	211.5	213.8	231.8	233.9	206.9	208.1	204.6	249.4	202.6	210.6	240	245.7	269.3	227.1	216.6	209.1	242	223.5	231.4	254.7	192.9	189.6	206.3	200	190.8	191.6	204.3	221.1	209.2	274.8	265.1	250.4
seq.12414.31	14-3-3 protein beta/alpha	YWHAB	P31946	1.05864	0.000627612	1.01037	0.00125445	0.606331	0.00348994	0.654608	0.656908	4439	3564.4	4393.5	5035.4	4330.6	5736	4439.8	4606	9298.7	4411	4921.4	3862.3	3907.8	12909.1	7090.2	9911.4	12419.8	13289.3	5096.7	8765.2	11152.2	9101.4	11122	5396.9	6505.7	6844.7	4240.1	3785	2983.2	4720.5	4190.6	4373.8	5126.1	7848	4208.1	20644.5	23102.9	19739.5
seq.12415.122	Endothelial differentiation-related factor 1	EDF1	O60869	-0.0112842	0.957762	0.0642293	0.149069	0.0284673	0.65558	-0.0470462	0.725597	306.6	319.5	277.7	303.9	338.1	289.8	308.6	287.6	308.1	407.6	296.3	380.9	301.8	318.6	314.4	282.8	355.7	317.9	346.4	344.9	295.2	287.7	285.9	304.7	284.9	287.1	314.3	306.6	357.2	289.8	339.9	277.6	298.9	293.2	302.5	343.5	330.2	334.1
seq.12417.46	EKC/KEOPS complex subunit TPRKB	TPRKB	Q9Y3C4	0.469818	0.0133157	0.59725	0.00128893	0.511326	0.00403712	0.383894	0.197425	540.9	468.6	532.4	573.3	567.5	659.6	514.1	587.1	826.5	525.1	534.8	478.2	474.4	965.5	678.7	768.9	843.4	961.6	465.5	736.2	748.2	740.3	850	663.5	662.1	746	497.7	478.4	414.8	634.1	585.5	558.3	620.9	729.7	571.7	1479.3	1503.2	1285.7
seq.12420.10	Glycerol-3-phosphate dehydrogenase 1-like protein	GPD1L	Q8N335	0.0223356	0.861698	0.0980241	0.126096	0.201566	0.0529081	0.125877	0.469686	341.7	486.9	428.9	440.1	541.3	520.5	419.9	507	517.4	506.8	474.5	449.1	447.7	497.5	542.3	437.8	576.3	506.2	308.4	518.8	434.7	446.2	483.1	495.6	425.3	501.7	576.4	716.3	426.4	450.4	523.5	444	485.7	410.5	435.2	551	582.8	525.7
seq.12422.143	Arachidonate 15-lipoxygenase B	ALOX15B	O15296	0.252085	0.136944	0.16608	0.991552	0.0823531	0.976772	0.168358	0.271216	33.9	37.4	40.9	33.7	32.2	34	43.5	31.5	33.1	52.7	38.1	45.6	41.6	47.2	46.1	43	39	39.3	83.2	38.9	41.2	38.6	39.9	40.3	43.4	41.3	43.5	45.2	58.8	40.5	51.9	43.8	35.4	40	37.9	40.5	45	52
seq.12423.38	APOBEC1 complementation factor	A1CF	Q9NQ94	-0.0237289	0.256476	-0.0571862	0.00527487	-0.0704942	0.0107358	-0.0370369	0.194269	171.1	174.5	174.5	172.5	177.8	169.9	166.7	173.4	168	179.8	174.2	178.2	167.9	161.4	167.4	163.4	181.9	171	170.9	167.8	171.1	172.8	173.7	163.7	172.9	170.6	167.8	174.1	173.6	168.7	169.9	171.8	169.9	168.1	172.4	167.4	158.7	153
seq.12424.107	Thymocyte nuclear protein 1	THYN1	Q9P016	0.00800584	0.591196	0.0292312	0.590754	0.00707646	0.72896	-0.0141489	0.759558	192.1	183.6	178.6	188.3	185.8	177.9	176.9	181.6	189.8	172.7	180.3	187.7	187.6	190.9	173.1	181.5	175.5	179	226.8	188.8	178.1	174.8	174.7	173.2	186.2	172.5	184.8	196.2	189.9	181.6	166.9	179.8	187.4	174.9	177.9	188.6	191.9	173.6
seq.12425.104	ADP-ribosylation factor 6	ARF6	P62330	-0.0448432	0.551961	-0.00737586	0.804302	0.0101063	0.65558	-0.027361	0.766204	215.2	210.5	201.7	219.8	227.5	217.4	201.7	211	222.5	258.3	206.3	219.5	200.9	217.3	203.4	207.3	222.1	207.5	193	227.7	209.7	202	207.1	221.5	199	211	210.1	213.7	229.2	217.8	210	206.2	222.7	212.8	209.9	222.3	198.9	201.6
seq.12426.19	MOB kinase activator 1A	MOB1A	Q9H8S9	0.179781	0.0050696	0.227142	0.00121157	0.15194	0.0280178	0.104579	0.827573	207.8	184.6	200.2	198.4	202.1	192.1	195.2	195.2	224.4	221.7	199.1	201	191.6	263.8	213.3	225.4	245.5	236.4	212.3	213.2	221.3	218.2	227.7	195.7	200.8	204	198.7	193.7	190.5	194.4	198	193.5	204.1	202.6	203.5	349.3	293.6	268.9
seq.12427.8	M-phase inducer phosphatase 2	CDC25B	P30305	0.0213548	0.433165	0.097404	0.0135092	0.109117	0.0156392	0.0330679	0.778331	552.9	568	553.2	583.4	618.4	595.3	566.7	554.7	603.4	637.4	558.6	622.7	536.2	589.4	589.7	594	639	622.6	473.8	598.9	594.6	587.7	605.3	555.6	600.6	617.5	538.8	567.3	563.1	570.6	594.3	566.3	574.3	626.3	548	695.6	674.9	692.3
seq.12428.2	Lysophospholipase-like protein 1	LYPLAL1	Q5VWZ2	-0.0117211	0.400671	-0.0236522	0.14088	-0.0360966	0.415658	-0.0241656	0.374181	183.8	186.8	182.1	181	184.5	180.9	190.5	184.5	175.5	198.9	186.5	188.3	192.8	183.1	187.2	174.4	179.9	175	217.7	191.3	184.8	172.8	177.3	183.6	180.1	176.5	186	197	203.3	183.3	183	188.7	182.8	176.4	181.2	173.6	182.3	167.4
seq.12430.78	Polyadenylate-binding protein-interacting protein 1	PAIP1	Q9H074	0.037868	0.22602	0.0894909	0.00598218	0.0602703	0.116451	0.00864735	0.833907	218.5	211	219	221.5	225.2	224.5	211.5	221	234.5	232	215.1	213.3	213.9	230.3	207.3	221.5	234.2	231.7	218.1	232	229	222.5	232.7	209.5	219.1	225.5	211.5	213.8	223.6	216.2	206.2	214.1	217	224	202	253.5	260.8	243
seq.12431.13	Protein pelota homolog	PELO	Q9BRX2	-0.0253155	0.355441	0.0163726	0.381864	0.0581782	0.0694456	0.01649	0.5336	224.3	218.7	208.9	220	238.5	215.8	227.5	219.3	228.3	230	226.8	216.5	218.3	223.6	215.4	217.5	233.7	223.9	206.2	221.8	213.8	219.3	211.4	224.7	221.2	234.2	229.8	230.7	218.9	221.8	220	229	225.5	234.5	221.4	229.4	226.1	216.9
seq.12432.23	Calcyclin-binding protein	CACYBP	Q9HB71	0.69724	0.000995922	0.780968	0.00121157	0.618102	0.00164019	0.534374	0.303571	272.4	246.7	264.9	296.4	266.4	312.9	244.9	269.8	444.1	245.9	270.4	230.7	236.8	616	329.6	438.1	526.4	591.9	302	406.8	422.8	379.4	479.9	316.5	339.3	372.6	237.8	237.1	211.7	320.2	264.8	269.3	317.3	407.4	276.5	935.4	1062.7	846.8
seq.12433.8	ADP-ribosylation factor-like protein 11	ARL11	Q969Q4	-0.101734	0.792684	-0.0502866	0.652569	0.0604462	0.862933	0.00899849	0.843651	4109.5	4017.4	4282.9	4518.4	4152.3	5171.3	4046.4	4426.3	4981.6	4354.9	4253.2	4031	3887.2	3761.5	4259.8	4503.3	4121.7	4199.4	2106.1	4226.4	4210.1	4256.8	4665.4	4356.4	4738.4	5385.2	3568.2	3827.9	3341.2	4794.4	4257.6	4488.6	4480	5380.5	3997.7	4311.4	4235.1	4191.6
seq.12434.25	IST1 homolog	IST1	P53990	0.296757	0.00102023	0.390165	0.00121157	0.26933	0.00532727	0.175923	0.743962	260	248.3	244.9	276.3	266.3	266.6	263.6	262.2	301.3	273.7	254.3	258	240.6	362.9	284.4	302.4	354.7	347.3	323.8	313.9	318.3	301.9	318.3	270.4	263.8	253.9	254	245.3	262.7	255.4	286.4	253.5	273.4	283.2	259.6	471.5	489.3	446.2
seq.12436.84	Glutathione S-transferase omega-1	GSTO1	P78417	0.0401762	0.151414	0.414659	0.00304844	0.763444	0.00033594	0.388961	0.0225309	1394.5	1300.5	1427.9	1454.1	1443.2	1696.6	1250.8	1491.2	1718.1	1309.7	1401.4	1234.3	1231.5	1524.3	1460.6	1530.6	1460.9	1540.6	799.5	1588.6	1461.6	1481.4	1668.9	1758.2	1736	2115.8	1389.8	1522.9	1216.5	1765	1487.5	1446.1	1688.7	1933	1549.4	3097.8	2895.6	2680.9
seq.12437.18	Serine/threonine-protein kinase ULK3	ULK3	Q6PHR2	-0.0460258	0.0591589	-0.0985966	0.00212428	-0.10566	0.00255609	-0.0530888	0.36162	232.7	225.1	221	236.8	239.2	223.4	226.1	229.1	227.3	234.3	223.6	219.8	232.7	219.8	219.1	215	220.1	205.8	240.4	230.2	218.9	224.8	219.6	228.4	226.8	226.4	221.8	232.6	233.8	225.3	209.9	224.1	227.4	219.3	222	203.4	188.3	193.4
seq.12438.127	DNA-3-methyladenine glycosylase	MPG	P29372	0.235884	0.00659088	0.424367	0.00156476	0.467417	0.000804035	0.278934	0.036131	107.5	101.7	106.5	99.4	100.1	99.2	98.8	101.4	125.5	92.2	94.7	95.2	95.1	144.5	101.4	118.5	121	133.5	122.3	115.8	113.1	112.4	110.8	118.4	117.2	126.9	101.1	102.9	97.4	106.4	103.7	100.7	117.9	121.9	109.2	194.8	210.3	173.3
seq.12439.67	Interferon regulatory factor 9	IRF9	Q00978	-0.0685545	0.0430539	-0.128791	0.00198832	-0.100147	0.00925386	-0.0399102	0.76151	184.6	179.2	174.2	181.8	193.7	179	170.3	179.1	172.4	171.1	172.1	168.5	177.1	164.5	169.4	160.7	169.6	155.8	175.3	184.9	172.2	169.8	167.2	178.8	173.5	166	190.7	182	179.4	179.5	163.9	177	186.8	165.1	173.7	156.6	145.1	147.3
seq.12442.4	Rho-related GTP-binding protein RhoD	RHOD	O00212	-0.00750357	0.894171	-0.0446942	0.198453	-0.028607	0.671312	0.0085837	0.927784	56	54.3	53.8	49.9	50.5	48.3	53	54.9	53.9	47.2	52.8	51	56.8	50.6	55.4	61.1	45.6	49.6	45.2	53	52.9	53.8	55	51	55.5	54	53.8	52.4	47.4	56.6	50.4	53.6	54.6	49.9	58	49.1	52.4	46.5
seq.12444.39	Nuclear receptor subfamily 5 group A member 2	NR5A2	O00482	-0.0958933	0.0372733	-0.104144	0.00738707	-0.0735029	0.0667663	-0.0652518	0.36162	181.8	183	169.2	190.1	193.5	193.7	171	181.7	195	173.7	175.9	171.7	172	168.4	157.3	174.4	159.9	164.1	179.4	181.9	167.7	173.9	166.1	172.4	168.4	184	179.3	178.1	174.2	186.6	168.6	174.5	179.3	182.7	183.4	163.1	149	147.5
seq.12445.50	Ankyrin repeat domain-containing protein 27	ANKRD27	Q96NW4	-0.0392176	0.151414	-0.0732951	0.00212428	-0.0690582	0.0279068	-0.0349807	0.485138	192.3	188.6	184.3	185.1	196.9	185.6	187.1	191.6	187	201.3	183.5	192.5	192	185.7	177.7	182.9	180	177.2	207	192.6	187.2	183.6	173.5	181.2	185.6	185.2	187.5	193.5	196.3	182.5	183.1	187.2	193.1	192.2	195.8	175	168.1	170.2
seq.12446.49	Glutathione S-transferase A1	GSTA1	P08263	-0.0459662	0.151414	-0.0176146	0.729447	0.00496687	0.950782	-0.0233848	0.5336	252	245.2	241.4	251.8	266.6	240.6	231.9	242.8	251.6	253.4	247.4	253.5	251.8	237.6	240.2	240.3	262.4	246.5	201.5	250.5	245.6	241	241.1	234.5	241.3	234.4	255.5	258.6	252.8	233.8	237.6	246.2	249.7	248.6	239.4	247.1	245.6	226.2
seq.12448.246	Glycylpeptide N-tetradecanoyltransferase 1	NMT1	P30419	0.78208	0.00164924	0.947731	0.00121157	0.967414	0.000673779	0.801763	0.298687	500.4	424.9	468.7	546.7	564	636.3	466.4	520.6	1008.9	494.9	442.3	418.4	374.5	1323.9	568.2	777.2	1117.8	1358.8	573.3	894.2	884.3	696.9	888.9	717.5	815	939.3	492.8	486.9	389.1	585.3	496.2	456.2	622.3	811.4	532.9	2640.6	2922.9	2183.6
seq.12449.16	Peptidyl-prolyl cis-trans isomerase H	PPIH	O43447	0.90497	0.000816329	0.906553	0.00141901	0.80224	0.00190619	0.800657	0.0322201	128.7	117.3	132.5	109.8	106.8	117.7	108.8	113.3	218.6	101.6	128.2	108.6	102.6	340.9	188.5	233.6	224.1	265.1	124.2	236.1	242.9	199.1	242.2	161.1	161.1	161	135.7	122	97.3	140.1	130.1	129.3	145.5	163.5	125.5	589.9	661.4	518.6
seq.12450.42	Phosphomevalonate kinase	PMVK	Q15126	-0.0577732	0.0430539	0.0314764	0.324749	0.0292122	0.912009	-0.0600374	0.194269	154.2	149.8	147.9	149.6	155.5	144.6	149.1	150	167.9	158.1	139.6	146.2	152.9	149	141.8	140	140.5	138.1	179.2	147.1	139.7	140.4	136.7	139.9	136.7	143.6	155	157.2	157.4	139.9	142.6	149.3	142.8	142.8	151.6	141.5	143	128.4
seq.12451.62	Transcription regulator protein BACH1	BACH1	O14867	-0.0643825	0.185733	-0.0532748	0.00395934	-0.0379937	0.0493427	-0.0491014	0.38887	187.8	192.6	187.2	196.7	199	198	187.7	187.1	200.8	245	191.1	205.4	180.4	192.1	178.8	187.3	186	174.1	198.8	204.1	188.4	186.9	185.9	183.9	196.1	186.8	183.2	189.6	216.2	190.4	181.2	187.6	190.2	196	191	192.2	189	178.1
seq.12452.32	Histone-lysine N-methyltransferase SUV420H2	KMT5C	Q86Y97	-0.0176679	0.566963	-0.0315769	0.0152992	-0.0434102	0.0727215	-0.0295011	0.197425	191.3	189.3	183.3	188.6	188.9	180	184.4	190.4	198.7	194.9	190.2	192	180.4	185.3	180.4	188.4	177.8	182.3	196.7	192.5	183.8	192.2	184.1	189.5	180.4	186.1	185.4	179.9	183.7	188.8	189.2	184	189.3	185.5	183.9	185.7	184	183.8
seq.12453.161	Nuclear RNA export factor 1	NXF1	Q9UBU9	0.08175	0.0499198	0.0455964	0.429622	-0.00739927	0.809396	0.0287543	0.766204	177.5	176.5	175.5	171.9	179.4	165.6	168.3	174.9	183.4	171.6	179.3	170	172.1	196.7	173	172.9	195.1	183.7	205.7	183.7	178.6	176.2	179.1	174.1	169.3	167.4	175.3	182.8	179.3	172	168.1	176.3	170.7	170.6	181.3	199.9	199.3	184.4
seq.12454.105	N-terminal Xaa-Pro-Lys N-methyltransferase 1	NTMT1	Q9BV86	0.239163	0.00881518	0.461929	0.00121157	0.459544	0.000804035	0.236779	0.207395	247.4	211.2	222.8	222.1	217.7	212.4	196.4	213.7	277.4	184.8	205.7	188.3	193.6	289.8	219.7	244	281.9	287.1	216.8	251.5	258.3	238.1	249.1	234.6	226.1	227.8	234.9	220.1	203.5	226.9	199	214	230.1	233.7	219.2	434.2	432.9	397.7
seq.12455.48	Myoneurin	MYNN	Q9NPC7	-0.0962099	0.0891144	-0.113127	0.00158464	-0.045066	0.205492	-0.0281493	0.625021	155.2	147.2	161.7	160.2	164.7	164.9	143.5	161.5	159.4	143.5	154.1	144.3	148.4	142.8	144.6	153	142.6	134.7	115.1	157.7	146.9	156.1	151.9	151.1	153.1	164.8	146.3	158.3	149.1	159.4	143.2	153.1	160.3	155.7	152.9	146	137	132.6
seq.12456.5	6-phosphofructo-2-kinase/fructose-2,6-bisphosphatase 3	PFKFB3	Q16875	0.243204	0.00881518	0.533393	0.00121157	0.627043	0.000138565	0.336854	0.0177786	202.2	201.8	198.1	204.2	193.8	214.1	185.8	189.7	254.2	255.7	191.9	195.8	171.2	310.1	216.9	242	223	247.6	242.9	235.6	229	217.5	255.9	232.9	233.6	246.5	210.2	213.2	216.6	268.9	232.5	221.2	218	252.1	209.9	440.6	433	396.8
seq.12457.10	1,2-dihydroxy-3-keto-5-methylthiopentene dioxygenase	ADI1	Q9BV57	0.721903	0.00129124	0.699576	0.00121157	0.27782	0.0432182	0.300146	0.618607	100.4	88.5	106.2	89.6	83.1	98.1	87.7	89.6	133.8	97.5	82.9	82.2	78.7	171.6	128	146.9	188.4	202.8	134.6	145	149.3	131.4	147.7	111.5	102.2	112.6	89.6	81.8	89	93.2	99.4	85.8	92.7	115	86.7	219.6	237.7	217
seq.12458.79	Calcineurin B homologous protein 1	CHP1	Q99653	0.183294	0.00457636	0.333324	0.00121157	0.234213	0.002587	0.0841825	0.843651	289.4	274.1	285.8	267.5	268.1	269.9	256	259	280.7	312	269.7	274.5	253.7	344.4	298.9	314.6	352.9	331.6	325.7	289	285.3	272.5	294.9	273	282.8	299.2	254.9	265.4	296.9	277	286.7	266.7	261.8	306.2	257.3	374.3	401.4	352.9
seq.12459.13	Pleckstrin homology domain-containing family A member 1	PLEKHA1	Q9HB21	-0.0666978	0.111293	-0.126065	0.00256571	-0.0735528	0.0762939	-0.0141856	0.927784	125	118.2	123	122.9	122.1	120.5	120.5	122.5	114.1	112.5	119.2	118.7	127.9	103.1	116.4	125.3	107	112.2	115.8	112.4	122.8	116	120	118.5	120.3	119.9	130	132	117.4	117.6	117.9	128.6	122.2	122.9	119.9	105.4	105.4	99.7
seq.12460.18	Proteasome subunit alpha type-7	PSMA7	O14818	0.36416	0.0267384	0.524889	0.00466245	0.437253	0.0106347	0.276524	0.573769	1974.6	1983.5	2066.2	2363.1	2328.3	2820.7	2178.2	2287.2	3106.3	2357.7	1992.3	1705.5	1669	3200.4	2777.4	3115.4	3336.2	3705.2	1513.2	2604.3	2679.8	2571.1	3044.2	2654.8	3104.5	3578.6	1684.7	1699.8	1369.3	2388.1	1983.5	2047.8	2225.5	3264.2	2072.9	4291.2	4814.8	4325.7
seq.12461.8	NAD-dependent protein deacylase sirtuin-5, mitochondrial	SIRT5	Q9NXA8	0.016813	0.404404	0.137688	0.0424325	0.215624	0.047994	0.0947492	0.437687	453.3	432.4	469.7	486.3	500.3	546.4	419.8	491.9	570.7	405.7	443.6	393.7	415	472.8	483.3	504	479.5	507.9	253.2	503.4	475.7	484.5	527.6	486.7	489.5	583.4	416.4	433.4	344.3	530	442.6	447.8	494.1	551.4	468.5	623.6	600.5	558.2
seq.12462.20	Histone-lysine N-methyltransferase SETMAR	SETMAR	Q53H47	-0.0679984	0.0133157	-0.0860366	0.00471657	-0.0555204	0.0215968	-0.0374823	0.515646	211.3	204.5	210.1	214.9	228.2	219.7	199.9	215.6	214.1	217.1	208.3	202	203.9	204.3	201.8	203.2	199.7	190.3	201.2	213.1	202.4	199.6	202.1	210.1	194.3	202	213.3	213.7	223.4	210.3	202.5	208.8	218.5	202.3	213.8	198.7	181.9	182.3
seq.12463.7	Kelch-like protein 13	KLHL13	Q9P2N7	-0.110507	0.22602	-0.0782447	0.227106	-0.00068683	0.950782	-0.032949	0.607891	808.4	784.8	859.5	869.5	876.7	979.5	820.4	853.8	910.8	892.9	806.9	773.7	766.6	710.7	839.8	848	735.9	759.3	543.4	814.5	846.1	852.6	889.8	810.7	866.2	999.2	762.5	784.2	721.1	876.2	828.2	833.9	841.1	968.9	797.2	742.8	742.6	765.1
seq.12466.7	Heterogeneous nuclear ribonucleoprotein A1	HNRNPA1	P09651	1.20825	0.000816329	1.05557	0.00125445	0.664761	0.00611429	0.817441	0.332557	12500.2	10356.2	12726.6	17340.2	16184.2	21887.5	14718.4	16959.9	37442.4	15895.2	15246.7	11683.5	11156.5	53156	23762.4	33946.4	43948.8	58259.6	20919.8	35130.4	40525	31927.1	38952.5	24404.3	24662.2	26185.1	10777.3	10555.1	8601.8	18153.6	14708.9	16040.6	22290.6	29768.3	17006.2	88131.7	85178.2	77192.3
seq.12469.19	Microtubule-associated protein RP/EB family member 1	MAPRE1	Q15691	1.1595	0.000522451	1.03046	0.00121157	0.74041	0.00348994	0.869445	0.246939	10839.2	8827	10522.6	10663.1	9443.1	12078.5	8009.6	10185	21741	8073.5	9244	6456.5	6310.1	31611	13615	19019.7	29991.5	33273.8	13610.1	21898.2	22761.9	18368.6	23341.8	15907.1	15144.2	17137	9546.1	8687.7	6742.3	12704.2	9829	9971.2	13965.3	18134.9	11240.6	55085.8	55007.7	48001.7
seq.12471.47	Double-stranded RNA-binding protein Staufen homolog 1	STAU1	O95793	0.493229	0.000627612	0.568009	0.00121157	0.308625	0.0388106	0.233844	0.638048	242	219.6	235.6	261.5	264	261.6	260.3	256.2	334.3	263	257.3	232.1	242.5	399.9	275.1	334.6	468.9	567.3	300.4	310.4	323	291.6	334.4	251.8	253.2	260.6	240.5	239.9	233.4	274	262.1	249.1	264.9	297.8	254.4	505.7	595.4	466.1
seq.12473.48	BTB/POZ domain-containing protein KCTD5	KCTD5	Q9NXV2	0.0713132	0.660007	0.0355772	0.696601	-0.0664572	0.467367	-0.0307211	0.79455	156.8	160.2	155.6	149	143.3	135.7	163.9	141.6	145.6	186.5	153.8	172.2	165.1	155.3	160.7	164.7	163.1	155.2	230	145.7	160	156.7	148.7	150	158.2	149.6	159	157.5	180.2	143.1	164.5	163.5	138	155.8	141.6	145	153.4	156.8
seq.12475.48	Chloride intracellular channel protein 5	CLIC5	Q9NZA1	0.863593	0.0229286	1.14344	0.00121157	1.91366	2.23e-05	1.63382	0.00322308	520.2	481.6	509.2	255.7	291.5	256.8	207.4	228.2	625.9	199.2	224.5	195.4	181.9	694.3	322.4	444.7	877	1101.5	377.4	501.7	564.7	423.9	539.5	760.8	785.4	723	734.7	656.5	465	592	536.6	546.4	545.8	705.4	435.3	3097.7	3610.8	2732.7
seq.12476.50	Fructose-2,6-bisphosphatase TIGAR	TIGAR	Q9NQ88	0.698761	0.000486663	0.791491	0.00121157	0.595388	0.00219322	0.502658	0.175861	584.7	507.6	550.6	466.4	502.2	495.6	429.1	462.5	685.5	415.4	473.8	387.6	402.8	1056	589.8	687.9	883.3	1007.2	559.3	789.9	851.1	696.3	824.7	612.1	585.4	598.7	554.4	536.6	479.3	512.3	470.6	468.7	556.4	559.8	517.7	1554.1	1732.2	1376.3
seq.12477.42	Translin	TSN	Q15631	-0.211526	0.375868	-0.0582428	0.729447	0.138081	0.443878	-0.0152021	0.931569	621	618.7	670	421.8	446.3	486.3	450.6	455.1	561.8	456.6	506.2	499.4	469.5	475.5	522.6	525.4	362.9	410.4	243.7	434.9	492.6	487.4	471.2	397.2	420	482.6	589.9	633.8	522	449.3	422.7	444.2	457.2	540.4	401.6	602.3	659.4	543.7
seq.12478.15	60S ribosomal protein L30	RPL30	P62888	0.669571	0.0315152	1.14187	0.00121157	1.17644	0.000184991	0.704138	0.638048	4435.6	3395.3	4250.1	5685.7	5652.8	7034.2	4317.2	4671	8967.7	4762.4	4625.2	3028.6	2974.5	11347	4404.4	7102.8	9435.2	11320.5	3942.7	7320.1	8989	7009.7	7190.7	8754.6	10324.4	12590.2	4322.9	4022.5	3111.4	5031.3	4203.3	3867.7	5444.2	9145.6	5195.2	19618.1	20736.9	17374.2
seq.12479.50	cAMP-dependent protein kinase type I-beta regulatory subunit	PRKAR1B	P31321	0.105491	0.185733	0.347203	0.00125445	0.333372	0.0106347	0.0916603	0.623732	246.2	211.8	216.9	246.4	269.3	268.8	205.6	229.7	365.7	233.3	218.4	206.7	198.1	300.9	240.4	248.3	266.2	280.5	201.3	283.9	244.4	246.6	267	238.1	216.6	243.9	242.7	243.3	207.8	250.3	224.4	212.1	249.8	261.7	226	393.7	367.5	331.4
seq.12480.9	OTU domain-containing protein 5	OTUD5	Q96G74	0.131078	0.168134	0.125477	0.374158	-0.0493645	0.783702	-0.0437638	0.970552	98.8	132.9	113.5	96.9	88.2	90.1	134.1	94.4	100.7	224.1	118.5	180.8	114.5	119.4	136.7	133.6	140.3	128.2	203.7	109.1	125.5	124.8	116	106.5	127.3	109.9	109.8	111.2	168.9	94.9	171.1	123.4	90.3	127.6	89.8	124.5	132.6	154.6
seq.12482.5	Nucleosome-remodeling factor subunit BPTF	BPTF	Q12830	-0.114298	0.00714098	-0.0882674	0.0158318	-0.0120954	0.316642	-0.0381262	0.437687	644.7	638.7	644.9	675.4	712.3	677.8	626.4	635.9	674.7	677.4	645.2	650.8	641.2	577.9	635.5	633.1	630.3	587.7	442.9	637.6	633.4	628.1	666.2	612.4	660.3	688.3	628.2	658.6	624	656.2	626	633.4	638	693	628.9	594.9	590	563.1
seq.12483.62	Nuclear receptor ROR-beta	RORB	Q92753	-0.00947581	0.205486	-0.0632495	0.0132721	-0.0938511	0.126076	-0.0400774	0.31634	108.5	109.2	112.1	106.5	107.6	111	106.2	110.9	109.7	107.5	111.1	102.8	112.9	101.7	102.4	113.2	99.3	102	136.9	106.1	107.8	104.4	108.3	102.3	106.2	107.9	104.6	110.2	109.2	106.5	102.1	108.7	107.1	107.9	112.2	99.6	101.2	90.6
seq.12484.67	Phosphatidylinositol transfer protein beta isoform	PITPNB	P48739	-0.242621	0.111293	-0.179221	0.0559371	0.0202706	0.937202	-0.04313	0.741704	1746.1	1734.1	1801.6	1949.9	1845.4	2370.5	1754.6	1918.7	2361.8	2004.2	1754.6	1767.1	1601.8	1471.7	1743.9	1864.2	1501.9	1439.3	783.4	1862.4	1724.6	1787	1822.3	1889.2	2082.3	2293.7	1589.8	1725	1441	2021.4	1707.4	1843.2	1959.8	2463	1706.3	1640	1501.6	1543.8
seq.12486.8	Glutaredoxin-2, mitochondrial	GLRX2	Q9NS18	0.178051	0.0430539	0.350376	0.00121157	0.310574	0.0120458	0.138248	0.970552	337.1	314.5	329.4	312.8	303.7	304	272.8	309	345.5	278.7	295.5	288.7	285.1	391.4	272.4	378.2	369.2	385.5	301.4	343.1	356.6	317	346.1	274	279.7	289.8	302.9	288.2	274.5	298.1	276	310.5	344	358.7	318.5	552.8	546.6	477.1
seq.12488.9	Malignant T-cell-amplified sequence 1	MCTS1	Q9ULC4	-0.0450644	0.62657	0.00554208	0.48058	0.0745667	0.192393	0.0239602	0.539391	161.2	154.3	154	159.8	166	159	154.5	165.1	165.4	137	161.8	149.7	162.7	147	151.8	160.9	154.7	160.7	108.6	160.2	159.1	165.2	160.6	160.7	159.5	157.9	164.2	166.4	137	164.2	146.6	157.1	171.1	162.8	155	165.7	171.1	155.9
seq.12490.92	Ragulator complex protein LAMTOR3	LAMTOR3	Q9UHA4	-0.0710512	0.92441	-0.00566431	0.991552	0.092529	0.391525	0.0271422	0.618607	349.3	326.4	363.1	370.2	384.7	440.5	342.4	382.1	437.1	359.6	369.3	334.9	331.7	330.9	369.4	379.5	339.5	358.9	222	371.1	365.6	372.4	399.2	379.8	396.2	456.1	313.5	334.1	293.4	398.3	345.7	364.9	377.6	445.5	368.9	396.1	387.8	368
seq.12491.23	Chloride intracellular channel protein 4	CLIC4	Q9Y696	1.35361	0.000522451	1.10764	0.00125445	0.85269	0.000804035	1.09866	0.0715207	11861.7	9246.2	10429.6	8810.3	8475.1	11170.9	7272.2	8380	22960.5	6792.5	9645.1	6658.4	6092.5	37788.1	15314.4	21741.3	30059.2	35068.8	12913	24027.5	26807.6	21060.9	26435	13122.3	11804.2	11662.1	11040.4	9342.7	7028.4	12241.3	9855.9	10686.3	14791.7	18278.8	11704.7	74072.6	70690.1	63127.8
seq.12493.42	Ubiquitin thioesterase OTUB2	OTUB2	Q96DC9	0.0334575	0.92441	0.0343444	0.488762	-0.071647	0.153235	-0.072534	0.220949	139.5	149.9	133.7	138.2	139.3	140.9	123.5	127.3	137.7	173.3	129.1	153.3	136.4	156.7	131.8	133.1	155.8	126	196.3	144.9	128.3	131.4	130.2	127.8	121	130.1	134.2	133.2	174.4	128.7	130.8	118.8	133.6	123.8	136.3	144.2	133.9	127.9
seq.12494.99	Gamma-aminobutyric acid receptor-associated protein-like 2	GABARAPL2	P60520	1.05222	0.000627612	0.984162	0.00121157	0.809686	0.00137102	0.877748	0.345199	2832.3	2467.2	2857.8	2343.1	2134	2545	1851.9	2194.6	4605.6	1859	2310.1	1750.2	1766.1	6187.9	3265.5	4524.2	7010.9	7719.8	3203.7	4385.4	4678.1	4087.3	5212.1	2718.2	2475	2845.7	2148.6	2004.9	1584.4	3014.7	2482	2712.9	3402.9	4308.7	2644.2	14558.5	14193.7	12748.1
seq.12497.29	Tudor-interacting repair regulator protein	NUDT16L1	Q9BRJ7	1.02188	0.000995922	0.961199	0.00121157	0.677004	0.00462489	0.737688	0.126295	644.1	569.2	655.2	543.1	537.1	683.7	489.1	546.6	1351	494.3	595.1	457.6	446.9	1851.4	834.4	1095.1	1516.2	1965.9	715.4	1100.4	1240.5	988.3	1208.5	789.7	776.4	755.9	607.3	523.6	442.3	716.3	590.3	655.2	832.3	989.2	643.2	2831.7	2922.8	2606.3
seq.12498.12	Tax1-binding protein 3	TAX1BP3	O14907	0.895672	0.000816329	0.961902	0.00121157	0.9005	0.00047465	0.83427	0.0545682	652.1	551.1	648.5	497.1	455.8	529.8	441.8	473.7	784.8	429.5	484.6	378.5	380.1	1150	598.4	771	1355.5	1427.6	738.7	845.9	967.7	765.3	979.1	664.9	656.7	649.9	630.5	588	496	634	538.6	575.9	693.7	747.5	602.8	2486.7	2797.6	2227.1
seq.12499.108	Endophilin-A1	SH3GL2	Q99962	0.945826	0.00164924	1.02838	0.00121157	0.924095	0.000673779	0.841544	0.0979666	309	270.1	315.5	256	289.7	275.7	206.7	268.9	701.4	209.3	207.5	173	152.6	657.2	344.9	473.3	696.5	877.3	376.1	492.1	536.3	411.4	521.7	300.3	274.7	339.7	281.7	292.1	257.1	372.6	313.4	317.7	342.8	535.9	335.1	1459.5	1486.5	1392.7
seq.12500.88	SUMO-activating enzyme subunit 2	UBA2	Q9UBT2	1.06391	0.00572749	0.819871	0.00260457	0.569919	0.0432182	0.813958	0.678126	166.3	200.7	256.3	161.1	80.7	165.4	282.1	149.7	223.2	276.5	274.8	219.4	222.1	300.8	288.3	461.2	688.6	724.7	265.5	156.3	526.5	424	471.2	152.5	498.6	401.4	169.9	166.3	197.6	152.2	232.7	298.8	135.2	508.9	101.5	675.6	1233.5	1027.7
seq.12501.10	Tubulin-specific chaperone A	TBCA	O75347	0.0784059	0.136944	0.170401	0.00466245	0.149148	0.0137666	0.0571531	0.843651	536.5	569.6	562.1	627.4	609.5	645.7	592.5	610.8	673.6	668.7	571.4	589.4	537.5	622.8	615.6	648.8	653.4	654.9	491	636.7	658.8	654.7	694.1	574.9	624.7	677.6	526.4	548.9	532.4	613.7	595.9	599.3	583.2	643.6	550.9	797.5	808.6	745.8
seq.12503.5	Ovarian cancer G-protein coupled receptor 1	GPR68	Q15743	0.0763634	0.0229286	0.0795061	0.0777514	0.0557275	0.467367	0.0525849	0.896799	273.4	293.4	284.6	287.4	287.7	299.9	299.6	268.1	305.8	349.6	289.8	304.5	271.9	311.7	329.6	307	299.7	305.7	323.9	290.5	305.9	302.4	318.3	298.6	290	310.3	272	270.1	313.9	287.4	375.6	285.6	268.5	327.2	264.1	334.4	353.9	388.3
seq.12504.26	Leiomodin-1	LMOD1	P29536	0.249719	0.022945	0.601057	0.00121157	0.60057	0.00047465	0.249232	0.189235	478	445.1	449	436.4	475.8	427.4	407.3	423.2	492	469	436.6	468	425.7	560	425.7	480.7	737.4	702.3	477.9	501.7	488.6	458.4	502.6	472.6	479.1	473.6	487.1	475.6	467.6	497	452.4	462.1	457.4	469.9	427.2	906	927.3	797.9
seq.12507.16	Inositol-trisphosphate 3-kinase C	ITPKC	Q96DU7	-0.0997636	0.032524	-0.0932139	0.00158464	-0.0292576	0.270907	-0.0358073	0.485138	167.7	170	174.5	177.3	173.4	182	162.3	172.6	176.7	183.1	168.5	167.3	162.3	157.2	164.7	169.4	154.7	155.2	136.6	159.6	168.4	169.8	170.7	166.2	166.3	172.5	166.2	174.2	174.7	171.6	160.7	167.5	169.8	178.9	167.2	155.2	154.9	146.3
seq.12508.9	Charged multivesicular body protein 3	CHMP3	Q9Y3E7	0.234725	0.0158306	0.387696	0.00121157	0.242686	0.0198382	0.0897156	0.907246	513.6	492.4	468.1	496.7	541.2	498.9	454.9	477.4	608.7	523	473	505.3	452.2	649.8	491.6	544.4	768.5	700.8	510.9	601.4	553.4	522.3	545.2	508.4	491.3	519.9	490.5	484.5	484.4	502.5	469.4	455.9	505	518.8	482.4	778.5	803.2	682.1
seq.12509.115	COMM domain-containing protein 1	COMMD1	Q8N668	0.0638899	0.0563736	0.132902	0.00237453	0.103998	0.00587139	0.0349862	0.970552	165.3	161.1	174.2	168.2	158	182.2	158.9	166.3	178.6	173.8	169.2	163.2	162.3	184.3	174.5	180.7	167	174.5	175.3	172	173.5	171	181.1	159.1	169.3	179.2	160.5	157.7	166.2	170.4	165	165.9	165.8	185.5	155.8	196.7	210.9	199.9
seq.12510.3	Signal-transducing adaptor protein 1	STAP1	Q9ULZ2	-0.0931462	0.0133157	-0.0448754	0.106027	0.0217891	0.727301	-0.0264817	0.675678	507.9	484.5	480.8	502.4	538.3	516	488.8	479.8	491.7	483.5	491.8	487.1	473.1	440.6	484	470	474.5	475.1	374.2	491.9	467.2	480.3	476	456.4	488.5	498.3	491	506	478.6	514.6	481.9	474.7	496	508.5	484.4	468.1	465.4	431.9
seq.12511.83	Solute carrier family 41 member 2	SLC41A2	Q96JW4	0.0187582	0.706937	0.0309115	0.638585	0.0110262	0.912009	-0.00112718	0.997671	121.9	117.5	122.2	117.1	115.7	106.3	134.9	113	109.7	138.4	120.4	139.7	129.5	115	122	130.7	129.5	122.8	135.8	106.1	126.4	128.1	119.8	107.4	131.5	112.6	126.1	116.2	129.8	111.3	133.3	123.9	108.6	133.8	108.1	123.8	137.5	131.2
seq.12513.8	Glycolipid transfer protein	GLTP	Q9NZD2	0.0122211	0.636875	0.0242381	0.126096	-0.00284576	0.738479	-0.0148627	0.656908	241.6	241.3	229.9	233.9	241.9	226.6	235.1	229.8	242.8	251.1	232.4	251.5	237.2	242.8	223.3	239.9	249.4	236.2	256.2	240.2	235.2	234.1	243.8	229	230.9	230.6	234	243.7	258	238.1	234.7	233	236.1	229.6	235.5	244.2	246.8	228.4
seq.12514.16	tRNA (guanine-N(7)-)-methyltransferase	METTL1	Q9UBP6	-0.0837983	0.0430539	-0.0836732	0.00145134	-0.0562179	0.0350158	-0.056343	0.246939	277	276.6	259.8	284	308.9	280.6	268.3	270.6	278.9	309.4	269.1	293.7	279.5	268.9	257.4	261.3	277.1	258.3	240.6	289.5	264.9	272.2	263.7	279	263.3	264.7	281.5	275.6	305.9	277.4	266	269.3	274.9	262.3	276.2	260.7	243.7	235.3
seq.12515.45	Uridine-cytidine kinase 2	UCK2	Q9BZX2	-0.0768807	0.429653	-0.0428158	0.633282	0.0364383	0.617003	0.00237339	0.862635	315.5	310.1	323.5	323.1	321	359.1	307.5	325.6	362.1	316.7	326.6	300	300	268.7	312.7	341.3	291.5	296.4	235	312.7	331.8	319.4	346.9	320.4	345.7	369.3	292.5	308	265.8	339.3	313.3	334.6	328	367.5	294.6	317.1	319.3	303.8
seq.12516.13	Transcriptional enhancer factor TEF-3	TEAD4	Q15561	0.453753	0.0042456	0.608574	0.00121157	0.457137	0.00219322	0.302315	0.485138	281.2	266.2	288.2	304.1	307.9	344	289.1	309	445.7	299.3	305.6	276.6	276.6	487.3	333.9	385.4	505.3	593.7	331.5	397.7	398	376	398.5	331.1	342.2	342.7	262.2	271.9	253.7	330.7	304.4	301.5	330.8	411.7	291.7	716.6	758.3	677.2
seq.12517.52	Programmed cell death protein 5	PDCD5	O14737	1.09913	0.000522451	1.04419	0.00121157	0.604694	0.00928943	0.659634	0.623732	4914.5	4152.8	4799.4	5502.2	4730.9	6263.9	4318.1	5084.6	9872.1	4450.6	5113	3786.1	3881.4	14349.8	7315.3	9768	13798.2	15920.9	6277.3	10117.2	11054.7	9263.5	12328.9	5736.4	5662.6	6242.1	4118.9	3731.5	3054.3	5326.8	4446.6	4625.2	5726.5	7235.3	4760.2	24427.8	25187.9	21591
seq.12518.289	Protein polybromo-1	PBRM1	Q86U86	-0.00670833	0.957762	-0.0439401	0.133324	-0.0985371	0.00707675	-0.0613054	0.105246	291.1	283.4	274	296.2	305.2	288.3	280.3	289.6	278	272.2	276.1	269.5	286.5	270.7	267.2	275.8	290.7	295	273.6	293.3	288.9	280.7	289.7	272.9	262.6	265.1	285.5	279.2	287.3	270.7	255.5	276.6	285.7	274.2	261.9	271.7	258.2	249.1
seq.12521.3	Cyclin-dependent kinase 4 inhibitor C	CDKN2C	P42773	-0.0985564	0.355441	-0.046954	0.436961	0.0518056	0.415658	0.000203154	0.907246	71.8	71.2	72.4	81.7	85	84.6	78	80.9	93.5	77.2	81.2	73.1	75.1	70.2	79.7	74.6	78.1	70	49.5	80	74.9	78.7	81.2	79.1	81.1	87.4	76.4	82	68.5	83.8	81.6	76.5	82.3	81.5	80.3	73.3	73.2	75.5
seq.12522.6	UV excision repair protein RAD23 homolog B	RAD23B	P54727	0.759196	0.000995922	0.927612	0.00121157	0.717128	0.00611429	0.548713	0.276192	255.9	223.6	232.7	277.8	281.9	327.2	203.2	259.2	484.2	246.4	231	202.7	193.2	652.7	348.5	362.2	512	530.5	282.3	520.4	411.1	366	465.7	339	268.8	329.1	249	241.5	203.6	288.3	245.4	212.5	320	311.6	291.3	1063.1	968.9	821.6
seq.12524.18	Diamine acetyltransferase 2	SAT2	Q96F10	-0.0214646	0.92441	-0.0128596	0.70758	-0.0188198	0.379453	-0.0274248	0.521659	279	271.5	293.1	273.6	286.5	302.3	276.8	275.1	309.6	293.4	282.2	281.6	263	285.1	289.3	297.4	264.1	272.3	221	283.5	281.4	295.6	305.1	271.4	293.4	312.6	248.4	254.2	268	294.6	272.2	271.7	276	319	266.5	273.4	277.5	260.2
seq.12527.50	Thyroid hormone receptor alpha	THRA	P10827	0.00648866	0.957762	0.0274864	0.613977	0.0305561	0.492795	0.00955839	0.726463	113.8	116.4	109.2	116.1	125.8	124.8	121	119.3	117.7	142.5	113.3	129.7	116.6	125.3	124.9	108.8	130.6	115.9	143.6	127.3	108.5	115	110.3	123.2	105.5	109.4	131	130.6	129.8	117.9	131.4	109.8	118.8	109.5	120.7	132.3	121.4	125.1
seq.12528.40	ATPase WRNIP1	WRNIP1	Q96S55	-0.0395003	0.317242	-0.0684995	0.00712289	-0.0490251	0.0727215	-0.0200259	0.810471	94.3	92.5	89.7	88.4	100.8	92.4	91.5	91.5	96.4	104.1	92.3	99.6	96.5	89.1	98.8	90.6	93.7	88.6	85.5	95.1	92.1	95.7	91.4	94.5	95.2	93.6	99.9	97.7	97.9	92.2	98.3	89.1	89.5	92.7	88.1	86.6	87.6	91.8
seq.12529.32	Inactive peptidyl-prolyl cis-trans isomerase FKBP6	FKBP6	O75344	0.02711	0.293354	0.159204	0.031587	0.22723	0.0166373	0.0951363	0.406448	700.8	633.4	711.1	752.9	796.6	842.6	648.1	727.9	902	676.9	678.2	648.4	628.5	768	731.5	776.6	758.4	787.5	424.7	769.2	742.8	749.2	818.8	777.4	754.8	929.4	638.8	662.3	543.3	807.3	695.5	689	752.5	866	723	966.6	926.8	859.6
seq.12530.14	Cyclin-dependent kinases regulatory subunit 1	CKS1B	P61024	0.405089	0.00129315	0.514282	0.00121157	0.549584	0.00219322	0.440391	0.157386	330.9	305.5	321.2	300.9	298.8	312.8	287.3	284.2	414.2	298.7	291.5	265.5	263.2	473.5	328.6	359.8	467.7	494.2	395.7	386	370.4	361	411.7	393.1	399.6	425.1	302.4	284.3	297.5	346.7	324.9	316.2	373.7	406.6	345.3	775.9	881	727.8
seq.12531.5	Endogenous retrovirus group V member 1 Env polyprotein	ERVV-1	B6SEH8	0.00709032	0.827135	-0.0406652	0.214202	-0.0525435	0.374296	-0.00478802	0.959058	124.1	118.7	128.2	124.3	121.7	123.2	136.1	123.9	118.4	145.7	127.6	136.5	129.9	129	127.9	128.1	126.1	123.4	149	121	124.2	126.8	126.4	121.9	130.2	128.2	127.6	125.4	142.9	119.6	136.2	130.7	124	136.2	123.7	118.9	124.7	117.9
seq.12532.28	Ubiquitin-conjugating enzyme E2 R1	CDC34	P49427	0.176062	0.0315152	0.388678	0.00263891	0.387081	0.00285976	0.174465	0.374181	109.5	101.5	117.8	113.7	111	129.6	105.9	111.8	138.8	107.1	117.4	102	101.9	132	121.5	130.9	135.1	142.9	93.1	130.2	124.3	131.9	133.9	119.7	124.6	144.9	100.2	104.3	88.3	123	115.2	107.3	122.2	138.7	113.9	180.2	191	180.9
seq.12533.135	Cytohesin-2	CYTH2	Q99418	-0.0974289	0.0563736	-0.0885016	0.00410859	-0.0348222	0.153235	-0.0437495	0.374181	154.7	152.7	149.8	156	153.8	162.4	140.9	151.1	166.3	162.4	146.2	159.2	136.3	143.7	141.9	142.5	146.8	137.5	122.9	158.9	144.2	146	147.7	151.6	142.1	154.5	151	151.7	153.4	149.1	148.5	141.4	154.6	146.6	154.7	146.9	135.1	130.9
seq.12534.10	Calcium-binding and coiled-coil domain-containing protein 2	CALCOCO2	Q13137	0.000809094	0.861698	0.0208008	0.274452	0.0170279	0.352599	-0.00296381	0.967033	276	265.6	272.9	272.5	277.1	260.6	279.7	263	276.6	281.1	275.3	285.4	279.4	267.8	271	275	284.7	270.6	265.6	274.1	281.8	281.1	272.3	265.3	279.5	270.6	280.1	273.3	275.7	265.5	279.4	268.3	272.4	280.9	248.7	286.7	288	277.8
seq.12535.2	DNA repair protein XRCC1	XRCC1	P18887	-0.105763	0.00714098	-0.15045	0.00178837	-0.102915	0.0350158	-0.0582281	0.298687	205.9	203.4	198.9	209.8	204.6	200.1	193.9	199.4	195.7	177.9	196.2	190.2	203.4	167.7	192.3	188.3	185.9	179.1	166.1	194.3	192.3	188.5	189.4	194.7	201.3	184.5	206.1	207	189.3	191.7	186.2	189.3	190.9	190.8	192.8	169.5	164.9	166.4
seq.12536.46	Myotubularin-related protein 6	MTMR6	Q9Y217	0.0801747	0.320373	0.178145	0.0136878	0.196397	0.0581781	0.0984269	0.604713	175.8	175.6	175.4	172.8	182.4	172.9	162.3	176.4	168.6	142.4	182.7	156.1	178.1	170.6	173.7	182.1	197.3	221.5	135.3	182.5	191.4	171.9	180.2	188.7	178	178.6	178.2	178.2	157.6	167.5	166.7	176.1	174.9	173.7	166.1	224.6	243.4	229.2
seq.12537.88	Transcriptional activator protein Pur-alpha	PURA	Q00577	0.0666108	0.375868	0.121554	0.00826595	0.0783652	0.0921523	0.0234222	0.907246	376.2	379.1	344.7	384.2	429.3	367.8	374.1	362.1	388.7	411.1	357.5	401.8	380.7	430.1	368.7	377.7	461.2	424.5	354.5	407.4	410.7	380.9	377.8	369.9	376.6	354.4	395.6	386.6	412.4	359.9	377.3	353.4	384.3	384.7	369	453.1	453.7	435.4
seq.12538.19	Regulator of G-protein signaling 7	RGS7	P49802	0.122763	0.122333	0.0474234	0.676998	0.0518401	0.754453	0.12718	0.437687	63.2	65.6	80	64.9	61.2	64.8	80.7	62.9	81.9	72.7	73.5	67.4	69.8	68.5	85.8	91.2	75.1	74.8	50.6	67.8	82	85.1	80.1	71.3	90.3	88.9	67.9	68	59.7	71.9	85.2	82.6	63.1	100	56.9	77.6	90.4	94.2
seq.12540.25	Rho-related GTP-binding protein RhoG	RHOG	P84095	-0.139339	0.591196	-0.198481	0.0253757	-0.0452887	0.516522	0.0138537	0.920028	35897.5	32990.6	37977.8	35671.5	32914.7	42626.6	32987.4	37918.8	35902.7	32056.7	33872	30960.9	32916	30154.5	35053.7	38211.9	27566.6	30654.5	14013	33320.2	34915.9	36536	37136.7	36256.5	36216.4	44196.5	30334.8	32991.1	28347.7	40128	35056.3	37730.7	35687.1	38813.4	31876.1	31034.5	29016.3	29785.2
seq.12543.76	Zinc finger protein 560	ZNF560	Q96MR9	-0.00960107	0.355441	-0.057714	0.00395934	-0.0709339	0.270907	-0.022821	0.325847	95.9	95.2	93.7	91.9	91	89	95	92.8	94.8	93.3	94.4	97.8	97.9	88.1	96.6	94.4	87.4	88.6	113.6	95.8	92	88.4	89.4	91	98.1	93.8	93.9	93.9	90.6	91.5	91.7	91	93.6	93.5	91.1	89.4	88.2	93.6
seq.12546.1	Smoothelin	SMTN	P53814	0.127892	0.0800227	0.0987642	0.00527487	0.0466899	0.220229	0.0758174	0.0991284	102.5	102.7	103.4	100.3	99.3	100.1	94.3	103.2	102.5	90	100.1	99.2	103	113.4	101.6	110.7	120.6	132	95.7	102.4	106.1	102	108.7	105.8	103.4	111.1	98.6	100.6	86.5	110.7	99.8	102.5	103.2	105.2	101.6	119.1	123.2	112.5
seq.12548.75	Ras-related GTP-binding protein C	RRAGC	Q9HB90	-0.0992725	0.0846661	-0.131057	0.00849375	-0.0771558	0.102557	-0.0453714	0.5336	110.1	105.1	107.1	110.5	106.5	111.9	104.9	110.4	101.4	90.7	107.1	99.2	105.7	90.3	102.2	107.7	96.1	95.7	78.6	105.7	103.3	99.4	105.2	103.4	103.5	102.7	103.6	109.7	92.7	106.7	100.1	106.6	108.2	98.2	106	89.5	89.4	87.8
seq.12549.33	Hematopoietic prostaglandin D synthase	HPGDS	O60760	0.00958605	0.400671	-0.0723805	0.00685803	-0.0930243	0.0942138	-0.0110577	0.945426	97.7	94.5	98.5	93.7	100.4	93.9	99.1	95.6	95.6	100.9	98.3	100.1	99.2	98.3	96.7	99.1	90.6	87.4	127.7	97.5	95.5	97.3	91.4	97.7	98.9	94.8	100.6	100	102.1	93.7	95.2	98.9	101.3	98.8	98.6	84.8	87.3	87.5
seq.12551.3	E3 ubiquitin-protein ligase Itchy homolog	ITCH	Q96J02	0.0650739	0.551961	-0.0138768	0.345163	-0.0321985	0.700197	0.0467522	0.36162	152.6	150.3	146.2	141.1	136.3	145.7	149.1	142.5	142.8	145.1	153.7	147.5	153.1	151.7	159.2	155.4	140.8	150.9	199.1	147	147.5	139.4	142.8	165.8	144	144	151.4	147.3	158	148.8	168.3	154.1	148.3	142.8	150.7	150.2	145.1	158.6
seq.12553.5	Serine/threonine-protein kinase VRK1	VRK1	Q99986	0.0216635	0.9114	-0.0286517	0.100047	-0.0584915	0.0667663	-0.00817629	0.759558	236.7	231.9	229.6	225.6	230.6	224.3	234.4	236.2	223.1	243.5	226.2	238.8	235.1	238.8	235.5	225.9	241	226.6	274.7	232.1	230.2	229.5	220.8	241.4	227.6	215.9	231.3	231.9	256.3	228.1	239.9	230.3	236.1	215.6	223.3	232	223.9	233.4
seq.12554.10	DNA repair protein RAD51 homolog 4	RAD51D	O75771	0.0313994	0.34709	0.0581471	0.374158	0.0821508	0.497661	0.0554031	0.456186	126.5	114.6	124.3	125.2	131.3	145.8	112.5	133.5	155.4	103.8	118.5	111.6	113.6	126.9	140	133.9	121.2	129.4	80.8	139.1	125.4	132.9	141.3	133.8	126.6	144.3	112	117.5	91.8	134.5	125.8	116.7	138	138.8	126	152.1	148.7	138.9
seq.12556.7	Ubiquitin-conjugating enzyme E2 C	UBE2C	O00762	0.0214345	0.827135	0.0906523	0.633282	0.18679	0.227534	0.117572	0.157568	87.8	91.7	85.1	81.2	76.8	81.9	79.3	81.8	96.3	108.9	77.3	77.5	75.4	88.2	87.7	83.2	86.1	81.3	109.4	94.2	75.2	78.1	76.2	101.4	87.8	96.4	83	89.5	97.4	85.9	88.2	78.2	92.1	87.2	93.1	109.8	113.6	103.3
seq.12557.18	RNA-binding protein Nova-1	NOVA1	P51513	0.113552	0.0463124	0.0605081	0.0683688	0.0332793	0.443878	0.086323	0.164222	84.8	87.8	88.1	91.2	81	90.7	93.6	91.8	78.4	86.7	81.6	77.6	91.4	96.2	90.7	100.7	84.3	90	92.5	89.9	97.9	95.8	98	92.6	94.4	92.7	81.4	85	84.5	87.7	92.4	95.8	90.4	93.4	88.1	101.5	100.9	101.9
seq.12558.3	Ubiquitin-associated and SH3 domain-containing protein B	UBASH3B	Q8TF42	0.085225	0.040605	0.184558	0.022048	0.232753	0.0203871	0.13342	0.0642898	81.9	82.7	84.4	78.4	77.4	81.8	77.6	79.2	83.8	74.9	81.3	73.8	78.9	92.2	86.2	92.7	79.3	85.4	79.6	83.3	81.9	84.6	80.3	101.1	96.7	109.7	81.2	81.4	78.6	87.8	81.3	83.1	82.5	85.7	84.2	89	94.7	93.9
seq.12560.9	5'(3')-deoxyribonucleotidase, cytosolic type	NT5C	Q8TCD5	0.955379	0.000474248	0.954335	0.00121157	0.531719	0.00928943	0.532762	0.743962	189.9	163.7	185.3	182.7	168.6	192.9	165.5	169.6	274.5	154.4	180.6	157.5	155.9	427.2	249.4	304.3	440.4	498.3	249.7	322.7	345.4	292.6	362	166.9	171.9	166.5	175.3	159	133.6	180.3	163.1	172.2	188.9	214.4	176.3	674.7	773.7	633
seq.12562.1	Serine/threonine-protein kinase N1	PKN1	Q16512	0.051071	0.0846661	0.151378	0.00141901	0.146912	0.00190619	0.0466044	0.725597	161.9	157.2	157.8	160	170.3	157.3	167.4	158	168	173.3	161.2	157.1	161.3	174.3	161	170.2	175.2	169.3	179.6	162.2	165.6	161.2	163.6	153.1	166.9	168.5	166.9	162.5	173.6	156	164.9	164.2	153.2	177.6	159.7	183.3	205.3	187
seq.12563.2	Tumor necrosis factor alpha-induced protein 8	TNFAIP8	O95379	1.11204	0.00214376	1.05309	0.00121157	-0.188766	0.569057	-0.129819	0.049853	1021.3	785.1	832.9	993.9	972	1324.4	816.8	1002.5	2795.1	869.5	1227.2	918.4	824.4	3970.7	1746.1	2341.3	2448.7	2833.6	1032.2	2440.5	2345.5	2080.6	2676.2	394	413.3	427.7	648.9	591	476.7	739.7	600.5	603.8	700.2	886.7	619.9	3199.2	3231	2554.3
seq.12564.9	60S ribosome subunit biogenesis protein NIP7 homolog	NIP7	Q9Y221	0.0402404	0.556269	0.144453	0.0636496	0.12667	0.473083	0.0224571	0.79455	194	172.5	186.1	202.9	203.2	211.8	191	202.8	247.9	192.3	183.5	182.6	179.5	228.7	182	219.8	186.5	199.1	175	210.4	213.5	190.9	211.2	194.6	219.1	237.6	186.7	189	183.3	191.6	179.3	196.4	194.7	211.7	190.9	232.7	214.7	195.7
seq.12568.14	Kelch-like ECH-associated protein 1	KEAP1	Q14145	-0.0495341	0.97743	-0.00977672	0.420853	0.0552756	0.727301	0.0155182	0.862635	39.3	31.4	30.7	33.7	34.2	36.7	32.7	33.5	34.6	30.1	35.1	32.5	33.7	33.4	32	35.1	32.2	33.9	21.7	34.8	35.7	34.2	32.7	33.7	32.2	32.7	35	36.9	29.9	36.2	33.6	30.8	37.1	32.9	37.1	35.1	32.9	31.1
seq.12569.25	T-complex protein 1 subunit epsilon	CCT5	P48643	0.433408	0.0430539	1.53311	0.00121157	1.88067	3.37e-05	0.780973	0.0445909	492.7	469.8	319.9	640.3	816.9	673	518.3	516.6	1998.1	475.5	425.8	338.9	278.7	1591.7	542.7	669.8	954.1	922.9	438.1	747.2	852.7	701.1	853.1	572.1	674.7	579.9	1034.6	889.5	556.7	969.3	733.5	770.7	995	1147	797	2482.1	2975.5	2119.2
seq.12571.14	ADP-ribosylation factor-like protein 3	ARL3	P36405	1.07186	0.000627612	1.08651	0.00121157	0.731102	0.00219322	0.716457	0.303571	300.4	244.9	263	208.9	223.7	255.6	185.3	222.6	481.2	171.6	246.5	183.4	177.7	759.2	393	499.3	604.6	673.3	311.2	479.5	476.3	404.1	517.1	294.4	283.3	311.2	252.3	233.3	179.3	296.9	229.3	218.2	263.5	334.7	230.4	1165.4	1189.3	1053.1
seq.12572.236	Embryonal Fyn-associated substrate	EFS	O43281	-0.0813863	0.433165	-0.0478004	0.274452	0.0212231	0.962198	-0.0123628	0.889112	385.4	381.2	392.4	392.8	413	432.5	384.6	400.7	432.3	393.5	390	383.8	362.1	358	385.2	395.4	366.6	373.8	278.7	397.6	384.7	401	399.1	394.3	404.1	444.2	362.4	367	353.8	408.6	383.2	376.2	393.1	440	390.6	384.4	383.5	385.6
seq.12573.80	Tripartite motif-containing protein 3	TRIM3	O75382	-0.0218182	0.462065	-0.0938981	0.00738707	-0.131537	0.00348994	-0.059457	0.298687	233.3	240.1	223.8	234.4	237.7	219.3	232.5	226.3	215.9	261.8	220.4	249.3	227.3	227.7	219	218.2	248.1	213.2	267.4	238.3	222.5	221.7	213.7	228.9	215.9	212.7	228.2	232.6	266.5	218.8	234.3	225.7	226.5	209.7	236	209.5	195.2	198.7
seq.12574.36	Endothelin-2	EDN2	P20800	-0.220368	0.108224	-0.132182	0.287491	0.0798201	0.702425	-0.00836585	0.76151	2040.3	2087.8	2314.6	2495.4	2531.7	2816.2	2365	2356.4	2847.6	2478.7	2362.5	2163.4	2165.9	1661.5	2117.1	2221.9	2004.2	2128.6	1044	2180.4	2266.7	2410.3	2450.4	2394.6	2678.7	3157.2	1939.9	2072.8	1781	2351	2157.2	2282.6	2648	3420.6	2372.5	2196.7	2301.9	2206.5
seq.12575.30	C-1-tetrahydrofolate synthase, cytoplasmic	MTHFD1	P11586	0.763349	0.00129315	0.953708	0.00121157	1.01317	0.000184991	0.822814	0.0445909	266	227.5	249.1	205.1	212.3	237.4	182.5	205	480.7	186.2	208.5	187.8	171.4	577.1	303.7	392	442.9	514.2	270.3	371.4	366.8	320.2	384	276.7	271.6	314.7	261.6	240.5	199.6	301.3	246.8	231.3	272.2	366.8	243.8	1206.4	1229.2	1056.4
seq.12576.21	Melanoma-associated antigen 3	MAGEA3	P43357	-0.113278	0.0953525	-0.0613608	0.198453	0.00989791	0.937202	-0.0420197	0.367944	79	73	74.6	77.1	83.2	76.6	74.3	79.1	80.8	70.9	76.8	78.3	76.1	69.1	73.2	72.9	68.2	71	49.3	77.1	80.2	74.8	75.2	71.8	73	77.3	78.3	77.1	71.9	74.5	76.2	72.8	77	82.1	75.9	72.1	68.8	67.3
seq.12577.100	Flap endonuclease 1	FEN1	P39748	-0.0279134	0.500596	-0.0665167	0.00738707	-0.0343812	0.205492	0.00422204	0.867222	126.6	126.2	132	126.7	135.2	132.3	123	132.7	134.1	132.1	128.2	122.3	124.3	125	133.8	131.5	113.8	127.7	127.5	129	124.7	125.1	126.2	130.2	133.6	135.8	128.1	129.3	127.4	136.6	126.1	127.7	131.1	136	128.2	125.6	117.3	118.4
seq.12578.13	ADP-ribosylation factor 3	ARF3	P61204	0.101239	0.278952	0.0880876	0.00826595	0.00928849	0.206684	0.0224403	0.557288	120.8	117.5	114.8	111.9	115.2	113.1	111.3	110.6	115	127.7	112	117.4	115.7	127.1	117.5	116.7	121	120	182.1	116	111	111.7	117.1	114.3	113.8	118.2	124.1	119	135.2	113.1	119.7	114.5	115	119.7	118.5	121	117.5	121.4
seq.12580.7	Proteasome subunit beta type-5	PSMB5	P28074	0.018741	0.77313	0.0870969	0.0359508	0.0792027	0.220229	0.0108467	0.994377	126.8	126.2	117.2	125.9	135.1	135.6	121.9	130.4	140.3	136.8	124.3	127.6	121.5	138.5	125	123.6	135.6	136.8	117.2	134.2	132.3	125.1	132.8	129	128.7	131.8	125.7	130.4	118.4	125	125.5	115	128.3	131.3	126.4	150.7	152.1	144.3
seq.12581.39	Inositol monophosphatase 2	IMPA2	O14732	0.0613001	0.441629	-0.041813	0.169972	-0.082339	0.0563352	0.0207741	0.907246	52	50	52.6	48	45.3	50.6	54.2	53.6	52	47.3	52.7	52.1	53.8	48.5	57.8	57.3	50.9	50.9	58.8	53.1	50.6	53.7	51.5	51.3	49	54.3	53.2	50.5	50.9	48.5	51.3	54	50.9	53.9	47.5	47.9	50.9	52.3
seq.12583.77	Serine/threonine-protein kinase A-Raf	ARAF	P10398	0.182711	0.0354226	0.340077	0.00121157	0.379398	0.00113323	0.222032	0.256357	95.5	86	86.8	90.2	87	95.5	79.9	87.5	107.2	76.4	85.1	83	84	110.9	94.9	99	103.2	105	83	106.6	100.9	93	102.4	94.1	89.2	99.9	84.4	90.2	76.6	96.8	85.3	82	96	101.3	92.3	163.7	170.6	154
seq.12585.39	DNA excision repair protein ERCC-1	ERCC1	P07992	0.222402	0.0199666	0.359606	0.00134966	0.299758	0.00348994	0.162554	0.28911	64.5	61.1	64.7	65.6	63.9	64	66.4	70.1	78.6	62	61.7	67.5	62.1	92.2	71.4	78.5	81.8	82.4	61.1	70.8	74.1	76.3	76.2	69	66.6	67.5	66.8	66.1	57.9	67.5	63.7	65.1	68.1	75.8	68.6	107.6	115.9	102.1
seq.12587.65	ADP-ribosylation factor-like protein 2	ARL2	P36404	0.104383	0.488622	0.0181865	0.754486	-0.0654777	0.684396	0.020719	0.967033	36.6	43.2	41.2	33	27.7	35.7	46.9	33.5	38.7	43.9	40.9	42.9	39.7	38.9	45.7	43.3	43.7	40.7	52.7	33.7	38.7	40.9	38.4	35.6	44.3	41.9	39.1	39.7	45.7	36.6	46.8	41.3	32.2	41.3	32.8	35.7	42.8	42.2
seq.12591.27	Oligophrenin-1	OPHN1	O60890	0.108042	0.0846661	0.292839	0.00125445	0.374182	0.000963452	0.189385	0.224731	79.9	79.1	78.6	72.4	71.6	75.2	77.1	75.6	81.5	66.3	77.5	71.8	73.8	80.1	74.9	80.2	88.4	96.6	76.2	75.9	77.6	77.8	85.1	79.6	81	80.8	78	75.6	70.4	79.6	79.7	81.6	75.1	83	76.8	128.3	131	122.2
seq.12593.33	p53 and DNA damage-regulated protein 1	PDRG1	Q9NUG6	0.404071	0.000486663	0.520843	0.0012465	0.344359	0.00611429	0.227587	0.827573	222	213.7	214.9	240.8	230.1	246	236.5	234.8	280.5	239.8	233.2	223	217	341.7	260.6	282.8	369.9	402.4	278.5	282.5	290.2	268	309.9	268.6	279.1	311.3	213.3	211.1	205.1	240.4	232.5	227.9	235	276.5	223.9	442.7	466.7	424.4
seq.12594.5	Grancalcin	GCA	P28676	-0.0015005	1	-0.0617498	0.048743	-0.0438004	0.331618	0.0164489	0.927784	60.2	58.5	53.5	55	58.5	58.3	56.9	56.8	58.2	47	56.1	53.7	58.4	55.3	55.8	58.6	52.4	55.9	47.5	58.1	59.9	57.8	60.5	56.2	53.2	53.2	58.7	63.6	51.5	58.8	57.3	59.7	56.9	54.8	60.7	57.1	56.5	52.9
seq.12595.11	Tropomodulin-1	TMOD1	P28289	0.960361	0.000816329	0.985444	0.00121157	0.400195	0.0432182	0.375112	0.907246	611.2	511.4	555.7	736.8	628.4	851.1	617.4	747.9	1314.7	598.2	751.1	579.7	574.1	2264.3	1039.2	1456.6	1400.2	1542.8	779	1310.7	1309	1090.2	1395.2	626.7	661.9	645.8	563.8	493.6	454.6	672.5	574.5	598.8	723.5	835.1	613.6	2345.9	2460.9	2117.9
seq.12597.68	Autophagy protein 5	ATG5	Q9H1Y0	0.130541	0.00129315	0.123579	0.00658091	0.0870217	0.211993	0.0939836	0.0826226	110.9	110.2	115.3	104.7	111.1	116.4	109.8	112.2	125.6	112.1	110.4	109.4	105.8	127.9	119.1	129.2	123.1	121.3	121.7	123.4	122.6	117.4	118.6	118.3	111.2	119.1	112.4	112	108	110.8	114.3	113	115.9	117.2	114	145.5	154.2	137.7
seq.12599.10	Fermitin family homolog 3	FERMT3	Q86UX7	0.282834	0.00167386	0.420261	0.00170253	0.404011	0.000963452	0.266585	0.276192	172.2	172.5	191.7	177.5	168.8	185.4	177.5	175.8	207.5	171.2	188.1	163.4	168.9	227	195.6	220.7	237.6	258.7	196.1	210.1	207.6	188.6	229.6	190.8	201	208.5	167	171.7	160.6	185.8	180.2	183.3	178.6	215.9	177.2	349.2	388.9	361.9
seq.12603.87	Polyadenylate-binding protein 4	PABPC4	Q13310	1.09316	0.000627612	1.10094	0.00121157	0.913817	0.00164019	0.90603	0.28911	530.5	463	529.9	522.9	505.5	616.3	438.1	493.7	980.5	487.9	488.6	422.9	390.8	1653.5	663.6	967.2	1586.1	1773.5	771	954.4	1034.8	796.4	1074.7	662.6	691.4	839	459.2	441.3	366.8	655.3	511.3	483.4	639.5	958.9	533.4	3038.2	3313.8	2713.9
seq.12604.16	Polycomb protein SCMH1	SCMH1	Q96GD3	-0.00926618	0.601462	0.0227791	0.454236	0.072744	0.425383	0.0406988	0.451504	254.6	259.8	268.8	264.1	260.1	293.9	268.8	276.5	282	250.4	269.4	245.5	262.7	241	270.8	273	262.7	293.5	185.5	263.8	285.5	276.4	289.7	260.7	287.7	303.6	251.3	254.9	222.8	273.8	258.2	272.7	272.8	301	259.6	292.2	296.5	289.5
seq.12605.1	Exosome complex component RRP40	EXOSC3	Q9NQT5	0.0259272	0.77313	-0.0493289	0.00610279	-0.0899426	0.0320302	-0.0146864	0.625021	144.3	143.2	145.9	137.8	134	135.6	150.8	142.5	139.4	152.3	141.6	145.3	144.6	144.2	136.6	144.6	132.1	135.7	190.4	141	146.9	143	140.1	143.6	144.4	140.6	141.8	146.1	161.3	140.4	144.5	149.7	138.1	142.8	137.8	132.8	131.2	132
seq.12612.37	Proteasome subunit beta type-1	PSMB1	P20618	-0.0478744	0.75979	0.0917659	0.467489	0.155491	0.467367	0.0158506	0.827973	164.9	143.9	152.7	190.3	209	205.6	159.9	182.3	246.3	148.2	163.7	154.2	146.5	183.4	190.5	174.3	175.5	176.2	84.1	208.2	149	165.9	180.2	195.8	185.8	227.5	144.4	150.7	108.1	193.4	157.5	132.6	182.1	201.8	165.9	192.3	197.1	179
seq.12616.45	Nuclear receptor-binding protein	NRBP1	Q9UHY1	0.31236	0.000627612	0.456212	0.00158464	0.34172	0.002993	0.197868	0.725597	76.7	73.3	80.6	80.3	74.2	79.8	80.9	75.8	90.5	97.6	77.6	84.4	77	108.7	88.7	98.8	107.3	108.5	92.1	94	108.1	93.7	101.8	76.7	90.4	87.2	79.6	74.8	81.5	79.1	80.1	79	76.4	95.4	74.8	143.8	158.1	150.1
seq.12617.2	Serine/threonine-protein kinase 24	STK24	Q9Y6E0	0.632035	0.002773	0.831089	0.00121157	1.03899	3.37e-05	0.83994	0.0199573	57.5	56.6	61.8	55.5	54	56	63.9	52.5	124.5	83.3	65.3	71.8	57.2	140.3	82.9	89.4	106.4	111.6	87.5	80.4	122.4	99.2	105	68.1	99.3	108.4	125.1	101.9	91	76.7	98.4	87	71.4	101.2	58.7	275.3	326.6	242.1
seq.12618.50	Aldo-keto reductase family 1 member C1	AKR1C1	Q04828	0.0580266	0.34464	-0.0122305	0.872674	-0.0567534	0.316642	0.0135037	0.967033	39.9	42.5	43	39.3	35.1	38.1	40.9	39.4	36.9	41.3	45.2	41.1	41.9	43.3	42.8	39.5	40.9	42	47.8	39.4	42.4	42.8	39.2	39.6	41.8	39.8	41.5	39.7	44.8	40.7	40.3	44.5	38.1	42.8	41.1	38.8	39.4	40.2
seq.12619.14	Protein phosphatase 1A	PPM1A	P35813	-0.131929	0.522939	-0.210923	0.00237453	-0.0931337	0.255946	-0.0141393	0.931569	19463.7	18584.6	20643	18398.7	17043.1	21138.1	18589.2	19977.8	18493.2	16819.5	18811.1	17707.6	18582.3	15460.9	17957.3	20486.7	15153.5	16294.8	7638.2	17830.8	19513.9	20094.7	21036	17773.2	18884.4	20957.8	17277.4	18375.9	15706	20207.4	17646.1	20046.4	19813.4	20142.8	16743.9	17224.5	16309.2	16478.7
seq.12620.3	Septin-11	SEPTIN11	Q9NVA2	0.484036	0.00714098	0.779571	0.00125445	1.09225	2.23e-05	0.796711	0.0445909	231.8	239.7	283.7	281.5	235.6	292.3	300.9	250.1	398.6	313.8	317.4	274.5	264.6	441.5	356.8	429.9	476.9	464.6	236.6	316	402.5	379.6	459.7	390.1	597.7	645.8	283.2	283.9	252.9	357.2	387.3	356.6	317.5	583	270.7	945.4	1248.6	992.2
seq.12621.55	Serine/threonine-protein phosphatase 2A 65 kDa regulatory subunit A alpha isoform	PPP2R1A	P30153	0.631549	0.002773	0.909665	0.00121157	1.07491	7.37e-05	0.796793	0.0285485	356.9	330.9	332.2	371.1	360.1	428.6	341.1	405.2	772.3	350.8	359.8	291.8	263.9	938.3	470.6	667	612.5	678.9	402.9	463.3	564.3	565.3	553.4	573.2	501.7	579.9	424.3	351.5	307.2	546.4	497.6	484.4	485.4	589.6	437.8	1800.9	1759.3	1462.1
seq.12622.96	Histone-lysine N-methyltransferase ASH1L	ASH1L	Q9NR48	-0.129343	0.0128164	-0.140529	0.00126498	-0.0509949	0.227534	-0.0398097	0.63535	75.9	81.9	77.6	85.8	79.4	79.3	72.9	83.4	74.8	69.4	77.3	77.5	74.8	68.4	72.3	77.2	64.3	69	65.3	77.1	70	72.9	73.8	77.3	75.7	77.2	76.1	77.3	73.2	81.8	73.4	79.5	80.5	70.2	78.1	69.9	66.1	64.4
seq.12623.84	Protein Jumonji	JARID2	Q92833	0.050885	0.22602	0.0209936	0.498166	0.0490129	0.576034	0.0789043	0.429178	105.5	106.1	111.8	105.2	108.8	105.7	110.3	102.1	110.2	110.2	112.9	112.1	113.3	97	126.5	124.7	115.8	116.3	91.3	97	119.6	118.7	120	96.2	127	136.1	108.6	112.9	101.4	109.2	117.3	118.8	99.2	139.4	96.9	114	132.5	120.7
seq.12625.138	Kelch-like protein 7	KLHL7	Q8IXQ5	0.354747	0.0116568	0.38077	0.00158464	0.09798	0.292085	0.0719573	0.997671	93.6	92.9	92.3	95.3	96.3	105.2	103.2	96.3	132.1	124.8	103.8	107.6	97.1	178.3	126.6	124.9	105.6	119.6	180.3	122.7	118.9	117	124.7	107.8	98.2	98.9	98.2	89.2	121.5	93.7	119.5	88.1	86.5	106.6	91.7	149.8	164.4	151.8
seq.12626.6	Sentrin-specific protease 7	SENP7	Q9BQF6	-0.0866339	0.0430539	-0.07569	0.0213086	-0.0583737	0.197873	-0.0693176	0.142291	60.4	59.2	61	58.4	59	60.2	56.4	57.4	57.3	51.3	57.3	57.7	60.2	50.5	55.7	60.3	49.9	53	54.4	53.9	55.2	58.8	55.8	56	57.6	58.2	52.5	59.3	54.8	58.6	54.8	54.7	56.4	52.7	54.5	53	48.5	50.7
seq.12627.97	Ubiquitin-like modifier-activating enzyme ATG7	ATG7	O95352	-0.0593736	0.383415	-0.0714214	0.048743	-0.0183325	0.783326	-0.00628463	0.938032	115.3	110.2	108	113.9	119.3	124.1	100.4	119.4	124	107.8	109	100.6	107.6	110.1	113.9	110.7	96.6	107.9	103.7	121.6	99.3	104.5	109.2	124.3	106.2	122	113.5	108.8	102.9	116.6	108.5	103.9	117.2	108	117.3	111.3	101.2	105.4
seq.12628.31	LanC-like protein 2	LANCL2	Q9NS86	1.12812	0.00353667	1.27911	0.00121157	1.14572	0.00033594	0.994739	0.0122227	902	700.1	777.3	614.9	648	791.2	468.6	595.8	2091.7	456.9	601.5	418.3	370.7	2734.1	1148.9	1440.8	1645.9	2020.6	721.7	1788.4	1645	1198.2	1523.2	1005.7	920.8	958.7	1094.2	931.5	630.7	1083.4	824	798.1	994.9	1078.8	794.7	4573.7	4603.7	3572.7
seq.12630.8	Arfaptin-2	ARFIP2	P53365	0.464985	0.000627612	0.609287	0.00121157	0.62867	0.00033594	0.484367	0.0159968	171.6	155.9	169.3	149.7	142.8	158.1	145.7	146.1	208.2	148.2	147.9	136.4	135.6	250.8	181.1	206.4	252.6	272.7	181.9	190.9	212.4	176.5	214.7	207	210.7	243.3	157.3	152.6	154.2	188.5	174.4	172.2	177.1	211.6	167.2	405.7	430.2	384.5
seq.12632.14	Arylamine N-acetyltransferase 1	NAT1	P18440	0.299916	0.00594155	0.454164	0.00125445	0.408026	0.00056517	0.253777	0.671569	214.1	206.4	223.9	217.3	211.7	228.5	234	204.8	263.5	251.2	226	223.9	214.3	290.7	252	281.7	320.1	328.6	215.3	239.2	285	265	287.2	224	276.4	284.6	213.2	208.8	206	234.6	246.5	230.3	212.8	309.5	203.6	419.1	476.5	438.3
seq.12633.3	Tyrosine-protein phosphatase non-receptor type 9	PTPN9	P43378	0.0222561	0.706937	0.0214741	0.471641	0.0479315	0.205492	0.0487136	0.0778821	87.6	87.7	90.2	86.6	92.3	84.6	86.1	83.8	88.3	86	86.6	88.3	88.5	95.7	87.4	90.9	86.5	85.9	91.1	92.3	90.6	83.1	84.4	94.3	87	93.9	92.6	90.5	89.2	93	83.6	87.9	93.6	89.6	90.8	94.5	91.2	90.3
seq.12634.79	Breast cancer anti-estrogen resistance protein 3:Guanine Nucleotide Exchange Factor Domain	BCAR3	O75815	-0.050813	0.136944	-0.0553577	0.0346519	-0.0117921	0.875089	-0.00724736	0.931569	102.5	102.3	101.5	97.2	101.9	101.7	103.8	103.2	105.2	104.8	103.3	100.4	98.2	94.3	105.5	98.8	95.5	92.2	101	106	98.5	97.8	95.1	102	103.5	110.2	103.2	105.5	103	96.6	102.3	97.6	105.1	104.4	105.7	93.8	92.6	96.1
seq.12635.9	tRNA (cytosine(38)-C(5))-methyltransferase	TRDMT1	O14717	-0.0602507	0.0998514	-0.126749	0.00158464	-0.0800208	0.0106347	-0.0135224	0.862635	164.2	153.5	163.7	147.8	153.5	155.7	161	165.6	142.1	141.1	159.8	152.2	165.1	137.6	153.3	153.5	144.9	151.1	152	151.8	154.5	149.9	145.6	158.3	148.7	149.7	161.4	166	157.9	156.6	151.4	167.5	158.1	151.4	152.5	134.6	140.6	135.6
seq.12636.113	N-lysine methyltransferase SMYD2	SMYD2	Q9NRG4	0.112329	0.0998514	0.106839	0.0835553	0.06771	0.420785	0.0731998	0.332557	87.3	80.7	83	82.2	82.7	83.1	80	82.7	88.6	77	82.3	76.2	78.4	95.9	89.2	80.9	79.2	87.4	110.2	91.4	85.1	84.6	81	85.8	76.8	78	82.5	87.1	84.4	85.1	84.1	75.1	84.8	80.8	86.4	101.5	102	96.4
seq.12637.7	Carnitine O-acetyltransferase	CRAT	P43155	0.165923	0.0372733	0.15507	0.0559371	0.0183339	0.937202	0.0291862	0.553871	198.8	215.2	202.9	230.5	232.4	241.6	227.6	235.4	328.3	226.9	215.6	219.7	214.6	345.8	202.8	261.4	258.8	251.3	231.1	272.4	262.6	235.7	258	213	220.3	224.4	236.5	227.3	223.7	218.1	197.5	229.7	234.4	228.6	229.1	307.4	258.8	243
seq.12641.3	Type II inositol 1,4,5-trisphosphate 5-phosphatase	INPP5B	P32019	0.109366	0.383415	0.50633	0.0253798	0.673525	0.0694456	0.27656	0.573769	35.3	26.4	28.5	28	29.4	28.9	21.3	30.2	41.7	20.1	25.5	25.2	23.8	44.3	28.5	30.8	24.7	27.6	18.1	35.5	32.9	30.4	29.5	27.9	25	26.7	31.6	28.4	22.6	32.5	25.9	25.6	30.4	26	28.5	69	71.4	50.6
seq.12643.4	Beta-arrestin-1	ARRB1	P49407	0.963221	0.000627612	1.0664	0.00121157	1.12824	7.37e-05	1.02506	0.0159968	605.8	517.3	613.9	473.5	454.2	508.6	412.3	433.1	957.5	412.9	417.9	349.8	312.2	1268.3	636.5	819.1	1239.7	1357.2	646.1	924.1	1050.6	754.8	1005.4	685.3	715.7	701.6	641.9	618.8	509	671.2	604	625.6	824.1	969.1	655.2	2948.9	3132.5	2520.9
seq.12644.63	Adenylosuccinate synthetase isozyme 2	ADSS2	P30520	0.168431	0.000816329	0.231416	0.00156476	0.203075	0.0120458	0.14009	0.625021	124.1	122.4	122.6	120.5	116.4	114.8	106.8	111.4	118.5	106.2	115.7	111.9	117.8	129.4	116.9	127.5	134.1	143.1	124.7	129.8	133.6	124.4	141.1	116.2	118.9	119.1	118	121.9	107.8	115.6	105.5	114.6	121.7	121.1	114.8	186.2	193.6	171.2
seq.12646.2	Ribulose-phosphate 3-epimerase	RPE	Q96AT9	0.0722378	0.136944	0.186028	0.0071227	0.228983	0.00462489	0.115193	0.31634	110.5	93	105.9	107.5	117.9	104.6	100.7	103.5	129.8	85.5	104	90	99.1	114.9	109.9	107.1	110.7	118.9	83.8	116.8	111.5	108.1	111.7	114.2	108	119	117.4	114	89.9	103.1	105.1	99.2	109.9	112.2	108.9	140.7	143.6	127.1
seq.12647.52	Histone-lysine N-methyltransferase SETD2	SETD2	Q9BYW2	0.0332966	0.429653	-0.0823275	0.0302722	-0.172113	0.0156392	-0.0564884	0.406448	86.6	83.1	81.1	85.6	85.6	80.8	84.3	85.5	77	78.1	83.4	80.6	87.2	82.3	80.4	84.5	72	75.8	127	81.2	83.8	79.9	82.4	81.5	80.8	75.9	84.3	82.6	89.3	80.6	76.2	80.7	82.1	75.7	86.5	68.1	69.2	69.7
seq.12649.80	Malate dehydrogenase, mitochondrial	MDH2	P40926	0.0849243	0.694838	0.352003	0.0936582	-0.374708	0.141442	-0.641787	0.025273	81834.7	68363.4	75075.9	60371.1	50702.5	69253.5	48889.1	72510.8	62864	46612.4	45314.4	55663.5	50260.1	75156.4	30760.5	102496	38243.5	40057.7	15697.4	82913.4	96472.7	80209.2	80667	14522.5	19891.1	26817.8	24950.4	26710.7	23055.6	28354.3	26769.5	35610.9	46475.8	51246.9	43634	83744.9	79637.5	64836.9
seq.12650.43	Guanine nucleotide-binding protein G(k) subunit alpha	GNAI3	P08754	0.00576119	0.566963	0.104124	0.0915701	0.161175	0.101084	0.062812	0.451504	129.7	121.9	136.6	139.8	148.3	158.9	129.5	143.9	162.7	129.5	137.8	125.3	128	129	143.9	148.1	139	148	93.5	142.6	143.1	142.4	154.3	141.2	150	170	119.9	128.6	109.8	141.8	139.1	135.1	139.7	164.8	142.5	161.7	169.2	154.2
seq.12651.21	[Pyruvate dehydrogenase (acetyl-transferring)] kinase isozyme 2, mitochondrial	PDK2	Q15119	0.00484403	0.601462	-0.069139	0.00550834	-0.113938	0.0140759	-0.0399554	0.35445	120.9	124.4	111.7	122.4	128.4	127.3	119.9	125.2	133.4	135.4	118.5	123	124	131.7	123.3	118.7	122.4	112.5	152.2	130.7	118.5	118.5	117.6	121.4	119.2	120.7	125.2	128.5	131.8	118.1	122.9	119.7	127.4	119.7	121.6	118.2	106.5	111.6
seq.12652.37	Adenosylhomocysteinase 2	AHCYL1	O43865	0.0761842	0.942715	0.00298498	0.463152	-0.0648797	0.617003	0.0083195	0.653172	88.9	87.7	87.5	88.6	86.8	83	85.6	87	81.2	100.4	83.9	96.5	87	95.1	96.7	84.2	89.9	84.9	138.3	87.6	81	85.6	84.5	87.8	82.6	87.8	91.4	87.2	99.6	88.9	97	89.1	82.4	86.8	90.9	89.4	81.4	91.2
seq.12653.13	Casein kinase I isoform gamma-2	CSNK1G2	P78368	0.0453653	0.47027	-0.00505615	0.069662	-0.0644741	0.767628	-0.0140527	0.660058	118	114.9	108.9	116.1	117.9	106.5	113.4	115.6	109.2	129.5	111.1	117.2	119.3	121.2	114.9	110.1	110	112.5	184.9	113.2	105.8	109.4	106.8	117.6	112.2	110.1	115	114.9	132	111.6	116	114.1	114.7	105.7	119.9	110.7	108.2	111.3
seq.12655.30	Beta-soluble NSF attachment protein	NAPB	Q9H115	-0.056851	0.0662051	-0.0480713	0.0292877	-0.023622	0.415658	-0.0324017	0.521659	303.8	307.2	300.2	304.1	320.2	311.6	292.6	304.5	311.5	331.8	287.4	313.4	286.1	295.3	283.1	296.3	302.1	280.5	287.9	311.3	295.6	291.3	295.7	296.1	298	317.8	291.6	308.4	320.2	309.9	288.6	294.9	305.7	314.7	298.5	300.6	267.5	268.9
seq.12656.1	Kinesin light chain 1	KLC1	Q07866	0.251195	0.000995922	0.469819	0.00121157	0.504069	0.00047465	0.285444	0.0122227	68.8	63.5	65.2	64.7	70.2	69.7	69.2	72.1	78.6	68.3	65.7	64.5	68.6	97.7	75.4	78.1	80.5	79.6	110.6	73.4	72.3	74.8	71.6	85.9	80.9	82	78.9	72.4	71.4	84.4	83.5	77.6	74.8	79	77.9	120.9	119.4	109.9
seq.12657.2	GDP-L-fucose synthase	TSTA3	Q13630	0.04691	0.462065	0.00351985	0.297278	-0.0335743	0.297192	0.00981586	0.60967	79.3	79.1	74.6	80.2	81.9	78.4	77.1	78.9	86.4	101.8	75.2	85.8	80	90.8	84.7	82.6	75.7	78.5	100.2	89.4	75.1	81.3	83	82.5	84.9	84.6	82.5	77.2	97.9	81.9	83.7	74.2	81.3	84.5	80.1	82.9	81.4	82
seq.12658.72	Pantothenate kinase 3	PANK3	Q9H999	-0.127773	0.591196	-0.0568685	0.467489	0.0574613	0.862933	-0.0134433	0.970552	1184.2	1056.8	1173.4	1266.5	1327.8	1436.8	1086.6	1218.4	1414.9	1133.7	1126	1053.6	1047.7	1034.6	1155.7	1223.6	1068.5	1083.4	555.3	1209	1166.6	1199.8	1234.6	1157	1202.7	1424.2	1057.9	1122	874.9	1335.1	1121.6	1140.5	1253.6	1434.6	1175.2	1163.3	1131.3	1061.4
seq.12659.13	Obg-like ATPase 1	OLA1	Q9NTK5	1.36284	0.000522451	1.16977	0.00121157	0.759373	0.00403712	0.952441	0.38887	2220.6	1762.2	2053.9	2126.4	2016.2	2559.3	1643.4	1976.3	5329	1716.7	2041.2	1598.6	1421.4	8732.1	3437.5	4824.3	7136.8	7848.3	3172.4	5614.3	5391.6	4374.5	5783.5	2834.5	2711.4	2947.9	1908.2	1717.1	1310.1	2482.6	1907.8	1838.2	2723.4	3351.4	2192.1	14475.1	15496.9	12715.1
seq.12661.44	Gamma-aminobutyric acid receptor-associated protein-like 1	GABARAPL1	Q9H0R8	0.859449	0.000627612	0.935894	0.00121157	0.68383	0.002993	0.607386	0.38887	1548.1	1359.6	1639	1538.4	1432.9	1727.1	1223.2	1425.3	2309.6	1287.6	1428.1	1124.3	1129.8	3292.1	1823.2	2266.7	3524.6	3944.6	1678.2	2408.8	2634	2199	2987.6	1921.4	1872.1	2278.4	1327.5	1301.1	1041.5	1639.3	1410	1452.1	1746.6	2083.1	1423.2	5800.2	6021	4945.6
seq.12662.82	Delta(3,5)-Delta(2,4)-dienoyl-CoA isomerase, mitochondrial	ECH1	Q13011	0.530007	0.792684	0.518673	0.0729804	0.302059	0.110278	0.313393	0.406448	474.7	381.2	406.3	355.4	368	357.2	309.7	327	399.8	378	380.3	381.2	367.4	343.9	339.5	403.4	345.6	373.4	228	1820.3	502.1	382.4	688.6	254.9	286.8	330.3	387.3	462.4	364.8	381.2	362.5	351.3	441.1	660	395	677.4	900.3	627.8
seq.12663.1	Thiosulfate sulfurtransferase	TST	Q16762	0.000738392	0.458898	-0.0768122	0.0574716	-0.0841765	0.279195	-0.00662595	0.557288	26.3	26.4	27.5	26.4	26.7	26.1	28.9	26.3	26.7	28.1	26.8	26.1	29.3	24.4	31.7	31.3	26	26.4	22.6	26.2	25.4	30.4	26.2	26.2	28.2	25.7	26.8	26.3	26.1	26	29	28	27.4	30.4	26	24.5	25.8	26.3
seq.12664.19	Tyrosine-protein phosphatase non-receptor type 13	PTPN13	Q12923	0.0117417	0.657909	-0.0762986	0.0190419	-0.0954702	0.172182	-0.00742998	0.87998	49.9	45.4	44.8	48.7	50.3	43.9	48.8	45.3	45.8	45.9	48.8	49.8	46.9	49	48.8	43.3	43.5	45.1	63.1	50.3	42.2	44.2	46.9	50.8	45.2	45.8	50	47.4	46.1	50.5	50.6	44.1	48.6	43.8	50.1	43.7	43.7	43.8
seq.12665.16	Interleukin enhancer-binding factor 2	ILF2	Q12905	-0.00530715	0.92441	0.0265071	0.345163	0.0467646	0.352599	0.0149503	0.725597	127	127.6	124.4	128.3	125.4	139.2	125.9	127.6	133.7	131.6	127.1	119.2	127	133.2	117.8	130.5	131	129.9	120.8	125.7	134.7	120.5	131.2	134.6	127.9	139.4	124.6	127.6	129.4	126.8	119.3	126.9	128.2	134.2	130.7	133.3	138.1	129.3
seq.12667.2	Guanine deaminase	GDA	Q9Y2T3	-0.00816315	0.185733	0.0586489	0.0640863	0.107196	0.083379	0.0403839	0.714275	269	276.2	263.5	264.3	257.8	267.4	255.3	256.2	302.9	281.4	266.9	303.7	271.2	277.6	269.5	283.6	318	274.6	157.5	281.8	277	280	284.9	246.1	275.1	265.1	258.3	266.9	215.9	276.4	279.3	249.8	281.6	283.5	275.4	353.5	348.6	323.3
seq.12668.7	Vacuolar protein sorting-associated protein 4B	VPS4B	O75351	0.0459056	0.256476	0.170216	0.00506884	0.197809	0.00374867	0.0734992	0.452925	228.1	233.3	224.5	230.3	260.8	222.6	228.2	221.2	253	294.8	231.9	280.4	226.9	264.6	245.3	236.6	290.3	252.8	224.5	259.2	235.9	240.8	240.3	238.3	246.5	236.5	259.9	241.9	260.9	225.1	267	218.3	225.5	244.6	240.9	327.4	325.4	306.3
seq.12669.30	E3 ubiquitin-protein ligase HECW1	HECW1	Q76N89	-0.0770056	0.0662051	-0.0754917	0.0198166	-0.0360827	0.425383	-0.0375966	0.521659	133.4	132.1	134	125	131.1	135	133.2	133.7	126.1	122.1	135.9	123	137.7	119.5	124.9	137.6	114.3	124.7	117.2	125.8	125.5	125.9	126	131.4	125.3	125	139.9	134.7	127.5	133.9	119.7	134.6	129.3	129.3	129.7	118.1	111.9	111.4
seq.12670.15	Cell cycle checkpoint protein RAD1	RAD1	O60671	0.661733	0.000816329	0.821276	0.00121157	0.792804	0.000403932	0.633261	0.0201332	56.1	52.3	56.5	47.9	47	51	49.3	47.1	79.8	54.3	53.7	50.2	49.1	120.5	67.6	77	99.8	106.9	69.7	74.8	81.3	71.5	75.8	76.9	72.3	71.6	56.2	48.8	50.6	67	60.8	58.7	61	71.1	59.1	194.8	204.5	168
seq.12671.35	Sulfotransferase family cytosolic 1B member 1	SULT1B1	O43704	-0.0700167	0.132337	-0.081141	0.00887155	-0.0279689	0.56293	-0.0168447	0.912789	70.3	70.5	66.6	72.3	74	69.9	66.1	69.4	73.6	74.7	67.9	64.4	68.2	65.5	68.4	70.7	62.3	63.8	64.1	70.5	65.4	70.8	63.8	72.5	67.1	74.2	70	69.5	73.8	68.4	68.7	67.7	67.4	69.9	73.6	63.8	61.4	58.3
seq.12675.14	Aspartate--tRNA ligase, cytoplasmic	DARS1	P14868	0.957003	0.00457636	1.0922	0.00121157	0.425224	0.084192	0.290025	0.710553	162.4	143.8	163.2	134.3	136.3	161.7	127	151.3	385.1	128.8	157.7	134.6	114.2	545.2	290.1	362.6	308.6	388.8	147.8	277.9	292.3	247.8	275.4	136.6	158.5	167.1	164.6	151.5	116.6	165.1	149.4	139.9	129.6	148.2	113.4	485.9	536.7	368.6
seq.12676.1	Protein kinase C and casein kinase substrate in neurons protein 1	PACSIN1	Q9BY11	0.0678063	0.488622	0.183403	0.00365315	0.307683	0.00216326	0.192087	0.00192936	161.9	155	157.3	149.5	165.8	150.5	150	155.7	154.7	158.4	146.8	147.3	154.3	182.9	151.8	154	159.8	154.9	196.5	162.7	152.7	151.2	151.8	160.2	162.2	169.4	188.1	173.2	186.7	167.5	159.9	157.7	167.9	156.1	157.8	234.9	241.2	206.9
seq.12677.164	Protein flightless-1 homolog	FLII	Q13045	0.134875	0.151414	0.122008	0.0115086	-0.0199904	0.676166	-0.00712368	0.862635	238.3	226.5	240.6	239.8	225.1	218.9	216.1	220.3	223.6	221.2	263.6	236.3	266	297.5	283	279.3	260.5	259.9	255.7	224.8	213.2	227.4	263.2	250.8	251.4	283.5	210.9	209.6	232.2	219.3	233.9	221.4	223.1	236.5	213.3	240.1	257.3	242
seq.12678.66	U1 small nuclear ribonucleoprotein A	SNRPA	P09012	0.691796	0.00714098	0.774911	0.00128893	0.51014	0.00808533	0.427025	0.591768	230.8	202.5	221.7	390.4	379.4	468.3	298.5	341.3	631.3	339.5	273	225.4	236.5	647.8	372.6	460.8	646.4	679.9	373	494.2	525.6	458.5	607.8	403.1	432.8	515.9	217.6	209.1	184.4	324.8	276.6	283.1	402.2	500.2	352.2	1049.7	984.6	880.9
seq.12681.63	Ubiquitin carboxyl-terminal hydrolase 21	USP21	Q9UK80	0.0756491	0.0525251	0.137224	0.0079443	0.14585	0.00587139	0.084275	0.284253	312	307.9	312.1	305.9	333	318.8	312	299.1	357.7	331.9	307	301	292.8	338.1	343.8	333.3	348	343.7	271.6	335.4	338.9	331.8	331.9	309.4	341	362	311.6	308.4	301	313.9	343.5	318.3	320.7	346.3	309.8	395.6	407.5	383.2
seq.12682.5	Kynurenine--oxoglutarate transaminase 3	KYAT3	Q6YP21	0.364034	0.000486663	0.371898	0.00141901	0.217737	0.00707675	0.209872	0.0642898	98.9	98.6	104.4	103.3	96.4	101.1	100.3	98.2	119.6	116.8	94.6	99.8	100	132.6	114.3	119.3	137.5	160.1	135.3	128	131.9	122.4	137.3	108.5	102	116.4	99.1	93.4	112.7	104.8	108.5	104.6	110.4	120.7	117.8	170.2	182.6	160.7
seq.12683.156	Dihydropyrimidinase-related protein 5	DPYSL5	Q9BPU6	0.261183	0.0635058	0.611296	0.00466245	0.469365	0.101084	0.119252	0.573769	159.9	142.8	157.5	171.1	178.9	171.7	165.7	158.9	391.2	159.2	223.5	183.5	178.9	365	249.1	283.7	165.6	192.8	171	184.9	237.9	193.3	208.7	266.3	289.9	301.5	140.7	142.5	131.7	148.2	142.1	140.3	157.5	189.7	146.3	344.6	369.8	304.5
seq.12684.5	Adseverin	SCIN	Q9Y6U3	0.746981	0.00881518	0.719265	0.00121157	-0.304257	0.120549	-0.276541	0.0715207	196.6	170.3	179.2	216.4	220.9	314	214.6	245.9	427.6	212.4	318.2	273	264.7	670.9	446.1	585.6	364.4	387.2	199.1	404	398	360.3	385	160.1	171	178.7	160.2	159.4	135.1	175.7	166.6	163.8	176.6	202	160.5	380.5	407.8	365.8
seq.12685.57	Homer protein homolog 2	HOMER2	Q9NSB8	-0.0517077	0.205486	-0.0274668	0.454236	0.0274195	0.962198	0.00317858	1	75.7	72.5	74.4	73.4	77.4	76.3	72.8	76.3	74.7	64.1	73.9	69.7	70.9	70.9	69.9	73.7	68.3	73.4	57.5	73.1	72.2	73	74.6	72.9	69.9	71.8	75.8	73.9	66.3	76.7	70.6	69.5	77.7	70.8	76.7	78.1	71.6	71.9
seq.12686.15	3-mercaptopyruvate sulfurtransferase	MPST	P25325	-0.0814891	0.00457636	-0.0437303	0.109303	-0.00319421	0.875089	-0.040953	0.437687	344.3	326.5	327	342.7	368.5	344.2	329.8	341.7	330	325.8	335	324.4	333.5	311.1	311.3	322.1	320.8	322.7	287.3	329.9	318.1	327.8	328.3	327.1	330.8	325.6	343.3	341.4	340	326.2	308.7	333.9	336.7	329.1	322.1	310.3	301.1	294.8
seq.12687.2	2,4-dienoyl-CoA reductase, mitochondrial	DECR1	Q16698	-0.0708448	0.75979	0.713562	0.0640863	0.701136	0.141442	-0.0832704	0.653172	532.5	532.5	532.3	670.4	781.8	714.4	645.2	720.1	2558.1	697.3	503.2	528	551.3	1477	416.5	856.8	500.8	606.4	357.5	725.8	847.8	675.8	835.2	440.1	632	889.8	828.6	847.1	649.3	519.1	463.1	926.3	570.2	768.4	750.7	1297.1	976.7	671
seq.12688.115	Ribosomal protein S6 kinase alpha-6	RPS6KA6	Q9UK32	0.362281	0.00288247	0.544357	0.00141901	0.602035	0.00033594	0.419959	0.0197339	104.1	104.1	106.2	104.4	102.8	103.4	97.5	98.7	140.7	114.2	100.4	105.3	94.8	159	119.2	125.6	138.7	149.6	154.6	131.5	133.8	121.3	127.9	134.7	123.7	125.5	107	107.2	104.4	113.7	124.6	108.2	126.4	141.5	116.3	266.4	286.8	249.8
seq.12689.56	Actin-related protein 2/3 complex subunit 1B	ARPC1B	O15143	1.37374	0.000474248	1.11582	0.00121157	0.576428	0.0581781	0.834354	0.500553	1246.7	1059.7	1215.8	839.5	815.1	1064	717.9	818.4	1634.2	811.1	992	716.1	734.1	2834.7	1500.8	1816.8	3308	3993.3	1602.6	3258.5	2460	1709.5	2761.4	1520.3	1803.4	1766	1019.6	917.2	697.3	1015.1	709	775.2	1024.8	1205.2	814.4	4648.4	5503.3	4812.3
seq.12690.33	Septin-10	SEPTIN10	Q9P0V9	-0.06427	0.807918	0.0183402	0.396647	0.132379	0.0106347	0.0497684	0.284253	249.9	243.7	244.9	255.3	265	280.8	235.4	254.2	277.3	249.4	260.9	233.7	236.1	231	251	256.1	259.9	243.7	157.8	249.6	254.7	254.1	260.1	254.2	266.1	288.4	252.9	267.3	224.2	268.2	252.6	252.4	261.5	284.4	247.7	265.1	280.8	263.9
seq.12691.44	Serine hydroxymethyltransferase, mitochondrial	SHMT2	P34897	0.328703	0.108224	0.342392	0.0827444	0.301969	0.809396	0.28828	0.945426	645.4	601.1	622	713.9	630.5	716.8	573.6	658.3	853.9	631.1	530.3	604.3	516.9	1239.8	454.7	877.7	707.1	715	417.6	907.4	881.6	804.8	1010.8	885	1158	1725	536	551.8	494.6	509.4	492.4	527.5	580	807.4	665.8	1356.7	1036.2	901.6
seq.12692.56	Histone-lysine N-methyltransferase, H3 lysine-79 specific	DOT1L	Q8TEK3	0.0546969	0.328975	0.0306197	0.638585	-0.0191258	0.671312	0.00495131	0.967033	55.6	54.5	56.6	53.8	53.3	48.2	59.4	47.1	51.7	54.7	56.4	57.4	59.1	53.4	60.2	59.2	58.6	54.8	60.9	47.5	61.1	56.5	53.3	48.6	63.1	52.3	58.5	60.6	58.8	49.6	57.4	58.1	46.6	64	48.5	49	54.5	53.5
seq.12693.2	SH3 domain-binding glutamic acid-rich-like protein	SH3BGRL	O75368	0.25041	0.0267384	0.230108	0.0136878	0.0541944	0.595715	0.0744967	0.678126	50.4	49.4	47.2	43.6	40	38.2	56	40.6	44.7	67.6	46	53.9	55.6	55.9	60.3	58.4	59.1	56.8	79	46.7	58.7	54.7	49.8	43.9	53.4	50.5	50.2	47.8	57.8	39.2	58.4	50.8	41.9	55.6	40.5	64.2	68.4	67.3
seq.12694.28	Probable dimethyladenosine transferase	DIMT1	Q9UNQ2	0.148545	0.185733	0.435763	0.00125445	0.7386	4.82e-05	0.451382	0.134568	81.7	76.6	75.1	85.6	83.5	79.2	77.1	83.4	138.8	66.6	70.6	69	69.5	111.5	74	94.6	93.4	100.4	73.2	75.6	104.3	94.3	79.7	85.9	83.6	97.7	81.9	78.5	62.3	82.1	90.2	94.8	105.7	111.1	96.1	259.3	235	204.1
seq.12695.62	Kelch-like protein 12	KLHL12	Q53G59	0.112382	0.00561691	0.0439952	0.0136878	-0.0652079	0.425383	0.00317931	0.970552	94	87.6	89.4	90.1	90.7	90.1	91.7	93.2	91.6	87.4	89.4	88.6	92.2	102.3	92	98.5	92	94.7	119.9	91.7	94.3	93.7	98.8	87.9	90.4	87.8	91.7	92	92.2	89.4	88.4	89.9	88.6	88.8	90.8	95.3	96.2	90.4
seq.12696.166	Protein arginine N-methyltransferase 3	PRMT3	O60678	-0.0517662	0.375868	-0.0216867	0.55271	0.0381443	0.497661	0.00806488	0.912789	59.8	59.7	61.3	61.8	59.5	64.2	54.7	63.6	55.7	53	65.8	57.7	57.2	56.3	57.8	62	53.1	57.1	56.8	58.3	55.2	57.9	59.9	63.7	55.3	60.4	64.2	61.8	52.3	62.8	58.7	56.1	65.2	59.8	59.7	59	57.1	55.3
seq.12697.30	Phosphatidylinositol 5-phosphate 4-kinase type-2 alpha	PIP4K2A	P48426	0.208349	0.0430539	0.334651	0.00150488	0.438988	0.000957609	0.312686	0.0667503	52.4	48.1	48.4	45.8	47.5	48.6	42.3	46.4	62.8	32.7	45.2	42.9	44.5	60.1	48.9	60.9	51.2	56.5	35.7	60.9	57.1	49.4	59.3	51.8	52.3	55.7	50	49.6	40.7	54.7	47.6	43.9	50.2	54.8	53.6	102	98.1	87.7
seq.12698.72	Importin subunit alpha-3	KPNA4	O00629	-0.0344986	0.462065	-0.011083	0.676998	-0.0473383	0.39791	-0.0707539	0.157386	290.5	272.1	275.7	316.1	325.4	326.2	301	310.7	323.1	306.4	293.9	303.9	290	283.6	289	298.7	269.6	274.7	275	316.8	305.2	322.9	319.9	282	278.1	297.3	284.5	296	282.4	281.3	277.1	271.5	298.6	301.3	293.3	288.2	282.2	277.7
seq.12699.28	T-complex protein 1 subunit theta	CCT8	P50990	0.533897	0.0662051	1.52769	0.00121157	1.80542	4.82e-05	0.811621	0.0775486	553.3	519.6	296	660.9	691.9	659.6	615.8	471.7	1831.6	595.8	649.6	415.6	298.4	1607.3	541.5	659.5	1094.7	1112	513.6	899.4	903.5	866.2	1001.4	639.5	853.2	650	743.9	617.2	495	953.8	810.5	774.9	1040.6	1485.1	726.6	2806	3562.2	2204
seq.12700.9	ATP-citrate synthase	ACLY	P53396	-0.0797794	0.0502665	-0.0843711	0.00610279	-0.0417368	0.191947	-0.0371451	0.437687	276.1	295.7	274.6	279.8	293.7	282.1	268.4	276	269.1	292.3	273.8	287.1	282.2	256.7	257.1	267.4	284.7	262	227.5	277.5	271.1	274.5	278.8	273.5	268.2	268.7	277.9	290.6	296.2	279.6	261.4	284.6	282	274.3	259.8	262.7	250.5	249.9
seq.12701.1	Eukaryotic translation initiation factor 1b	EIF1B	O60739	-0.0380278	0.247981	0.980853	0.00121157	1.28231	0.00056517	0.263427	0.0642898	186.3	186.2	186	209.6	241.2	221.7	198.6	206.5	565.9	199.9	178.3	168.2	166.9	311.5	199.2	212.6	218.4	222.6	217.4	207.3	212.6	181.2	201.4	254.5	235.7	276.1	338	349.4	305.1	275.1	258.2	268.9	242.8	269.6	217.3	342.8	373.6	291
seq.12702.13	E3 ubiquitin-protein ligase pellino homolog 2	PELI2	Q9HAT8	0.0412083	0.9114	-0.00846652	0.109303	-0.0480048	0.289137	0.00167	0.896799	148.8	149.3	155.3	149.4	146.1	156.6	151.4	157.6	159.7	163	149.6	149.9	144.3	164.1	155	150.2	137.4	148.1	208.8	153.7	149	149.9	151.8	152.2	155.5	152.3	155.2	157.1	164.5	149.7	149.9	154.4	156.5	154.4	149.1	147.9	144.8	140.6
seq.12703.6	Serine/threonine-protein kinase Nek7	NEK7	Q8TDX7	0.806993	0.0108849	1.09314	0.00121157	1.50969	0.000297175	1.22354	0.0107664	1442.3	1214.8	1229.6	762.9	852.4	878.4	663.7	868.1	3279.5	650.1	798	524.1	369	4057.9	1435.4	2201.8	1680.8	1939.4	897.8	1052.5	1946	1636.2	1365	1752.7	1338.5	1645.6	1497.9	1173.7	962.2	1858.7	1583.9	1588.9	1753.8	2062.7	1369.1	7938.6	7955.2	6328.3
seq.12704.26	SH2 domain-containing protein 3C	SH2D3C	Q8N5H7	-0.121763	0.433165	-0.116947	0.20546	-0.0139515	0.647555	-0.018767	0.862635	3365.1	3335.3	3563.8	3647.2	3625.9	4153.3	3303.3	3692.6	3931.7	3256.8	3589.2	3284.6	3286.8	2912.1	3536.4	3667.2	3246.4	3228	1678.9	3461.2	3455.4	3595	3765.3	3465.8	3658.7	4312.4	3055.4	3237.9	2698.3	3936.6	3478	3663.2	3622.5	4122.1	3281.4	3054.7	3027.7	3218.4
seq.12705.9	Probable E3 ubiquitin-protein ligase HERC1	HERC1	Q15751	0.0620038	1	-0.0639932	0.00141901	-0.13619	0.0120458	-0.0101929	0.640574	81.9	79.2	86.5	78.5	74.1	76.4	80.8	78.9	78.6	81	79.3	79.2	81.7	83.8	79.9	82.7	74.6	75.7	119.5	84	76.6	78.2	77	80.1	81.9	78.5	80.1	77.5	88.5	75.2	78.5	82.3	77.7	75.8	77.1	78.6	74.6	79
seq.12706.2	Serine/threonine-protein kinase MRCK alpha	CDC42BPA	Q5VT25	0.29085	0.0229286	0.539521	0.00121157	0.474524	0.000963452	0.225854	0.591768	145.5	129.5	145.1	145.3	155.9	177.1	135.3	149.8	204.6	142.9	151.7	132.4	135.6	205.1	171.8	176	207.7	224	133.7	176.4	179.3	164.9	196.8	147.6	152.7	179.1	137.5	138	124.7	158.3	147.2	136.1	151.4	205.5	149.2	285.3	323.3	291
seq.12707.26	Dihydropyrimidinase-related protein 3	DPYSL3	Q14195	0.159063	0.0502665	0.786657	0.00125445	1.04481	0.00033594	0.417216	0.0775486	1913.6	1729.4	1948.4	1721.3	1882.8	1972	1494.5	1682	4388.8	1482.1	1309.8	1316.2	1209.7	2704.2	1764.8	2283	2008.1	2242.6	927.5	2123.9	2421.1	1975.5	2206.2	2319.4	2332.2	2931.7	3018.4	3047.4	2323.3	2104.4	1867.1	2002.3	2359.6	3078.8	1986.7	3807.7	4059.4	3058.7
seq.12708.91	Lethal(3)malignant brain tumor-like protein 2	L3MBTL2	Q969R5	-0.0230197	0.957762	0.02254	0.388903	0.0356711	0.443878	-0.00988867	0.970552	344.4	356.6	316.4	342.8	391.4	337.2	329.7	327.2	346.7	327.9	343.1	338.7	349.1	332.7	319.4	337.8	384.4	353.9	262.3	352.2	343.6	338.9	344.6	323.7	346.1	323.1	362	363.8	363.5	325.3	318.9	334.1	350.4	344.2	320.3	349.8	343.6	334.2
seq.12709.63	Histone H1x	H1-10	Q92522	0.512985	0.293354	0.610119	0.00365315	0.00427527	0.937202	-0.0928585	0.452925	397.3	361.1	373.2	624.7	656.6	820.3	435.8	429.8	1430.9	408.6	478	514.9	474.7	1417	464.1	1169	416.7	458.5	271.9	1021.3	970.2	897	1043.7	256.1	392.8	560.6	269.2	275.6	244.6	342.1	319.3	331.1	440.6	618.7	454.4	1559.6	1317.7	960.7
seq.12711.19	Gap junction alpha-8 protein	GJA8	P48165	-0.0400798	0.269712	-0.0865229	0.00527487	-0.082194	0.0290365	-0.0357509	0.63535	121.3	118.4	118.7	128.4	126.7	113.9	119	126.8	120.1	111.3	117.7	122.5	126.8	111	118.7	120.1	107.9	118.3	125.7	114.4	123.3	117.7	118.7	114.5	121.9	121.2	123.2	131.4	115.8	117.9	116.1	121.9	122.9	120.7	122.4	105.4	108.7	102.1
seq.12712.9	High mobility group protein 20A	HMG20A	Q9NP66	0.191337	0.00129315	0.164655	0.00134966	0.00519708	0.628875	0.0318793	0.726463	139.7	135.2	133.9	140.8	143.1	151.7	152	147.6	154.3	150.1	144.2	139	144.7	181.1	163	158.4	161.4	164.9	211.3	152.3	151	150	154.6	155.2	153.6	156.7	139.3	135	149.9	140.2	151.2	138.5	147.4	153.7	135.6	155.8	166.5	160.7
seq.12713.365	Regulator of G-protein signaling 19	RGS19	P49795	-0.101267	0.520046	-0.0895308	0.0559371	0.0160417	0.809396	0.00430523	0.938032	375.7	382.1	405.8	411.3	454.9	470.8	385.2	437.5	463.5	435.3	393.3	383	375.7	380.1	422.2	399.8	388.7	381.2	254.8	424.4	385.7	403.9	412.9	412.9	401.4	472.5	411.9	440.8	365.8	426.3	435.3	399.7	435.1	449.5	408.9	391.7	381.3	366.2
seq.12714.38	AP-1 complex subunit gamma-like 2	AP1G2	O75843	0.162474	0.00995382	0.413212	0.00134966	0.696728	2.23e-05	0.445991	0.0032635	159.1	158.5	175.1	157.4	152.7	171.7	153	153	202.9	163.5	167	156.3	155.3	204.5	182.7	195.7	162.9	188.7	180	175.9	182.1	174.8	182.6	193.7	206.5	211.1	172.8	169.5	167.5	193.8	184.7	185.8	192.6	223.4	180.1	398.2	420	368.3
seq.12715.30	mRNA-decapping enzyme 1B	DCP1B	Q8IZD4	-0.0584488	0.0635058	-0.113466	0.00490848	-0.0978989	0.0113771	-0.0428816	0.689137	181.4	173.4	175.5	180.8	186.1	171.4	173.2	169.6	172.4	170.1	176.1	165.8	180.8	159.1	163.9	162.6	164.8	159	188.6	175.1	172.6	168	168	168.9	169.6	168.6	180.2	186.1	181.4	172.8	163.2	176.1	183.1	158.9	176.9	153.4	145.1	144.9
seq.12716.3	Zinc finger protein 175	ZNF175	Q9Y473	-0.0202205	0.894171	0.0116808	0.676998	-0.0158803	0.72896	-0.0477816	0.551102	365.7	386.2	337.5	356.7	372.2	345.8	352.1	337.7	364.6	442.8	352.4	430.1	365.8	379.2	351.7	338.6	401.7	361.8	392.2	385.2	348.1	353.6	336.1	362.4	341.9	333.8	359.2	355.5	420.7	341.1	375.1	347.2	352.7	344.6	344.6	390.6	363.2	359.8
seq.12717.65	TOX high mobility group box family member 3	TOX3	O15405	0.0821054	0.0315152	0.118811	0.00552234	0.0815956	0.120549	0.0448898	0.591768	535.5	545.4	539.2	571	576.7	586.1	545.1	558.7	634.5	553.5	557.1	538.2	541.4	638.4	562.8	610.6	616.3	637.5	439	596.4	607.9	591.3	629.7	553	587.1	580.9	541.9	555.1	547.2	565.8	531.1	551.3	557.4	604.6	540.3	670.2	712	630.2
seq.12718.43	Peptidyl-prolyl cis-trans isomerase NIMA-interacting 4	PIN4	Q9Y237	0.305987	0.002773	0.48792	0.00121157	0.386298	0.0137666	0.204365	0.967033	353.9	324.4	318.9	367.4	407.6	360.1	330.8	343	429	345.6	336.2	318.5	341.6	517.8	349.3	377.5	504.1	513	414.4	450.2	410.9	382.2	433.2	345.7	319.3	331	358.4	347.2	346.1	336.2	317.4	318.3	354.7	357	343.2	752.3	806.7	665.2
seq.12720.71	Ubiquilin-4	UBQLN4	Q9NRR5	0.556019	0.000627612	0.708812	0.00134678	0.49195	0.00348994	0.339157	0.743962	429.5	388.5	412	422.3	425.6	458.3	411.7	429	616.6	393.8	437	359.1	368.5	733.4	522	592.3	746.5	812.1	461.8	584.8	621.3	550.9	653.7	460.9	483.5	511	393.3	394.9	335.8	424.9	386.6	404.6	456.7	536.2	421.7	1095.8	1221.3	1017.3
seq.12721.4	Tax1-binding protein 1	TAX1BP1	Q86VP1	0.0822895	0.488622	0.0857887	0.0271919	0.00811144	0.486308	0.00461231	0.843651	210.3	213.8	201.8	207.2	211	198.9	210.5	204.8	205.9	238	205.6	234.1	197.6	234.9	210.8	203.4	227.2	210.8	301.9	229	206.4	205.8	200.8	219.1	200.9	200.3	212.8	200.7	244.3	203.4	220	197.9	203.4	196.1	207.5	237.4	224.8	234.4
seq.12724.81	Cold-inducible RNA-binding protein	CIRBP	Q14011	1.10676	0.00129315	1.28452	0.00121157	1.05715	0.00056517	0.879383	0.175861	1251.9	1040.4	1242.9	1669.6	1647.2	1959.5	1281	1475.2	3699.7	1378.4	1365	1108.5	1008.9	4639.1	2153.9	2930.5	4414	5188.5	1861.5	2942.1	3379.8	2563.6	3271.8	2084.6	2292.2	2394.5	1273.3	1280.2	946.3	1790.1	1388.2	1505.3	2160.2	2951.5	1686.8	9018.7	9059.2	7052.5
seq.12726.3	Regulatory factor X-associated protein	RFXAP	O00287	-0.0529585	0.0846661	-0.0436809	0.0972071	-0.0298309	0.327287	-0.0391084	0.35445	262.7	250.9	248.4	262.3	282.5	255.1	246.4	254.2	264.1	244.5	249.2	249.9	255.6	250.8	240.6	242.6	252.5	237.8	240.3	252.2	254.4	250	244.9	246.4	252.3	238.2	271.4	259	257.6	249.5	239.4	252.9	258.6	243	248.1	240.9	236.8	229.2
seq.12727.7	Prostaglandin F2 receptor negative regulator	PTGFRN	Q9P2B2	0.208788	0.0116568	0.131303	0.00984427	-0.0882007	0.191947	-0.0107156	0.816694	387.9	381.2	383.5	421	443.9	437	401.1	417.9	464.3	430	408.5	397.3	397.3	523.5	455.2	458.1	529.4	535.3	380.4	475.2	465.3	466.2	486.2	367.3	387.6	394.2	385.7	391.6	389.3	393.5	401.1	400.2	448.2	429.3	405.5	475.6	483.2	448.9
seq.12729.12	Proteasome assembly chaperone 3	PSMG3	Q9BT73	0.044767	0.302334	0.0597655	0.048743	0.0354091	0.420785	0.0204106	0.945426	302.3	277.3	291.1	295.1	312.4	295.4	280.4	294.1	314	275.6	295	279.8	300.1	320.6	277.3	293.7	341.2	305.9	257.5	314.7	316	299.2	299.1	289.3	284	293.2	309.3	291.4	300.6	287.2	270.9	303.9	298.5	294.3	290.2	344.5	335	286.4
seq.12730.3	Kinetochore protein NDC80 homolog	NDC80	O14777	-0.105168	0.728081	-0.0813129	0.385565	0.0370002	0.962198	0.0131449	0.959058	5900.5	5912.1	6514.3	6696.2	6768.7	7620.9	6138.3	6749.6	7255.8	6413.6	6218.5	5820.9	5892.3	5322.5	6424.7	6805.7	5897	6294.8	2898	6074.7	6511.8	6613.6	7159.6	6654	7058.6	8660.8	5554.6	5852.7	4975.1	6805.6	6330.2	6431	6673.1	7916.6	6053.7	6023.1	6228.7	6030.6
seq.12731.12	Pleckstrin homology domain-containing family A member 7	PLEKHA7	Q6IQ23	0.634126	0.00146102	0.568442	0.00121157	0.126153	0.39791	0.191837	0.759558	77.7	79	80.9	83.5	83.5	92.4	83.7	87.1	105.5	78	97.3	86.6	88.9	155.9	119.1	141.2	161.2	199.9	89.3	109.6	123.9	107.2	134.7	79.1	81.8	87	72	81	68.8	92.3	87	84.1	83.8	98.2	77.4	157.9	195.8	155.2
seq.12732.13	MAGUK p55 subfamily member 7	MPP7	Q5T2T1	-0.0655487	0.92441	-0.121735	0.297278	0.00387167	0.835255	0.0600578	0.79455	1377.7	1394.7	1551.4	1417.5	1417.6	1613.3	1531.8	1455.9	1670.7	1446.1	1497.4	1380.2	1406.1	1265.2	1646.6	1711.5	1356.7	1348.1	681.3	1428.4	1508.5	1554.7	1583.1	1528.5	1787.2	1983	1359.3	1421.6	1190.8	1574.2	1563.9	1643.8	1487.7	1900.8	1299.1	1308	1386.9	1364.2
seq.12734.112	Kinesin-like protein KIF22	KIF22	Q14807	0.0108924	0.861698	-0.0122112	0.374158	-0.028477	0.617003	-0.00537341	0.967033	64.9	54.5	57.7	55.5	53.7	56.4	57	58.2	57.5	54.5	56	59.2	59.1	52	62.9	64.4	54.8	54.9	58.2	54.6	58.2	59.9	56.9	55	56.7	52.8	59.6	56.6	54.2	56.9	57.6	57.7	57.7	53.4	57.6	57	58.1	56.9
seq.12735.39	Cold shock domain-containing protein E1	CSDE1	O75534	0.108831	0.657909	0.0358921	0.754486	-0.0390869	0.912009	0.0338525	0.489301	102.9	100.3	97.5	93.8	102	91.5	105.2	99.6	96.2	106.8	98	100.9	102.1	113.5	110.7	97	100.8	99.7	159.9	102	102	95.1	95	106.1	103.5	97.8	103.5	106	111.7	92.3	104.7	101.1	97.5	98.1	99	103.6	107.7	108.6
seq.12737.12	Plastin-1	PLS1	Q14651	0.0115791	0.660007	-0.00426546	0.920054	-0.061009	0.102557	-0.0451645	0.271216	352.3	368.2	343.8	346.4	361.2	342.9	351.5	341.6	355.9	411.7	337.9	397.1	340.6	382.7	328.1	335.1	374.9	346.2	395.1	373.7	357.6	357.1	356.1	338.7	348.9	343.8	338.5	338.5	433.8	335	326.7	345.4	353.1	352.2	324.7	356.5	349.7	332.4
seq.12738.43	Nischarin	NISCH	Q9Y2I1	0.195052	0.0662051	0.20722	0.012816	0.102233	0.255946	0.0900652	0.594869	228.1	254.3	220.4	226.6	246.9	222.3	243.3	210.9	249.1	343.2	220.7	292.9	221.9	285.1	290.2	232.9	310.3	273.8	373.7	293.2	243.1	253	245.5	275.2	229.7	231.1	247.6	238.5	293.7	229.5	343.4	224.8	235.9	231.2	238.2	340.6	319.6	356
seq.12740.55	Protein FEV	FEV	Q99581	-0.0467043	0.137939	-0.138647	0.00121157	-0.140851	0.00033594	-0.0489082	0.604713	187.3	187.9	184.7	181.4	185.9	180.1	181.9	191.2	178.8	176.4	181.9	177.8	189.6	168.3	176.3	172.1	178.3	166.2	191.3	184.9	187.7	177.2	173.8	183.1	182.7	173.3	184.8	184.5	187.4	179.2	174.2	182.2	188.9	171.6	183.4	157.2	155.7	147.5
seq.12742.160	Transmembrane protein 8B	TMEM8B	A6NDV4	0.173277	0.00881518	0.189885	0.00354618	0.0940327	0.101084	0.0774247	0.499792	166.5	160.4	168	167.6	169.9	185.9	167.7	168.1	203	191.9	169.4	155.8	160.3	200.7	197.1	201.1	176.5	197.7	183.7	200.8	191.2	185.4	204	175.5	166.7	195.7	157.9	153.3	169.1	176.7	176.7	167.5	172.5	192	166.2	227.1	232.3	225.3
seq.12743.18	BAG family molecular chaperone regulator 5	BAG5	Q9UL15	-0.0612845	0.0463124	-0.0981136	0.00212428	-0.0740369	0.0249346	-0.0372079	0.442671	170.2	164.1	170.4	169.5	173.4	167.9	164	169.3	167.9	154.1	162.1	160.7	169.2	147.8	156.6	168.2	154.3	155	160	164.1	166.1	162.7	159.7	159.9	163.6	163.6	168.6	172.1	163.4	160.7	154.9	168.5	172.1	161.3	161.4	150	149.4	140.2
seq.12746.4	Cytohesin-4	CYTH4	Q9UIA0	0.0971348	0.0662051	0.221797	0.0083401	0.227279	0.0137666	0.102617	0.500553	504.9	483.7	528	546.4	542.9	617.9	486.2	525.3	630.4	492.8	531.9	457.3	477	558.5	555.1	608.3	586.6	637.9	331.9	562.4	581.5	568.8	624.4	528.3	579.4	656.4	439.1	469.5	399.5	562.1	503.4	534.7	543.7	649.9	502.8	730.7	740.1	710.9
seq.12747.89	RNA-binding protein 3	RBM3	P98179	1.04849	0.000627612	1.18827	0.00121157	1.08406	0.00056517	0.944276	0.0445909	1307.4	1135.8	1431.3	1370.1	1322.4	1438.1	1076.4	1221.3	2468.9	1164.9	1128.6	922.5	890.9	3265	1623.6	2271.6	3983.9	4611.5	1786.8	2235.9	2505.1	1979.7	2591.5	2471.9	2607.7	2874.4	1299.9	1399.1	1039.3	1655.3	1368.7	1425.9	1850.6	2424.2	1439.4	6855.2	6808.3	5436.5
seq.12748.6	Bromodomain testis-specific protein	BRDT	Q58F21	0.00833242	0.601462	-0.0518228	0.0236322	-0.097262	0.00113323	-0.0371068	0.345199	204	210	203.9	195.9	201.2	191.7	205.2	203	185.9	222.4	206	213.1	216.4	203.6	200.2	203.9	207	202	236.4	200.2	200.4	202.5	200.8	192.8	197.7	198.3	208.7	206.3	212.6	197.2	194.2	199.3	206.2	198.2	194	196.3	194.8	187.4
seq.12750.9	Integrin beta-2	ITGB2	P05107	-0.0101048	0.413058	-0.0519776	0.00570227	-0.0693528	0.083379	-0.02748	0.31634	225.2	223	216.7	225.9	232	218.3	208.9	213	217.6	238.7	216.6	217.3	218	227.9	217	213.2	216.7	205	259.7	228.3	214.1	207.5	203.8	215.8	216.6	208.5	214.1	223.1	241.5	215.1	211.2	213.8	216.8	218.2	225.6	217.3	206.9	203.2
seq.12751.26	Zinc fingers and homeoboxes protein 1	ZHX1	Q9UKY1	0.0148971	0.989714	-0.0640039	0.017069	-0.123845	0.00168408	-0.0449442	0.345199	147.8	137.7	145.8	148.6	149	141.3	148.2	147.2	147.5	135.4	150.1	138.7	157.8	142	142.7	144.4	146.8	151.3	158.3	147	145	146.7	148.7	150	139	139.1	142	146.7	151.6	143.9	141.4	148.4	138.4	138.1	140.1	132.7	133.5	124.8
seq.12753.6	Amyloid beta A4 precursor protein-binding family B member 2:Phosphotyrosine Interaction Domain 1	APBB2	Q92870	-0.0587012	0.0956346	-0.0645325	0.0887247	-0.0672158	0.130635	-0.0613845	0.106025	312.7	322.3	316.1	324.7	338.1	297	311.7	321.6	305.4	347.6	317.9	334	320.5	304.9	294.7	290.3	318.3	301.9	330.4	323	311	304.8	300.2	306.3	299.7	301.2	318.6	324.1	373.7	298.2	295.1	306.3	317.3	298.9	299.5	299.8	293.2	269.3
seq.12754.14	Cold shock domain-containing protein C2	CSDC2	Q9Y534	-0.220507	0.122333	-0.107425	0.401062	0.000150415	0.809396	-0.112931	0.166354	10896	10593.5	12067.1	12078.1	12341	14793.4	11065.5	12168.2	13798.2	11579	11781.9	10702.2	10888.9	8210.4	10272.8	11197.6	10093.7	10630.5	4917.6	10956.1	11542	11883.7	12464	9649.4	10561.7	13573.9	10102.8	10687.7	9121.2	12510.3	11030.8	11679.6	11597.7	15157.8	10910.8	9936.7	9648.8	10224.1
seq.12756.3	Transcription regulator protein BACH2	BACH2	Q9BYV9	-0.0518573	0.0525251	-0.0301379	0.24744	0.000665231	0.886673	-0.0210542	0.423752	342.3	324.9	347	341.9	353.3	343.3	355.3	327.4	342.7	356.8	351.6	357	346.9	324.9	338.5	334	342.8	337.1	308.6	330.8	327.6	349.7	338.2	331.8	356.3	346.3	352.3	345.3	346.3	342	340.3	351.5	340.4	370.6	318.7	320.7	334.2	317.7
seq.12758.47	Glutamate receptor ionotropic, delta-2	GRID2	O43424	0.0299532	1	-0.0474827	0.0371778	-0.131342	0.002587	-0.0539065	0.207395	158.2	162.7	156.7	153.3	158.8	147.7	160.5	154.2	147.3	176.3	161.4	168.8	159.5	164	151.8	157	164.8	148.9	205.1	166.8	152.4	157.5	153.8	149.3	154.7	147.8	163.8	156.7	180.1	147.6	154.9	155.2	157.5	149.8	147.2	151.2	143.7	139.5
seq.12759.47	Interleukin enhancer-binding factor 3	ILF3	Q12906	0.388904	0.000474248	0.351572	0.00128893	0.0913912	0.110278	0.128723	0.640574	114.4	107.8	117.8	130.1	123.1	129.2	124.5	128.9	149.1	122.6	122.5	115.3	119.3	166	135.1	149	171.8	201.6	162.5	149.8	156	152.1	172.3	122.5	125.8	142	115.1	111.6	113.8	126.7	125.8	119.7	128.7	139.4	111.4	196.4	192.4	178.7
seq.12760.34	Zinc finger protein 774	ZNF774	Q6NX45	0.00980113	0.591196	-0.0760537	0.00256571	-0.138804	0.00928943	-0.0529491	0.345199	196.6	203.4	193.1	185.6	195	184.2	198.4	187.2	189.6	226.5	188.3	214.8	186.9	200.7	188.9	180.3	193.9	179.8	269.1	209	183.5	191.5	177.9	194	189.3	179.5	196.5	198.2	224.4	185.1	189.8	190.2	194.6	185	190.1	182.6	175	170.4
seq.12761.12	Amyloid beta A4 precursor protein-binding family B member 2:Phosphotyrosine Interaction Domain 2	APBB2	Q92870	0.0121373	0.97743	-0.0158434	0.609814	-0.02545	0.497661	0.00253062	0.970552	107.4	102.3	110.9	112.6	107.4	109	107.1	103	111.8	113	105.2	107	108.3	105.2	107.9	111.2	109.1	102.5	121.7	110.4	109.5	106.1	106.3	112.9	106.2	111.8	110.8	104.5	107.7	113.7	104	105.9	111	111.8	106.2	104.9	105.9	102.9
seq.12763.69	Zinc finger protein 334	ZNF334	Q9HCZ1	-0.087197	0.0050696	-0.102445	0.00610279	-0.082164	0.0410756	-0.0669156	0.194269	255.1	250	239.5	241.2	268.2	245.6	241.2	246.4	245.5	231.4	247.8	239.5	250.3	222.8	227.5	234.3	233.4	220	227.7	244.2	237.6	238	232.9	238.3	235.7	220.6	255	251.3	246.3	236.4	230.2	243.9	242.1	233.3	241.4	208.3	215.8	209.3
seq.12764.3	Engulfment and cell motility protein 1	ELMO1	Q92556	0.191321	0.657909	0.031646	0.352693	-0.0749191	0.937202	0.084756	0.11085	57.8	56.6	51.8	55.5	52.9	52.7	52.1	53.1	51.7	52.6	52.4	54.4	54.1	64.3	62.1	65	46.7	51	109.5	57.7	52.8	50.9	52.8	64.8	51.8	58.7	55.5	56.6	60.7	54.6	61.3	53.5	56.8	55.9	61.9	52	52.3	59.2
seq.12766.33	Probable G-protein coupled receptor 142	GPR142	Q7Z601	-0.0659712	0.34709	-0.131761	0.00315841	-0.0862465	0.130635	-0.0204566	0.967033	73.3	75.7	77.1	70.7	69.3	71	75.9	73.8	70.6	64.6	78.4	74.5	80.4	61	77.9	75.8	65.6	69.6	65.3	65.2	73.6	73	75	72.7	74.5	76.5	78.2	81.5	65.9	74.2	71.9	76.5	76	70.8	72.1	61	64.5	61.4
seq.12768.3	Protein phosphatase 1 regulatory subunit 3B	PPP1R3B	Q86XI6	-0.0497457	0.196341	-0.0566166	0.00738707	-0.0562036	0.0613155	-0.0493327	0.342015	245.2	250.7	239.8	249.2	272	236.7	244.1	242.8	246.9	273.3	235.4	260.5	241.2	245.9	241.8	224.5	263.4	235.4	241.9	252.7	231.1	236.4	233.1	243.5	238.7	230.6	249.9	252.5	265.3	247	241.2	239.1	241.9	237.1	239.4	239.2	219	219.9
seq.12771.19	Zinc finger protein 180	ZNF180	Q9UJW8	-0.0129094	0.441629	-0.101396	0.00198832	-0.0997273	0.0239172	-0.0112406	0.938032	114	106.6	112.1	115.4	117	107.5	111.1	113	109.8	102.2	116.5	106.8	116.1	101.5	111.7	111.1	102.5	106.3	130	106.9	110.6	113.5	109.9	118.9	116.4	106.7	117.2	117.8	112.4	108.2	109.2	116.7	116	105	109	102.1	99.9	101.8
seq.12772.8	Nuclear pore complex protein Nup98-Nup96	NUP98	P52948	0.0816102	0.132337	-0.0084155	0.765198	-0.0948208	0.0249346	-0.00479508	0.952931	104.8	104	102.6	105.3	102.6	101.1	101.9	101.4	96.4	106	96.9	105.1	106.3	106.2	108.4	104.2	103.6	105.1	141.6	103.5	105.9	104.9	102.8	105.4	100.2	97.9	104.8	106.7	104.9	104.4	97.1	107.3	101.8	101.3	96.6	102.8	103.1	97.6
seq.12774.12	Potassium/sodium hyperpolarization-activated cyclic nucleotide-gated channel 1	HCN1	O60741	0.0268436	0.383415	-0.0118779	0.0136878	-0.0812494	0.159527	-0.0425279	0.31634	63.5	63.5	61.6	61.4	61.4	60.2	59.8	63.5	56.9	76.7	60	64.9	60.2	67.8	57.9	61	57.8	57	101.8	61.6	56.3	55.9	60.5	57.4	61.2	63.2	58.7	63.5	73.8	58.6	58.2	59.6	57.9	59.5	67	57.3	56.1	56.9
seq.12775.6	High mobility group protein B3	HMGB3	O15347	0.619135	0.000995922	0.69997	0.00170253	0.507075	0.00348994	0.426239	0.515646	341.3	321.4	324.7	378.5	397.7	387.4	349.2	334.9	586.7	388.1	335.2	356.8	311.8	746.3	416.3	500.4	688.1	788.8	504	501	506.9	459.2	576.4	330.3	399.4	408.9	355.6	341	338	384.8	358.1	350.1	384.4	485.6	358.1	1161.9	1312.2	981.7
seq.12777.11	Splicing factor 1	SF1	Q15637	0.136979	0.0133157	0.112172	0.00506884	-0.0108856	0.886673	0.0139216	0.983933	210.5	209.7	207.2	238	234	239.7	223.9	217.3	252.3	221.3	220.5	206.1	219.2	251.8	223.6	224.3	254.5	270.5	223.4	238.8	247.5	252.4	265.9	206.4	218.5	228.2	210.7	216	204.7	212	211.2	209.4	224.5	229.2	208.7	274.3	281.5	243.7
seq.12779.30	PR domain zinc finger protein 4	PRDM4	Q9UKN5	-0.0237735	0.957762	0.020055	0.310847	-0.0219753	0.64413	-0.0658038	0.31634	388.9	400.7	366.1	382.9	433.2	370.3	398.4	369.1	377.1	473.8	375.5	441.9	384.4	385.4	388	362.7	436.6	385.2	408.6	411.1	379.5	380.1	368.9	382.1	370.8	369	394.6	386.6	433.7	361.6	397.7	367.9	374	372.6	370.5	390.4	371.8	374.7
seq.12781.2	RISC-loading complex subunit TARBP2	TARBP2	Q15633	0.0908336	0.066745	0.100598	0.00304844	0.0372128	0.178864	0.027448	0.931569	169.2	166.2	154.4	167.5	170.9	160.1	169.1	165.9	171.3	173.6	160.1	165.6	161.2	175.7	161.5	167.6	185.2	179.5	217.2	170	173	166.2	169.6	175.9	166.3	168.7	165.8	168.4	170.8	164	159.9	162.4	168.1	156.6	164.4	192.4	186.4	183.8
seq.12783.29	Heterogeneous nuclear ribonucleoprotein M	HNRNPM	P52272	0.256238	0.00572749	0.369339	0.00121157	0.119164	0.178864	0.00606249	1	182.1	170.9	174.8	202.2	204.1	219.4	196.7	204.7	319.1	222.4	198	181.5	178.5	270.7	207.8	235.6	259.4	309.2	239.8	224.1	229.2	213.2	249.7	187.6	220.3	239	174.4	185.2	187	196.2	182.9	183.8	192.5	244.5	189.2	265.5	265.9	254.4
seq.12784.10	Amyloid beta A4 precursor protein-binding family B member 3:Phosphotyrosine Interaction Domain 1,Isoform II	APBB3	O95704	-0.000953339	0.728081	-0.125434	0.100047	-0.209366	0.0280178	-0.0848848	0.183515	433.5	438.9	455.4	398.2	401.4	431.3	389.9	401.6	420.6	419.7	454.9	447.3	432.7	392.8	456.2	467	372.1	380.9	337.1	447.9	441.6	462.1	489.8	366.3	390.8	429.2	345.9	353.2	352.6	414.7	374.6	391.5	381.4	425.6	365.6	403.5	391.5	389.6
seq.12785.49	Transcriptional regulator Kaiso	ZBTB33	Q86T24	-0.0364173	0.462065	-0.101413	0.0079443	-0.0935915	0.0263369	-0.0285955	0.76151	143.4	139.7	132.7	140.1	145.5	126.7	134.6	143.6	129.9	124.8	136.4	129.7	144.1	127	132.4	134.8	128.9	127.5	146.2	131.9	140.3	127.4	132.1	137.8	132.9	131.8	151.7	147.7	134.9	135.2	124.9	137	142.2	129.3	131.3	115.4	114.5	119
seq.12786.61	Glycerophosphocholine phosphodiesterase GPCPD1	GPCPD1	Q9NPB8	-0.0208014	0.672099	-0.0847669	0.00610279	-0.0902695	0.0102979	-0.0263041	0.640574	148.4	141.5	140.6	145.6	146.6	143.8	138.6	141	137.8	156.8	138.2	136.4	140.1	142	137.1	141.1	138.8	130.4	156.4	142.2	141	141.7	136.1	139.5	138.2	132.9	148.5	147.1	154.1	138	133.3	142.6	146.7	145.5	140.1	130.5	131.5	129.1
seq.12787.47	Zinc finger protein 134	ZNF134	P52741	-0.0605847	0.34709	-0.118124	0.0132721	-0.0833437	0.0638049	-0.0258046	0.87998	84.7	84	81.1	88.3	92.5	79.7	80.1	84.1	87.5	75.4	81.2	81.8	88	71.9	82.1	83.5	75.7	76.8	85.5	82.9	80.5	81.9	82	77.1	83.1	79.9	89.9	89.3	78.8	86.4	75	82.5	86	81.4	89.7	74.2	71.8	71.7
seq.12788.6	SAGA-associated factor 29 homolog	SGF29	Q96ES7	-0.00701132	0.566963	-0.10403	0.0110078	-0.108058	0.0156392	-0.0110395	0.997671	121.9	115.6	114.8	118.4	131.1	114.8	117.6	116	121.4	120.4	106	110	122.5	123.7	112.4	109	113.5	111.5	136.2	129.4	115.6	112.3	108	125.4	111.9	113	123.3	130.6	131.6	118.2	113.3	114.9	127.3	111	118.7	110.6	100.9	93.2
seq.12790.10	Coiled-coil domain-containing protein 51	CCDC51	Q96ER9	-0.0474983	0.178225	-0.0821501	0.00984427	-0.0745623	0.00808533	-0.0399105	0.726463	274.8	258.9	254.8	271	290.8	256	254.3	261.2	265	257.9	255.1	254	260.2	252.2	238	245.3	258.3	243.4	262	274.3	257.4	254	256.2	263.9	252.2	250.2	283.3	277.3	276.5	255.4	250.4	265.3	270.3	245.1	256.5	233.1	216.1	210.3
seq.12793.4	Piwi-like protein 1	PIWIL1	Q96J94	0.0693037	0.178225	-0.0537344	0.018373	-0.128476	0.0113771	-0.00543827	0.810471	131.4	126.6	132.8	127.4	133.4	129.1	130.3	129.7	132.1	130.3	132.5	130.5	130.5	130	129.6	133.6	131.4	137.6	170.3	137.8	136.2	139.7	123.1	129.5	130	129.1	131.5	134.4	129.8	131.8	133.9	133.4	142.8	131.9	133.5	119.8	117.3	117.8
seq.12794.6	NACHT, LRR and PYD domains-containing protein 4	NLRP4	Q96MN2	-0.021193	0.433165	-0.0822283	0.00121157	-0.0894324	0.0120458	-0.0283972	0.708423	262.3	264.4	257.8	270.7	283.7	251.6	267.3	261.7	258.7	297.7	254.7	287.2	257.6	260.3	248.4	249.4	284.2	252.9	299.1	271.7	254.5	261.5	252.4	270.4	253.9	248	266.8	266.2	295.1	258	274.4	265.2	272.2	253.8	252.5	258.7	241.8	252
seq.12795.2	Zinc finger protein 566	ZNF566	Q969W8	0.00970484	0.500596	-0.0503636	0.00826595	-0.09049	0.002587	-0.0304216	0.406448	242.7	238.8	233.9	238	250.2	229.4	249.7	229.7	229.2	250	232.8	237.7	234.4	239.1	233.8	228.9	229.4	225.2	298.8	241.5	240.5	233.5	227.3	241.7	232	213.6	240.6	248	266.6	233.6	240.6	237.1	233.4	227.9	228.1	221.9	214.6	221.9
seq.12796.44	Diphosphoinositol polyphosphate phosphohydrolase 1	NUDT3	O95989	0.343126	0.00129124	0.325585	0.00182736	0.139849	0.141442	0.157391	0.777761	84.1	83.1	84.9	82.5	81	81.7	83.1	82	96.5	72.9	80.6	76.5	84.2	105	88.2	95.1	112	120.6	116.9	99.9	102.6	98.1	108.7	84.1	79.4	79.4	82.8	82.3	72.2	79.5	75.7	84.7	84.1	86.7	87	145.9	150.5	135.1
seq.12798.46	Electroneutral sodium bicarbonate exchanger 1	SLC4A8	Q2Y0W8	0.0940099	0.942715	-0.040587	0.0595923	-0.149812	0.0667663	-0.0152153	0.660058	90.2	91.5	88.5	90	88.2	83.8	94.1	87.5	87.4	103	93.2	96.2	92.6	98.9	96.5	90.1	83	90	162.2	87.6	88.1	89.5	88	88.4	87.3	90.8	89.9	88.5	107.9	93.1	96	84.2	92.5	87.7	97	86.9	85.1	84.8
seq.12799.65	DnaJ homolog subfamily C member 27	DNAJC27	Q9NZQ0	0.0147792	0.728081	-0.0213077	0.258986	-0.0148128	0.767628	0.0212741	0.442671	144.4	134.6	140.3	141.8	137.6	138.3	136.1	143.9	150.6	132.9	137	130.4	141.4	145.5	138.9	141.7	133.9	134.3	152.6	140.6	138.2	140.8	139.6	144.7	146.8	141.8	145.5	143	142	139.9	136.5	137.5	144.1	147.2	139.8	137.1	144.8	138.9
seq.12800.5	Tubulin polymerization-promoting protein family member 2	TPPP2	P59282	0.285005	0.00146102	0.3895	0.00121157	0.26376	0.00969367	0.159265	0.374181	107.5	108.5	114.1	110.3	107.5	114.6	110.3	113.2	127.5	113.3	112.2	104.3	108.3	137.6	119.2	141.5	149.2	162.5	140.9	123.2	128.8	125.9	131.7	108.5	121.3	126.1	107.7	106.5	100.9	117.8	114.3	114.1	113.6	128.9	105.3	177.5	190.2	172.5
seq.12801.33	Interferon regulatory factor 2	IRF2	P14316	0.209684	0.00714098	0.0772618	0.144467	-0.0866126	0.205492	0.0458101	0.41343	54.4	51.6	57	56.1	56.5	58.9	60	59.1	61.3	59.7	53.7	56.5	54.1	67.6	68.2	65	59.9	62.9	88.9	65.4	57.8	57.9	63.7	59.2	62.1	64.1	52.5	53.3	60.8	56.4	59.9	57.1	59.7	58.7	61.2	55.6	62.5	60.3
seq.12803.9	Zinc finger protein 329	ZNF329	Q86UD4	0.0175847	0.792684	-0.0623615	0.00826595	-0.117618	0.00216326	-0.0376714	0.367944	178.9	182.2	174.8	176.3	174.7	172.2	176.5	182.6	173.7	183.7	183.2	180.8	179.5	177.3	177.1	179.7	173.9	179.5	220.6	179.5	173.9	177.1	167.2	182.7	168.1	170.9	183.6	173.8	191.1	167.3	185.7	178.9	178	166	168.6	171	154.5	164.4
seq.12804.5	Glucocorticoid modulatory element-binding protein 2	GMEB2	Q9UKD1	0.246013	0.00457636	0.277365	0.00198832	0.104225	0.60263	0.072873	0.997671	227.9	233.6	228.4	240.6	245.8	242	233.8	240.3	292.4	209	237.6	226.6	238.3	315.9	241.9	286	281	326.1	238.6	278.1	286.4	275.9	294.7	226.7	223.8	226.2	230.7	241.1	217	239.5	214.8	241.1	250.3	231.6	218.8	349.6	377.2	310.9
seq.12807.89	Rho GTPase-activating protein 30	ARHGAP30	Q7Z6I6	0.0783794	0.040605	0.111796	0.0071227	0.112931	0.0198382	0.0795146	0.303571	260.7	251.6	263.5	280.6	278.4	285.8	260.2	272.2	289.8	274	270.9	252.5	253	287	258.3	280.7	292.9	290.2	271.7	292.7	297.5	276.3	289.8	284.5	284.6	299	262.9	261.2	264.7	281.4	255.1	275.4	288.7	297.9	270.4	329.9	338.4	309.7
seq.12808.103	Calcium-regulated heat-stable protein 1	CARHSP1	Q9Y2V2	-0.020504	0.92441	0.0155457	0.599353	0.100111	0.220229	0.0640615	0.303571	491.1	460.1	501.8	484.7	487.3	535.2	466.5	487.4	522.1	450.5	483.7	443.8	460	452	518	540.3	486.5	530.2	299.9	450.2	478	473.5	529.6	490.8	545.1	617.5	443.6	464.1	394.9	545.7	500.1	508.1	468.7	574.1	463.5	491.6	540.2	492.3
seq.12811.55	Zinc finger protein 415	ZNF415	Q09FC8	0.0159551	0.601462	-0.0412235	0.129641	-0.0996553	0.0140759	-0.0424767	0.468666	117.6	114.9	112.4	115.1	114.2	113.9	120.2	115.4	109.1	130.5	116.8	119.2	115.9	115.1	121.1	115.3	113	111.9	148.8	117.4	112	113.6	110.3	118.1	105.3	109.2	116.1	117.5	123.4	111.4	114.7	113.8	117.6	107.6	113.7	108.4	109.9	101.1
seq.12812.25	Acylphosphatase-2	ACYP2	P14621	1.20617	0.00167386	1.13573	0.00121157	0.795722	0.00190619	0.866163	0.202955	1088.6	836.3	1005.1	938.5	872.6	1025	734.8	868.7	1890.3	707.3	868.7	621.1	638.3	2862.6	1337.8	1758.4	2827.8	3105.5	1272.1	2077.8	2126.7	1759.5	2338.6	977.1	933.8	931.6	1124.3	1010.1	762.7	1148.7	909.6	926.7	1205.1	1330.4	1011.2	5544.4	5617.1	4443.7
seq.12813.18	EH domain-binding protein 1	EHBP1	Q8NDI1	-0.0777041	0.118842	-0.0462286	0.258986	0.0231401	0.486308	-0.0083354	0.689137	155.7	145	150.8	150.7	155.2	152.9	156.7	157	157.3	132.7	148.3	141.1	157.1	130	142.3	145.2	145.1	145.4	122	141.1	155.6	151.1	151.2	143.3	148.6	147	160.7	163.4	138.3	151.3	144.2	152.8	153.9	152.8	150.1	142.3	148.8	137.9
seq.12814.17	RNA-binding protein 40	RNPC3	Q96LT9	-0.0635412	0.0635058	-0.0919352	0.00610279	-0.0788519	0.0140759	-0.0504579	0.5336	174.5	169.5	174.9	174.5	183.7	175	169	174.6	170.7	184.8	170.1	162.9	172.6	160.1	168.1	168.1	159.2	154.3	176.2	177.2	165.6	167.8	164.6	165.7	164.3	166.8	182.8	181.9	176.8	173.1	163.8	164.9	174.8	166.8	171.7	149.3	141.5	141.4
seq.12815.9	Isoleucine--tRNA ligase, cytoplasmic	IARS1	P41252	-0.0312316	0.429653	-0.0731421	0.00849375	-0.065894	0.0909013	-0.0239835	0.714275	66.1	67.5	71.9	66.8	62.1	70	66.6	68.8	64.2	69.3	62.9	67.8	66.4	61	70.9	70.1	64.2	63.7	66.3	62.6	63.7	64.9	67.8	64.4	66.4	70.9	66.6	67.4	60.4	66.4	65.5	66.4	66.4	67.3	68.1	57.3	63.3	60.4
seq.12817.1	GTP-binding protein GEM	GEM	P55040	0.0389231	0.205486	0.0568653	0.359374	0.0542121	0.835255	0.0362699	0.778331	816.6	839.5	857.1	911.6	899.8	1011.2	855.6	892.2	1005.5	929.5	859.1	830.3	800.9	887.4	929	958	953.9	942.2	661.5	914.5	923.9	937.2	987.5	970.3	968.9	1125.3	785.7	782.6	775.8	886.9	889	858.9	893.7	1029.9	821.8	970.8	977.2	959
seq.12818.159	Urea transporter 2	SLC14A2	Q15849	0.090433	0.0463124	0.0635075	0.00634687	-0.00667276	0.461573	0.0202527	0.714275	164.8	169.5	168.4	171.1	163.7	157.5	173.3	159.2	169.5	183.1	167.1	167.4	162.1	176.9	169.7	172.9	177.9	176.4	226.1	173	167.6	167.1	175.1	170.4	160.6	168.5	169.7	167.5	176.9	167.9	173.7	166.7	165.2	169.4	161.4	182.9	189.5	172.3
seq.12820.1	GRB2-related adapter protein	GRAP	Q13588	0.0810104	0.168134	0.0727717	0.0184974	0.00909485	0.467367	0.0173335	0.625021	240.8	259.5	241.6	243.8	258.8	236.4	247.2	237.1	253.6	306.4	242.6	272.7	244.9	281.7	253.9	243.2	285.3	260.3	335	267.1	251.8	252	242.9	259.9	250.4	248.6	251.9	249.2	293	237.1	266.3	246.2	251.7	244.6	243.1	290	271.7	270.3
seq.12821.6	NACHT, LRR and PYD domains-containing protein 10	NLRP10	Q86W26	-0.0344933	0.92441	-0.00204578	0.973965	0.0861227	0.516522	0.0536752	0.573769	523.7	507.7	560.9	572.3	581.4	635.8	529.5	567.6	617.9	535	561.6	497.4	496.8	505.1	561.3	588.2	542.1	577.5	363	526	557.6	583.3	594.2	590.3	637.4	712.9	494.3	514	475.7	610.4	558.8	583.2	569.1	662.6	522.2	540.7	571.8	531.6
seq.12822.34	Amyloid beta A4 precursor protein-binding family B member 1:Phosphotyrosine Interaction Domain 1	APBB1	O00213	-0.102008	0.185733	-0.0403593	0.690661	0.0338224	0.60263	-0.027826	0.833907	479.7	458.8	451.8	501	557.4	481.9	463.6	475.7	480.6	447	460.1	459.3	457.9	425	435.9	457.2	484.2	447.4	311.6	473.5	470.6	453.5	466.7	460	487.2	485.6	495.1	502.1	439.6	472.4	436.6	453	478	500.7	454.8	434.9	435.1	414.4
seq.12825.18	DCC-interacting protein 13-alpha	APPL1	Q9UKG1	0.032411	1	-0.0357149	0.0228162	-0.0926818	0.0263369	-0.0245559	0.708423	79.2	74.7	73.9	75.2	76.8	76.5	72.3	76.3	82.1	74.9	72.2	70.1	73.8	75.2	76.4	76.2	71.3	72.4	94.8	82.3	74.4	73	73.4	75.1	74.4	75.2	74.1	73.8	76.2	73	74	71.6	77.6	73.9	77	72.7	70.1	65.3
seq.12826.5	Sodium/iodide cotransporter	SLC5A5	Q92911	-0.0266751	0.694838	-0.105468	0.00395934	-0.0928005	0.0694456	-0.0140071	0.889112	120.1	112.8	126.7	117.9	110.7	108.2	115.5	119	113.1	102.2	119.3	115.7	127	106.6	113.6	122.6	110.1	110.9	104.2	111.5	120.6	120	118.8	110	120.1	114.8	119.3	118.5	114.8	115.9	108.7	126.4	120.2	114.1	113.2	107.7	108.2	99.8
seq.12827.37	Regulator of G-protein signaling 3	RGS3	P49796	0.0751031	0.657909	-0.0221633	0.0365396	-0.0981492	0.116451	-0.000882757	0.938032	81.9	84.5	83.5	84.7	90.7	80.6	91.1	82.1	90.3	100.1	82.1	87.8	86.8	96.8	88	85	90.7	79.3	128.3	94.3	82	83.7	84.5	89.8	85.2	88.8	87.9	90.3	95.9	87.3	91.6	85.7	89.1	80.9	87.4	83.4	82.8	81.2
seq.12830.4	Histone deacetylase complex subunit SAP18	SAP18	O00422	0.320952	0.002773	0.397774	0.00121157	0.28398	0.00219322	0.207159	0.105246	303	309.4	317	357.7	354	394.3	347.2	334.1	422.5	406.3	340	346.4	316.6	520.9	389.5	433.7	476.7	519.6	413	402.2	415	385.1	414.9	422.6	423.1	453.8	311.4	322.3	342.5	379	372.6	368.6	388.9	445	358.9	558.1	552.7	497.6
seq.12831.21	Calcineurin B homologous protein 3	TESC	Q96BS2	0.0476049	0.136944	0.0178779	0.450652	-0.118124	0.0198382	-0.0883971	0.175861	564.1	574.2	588.3	606.3	609.8	686.3	547.3	600.4	731	631	642	586.2	551.1	687	649.2	670.7	646.5	658.8	417.8	639.2	625.2	613.9	686.8	552.5	584.1	642.2	522.8	563.9	526.5	589.8	549.3	544.9	578.6	690.2	540.9	575	586.5	550.7
seq.12832.10	Set1/Ash2 histone methyltransferase complex subunit ASH2	ASH2L	Q9UBL3	-0.101621	0.00779225	-0.0662133	0.0200737	-0.0259407	0.420785	-0.0613485	0.114176	349.8	350.8	330	369.5	373.8	344.9	333.3	341.2	347.8	347.3	340	354.8	353.9	332.4	316.1	325.7	345.6	330.2	285.2	344.9	330.3	321.1	321.2	326.9	316.7	317.2	343.4	363.5	368.7	335.4	330.1	337.2	338.7	325.9	338.6	323.4	320.7	288.2
seq.12834.3	Potassium voltage-gated channel subfamily F member 1	KCNF1	Q9H3M0	-0.0131264	0.591196	-0.0347247	0.161369	-0.0805405	0.0727215	-0.0589422	0.220217	276.3	283.4	266.6	287.1	300.3	259.8	272.2	275.2	276.8	311.3	266.2	303.5	270.3	289	267.9	262.7	285.1	260.4	321.2	304.6	265.6	264.5	260.5	279	263.4	252.3	280.1	274.2	322.2	262.9	266.7	268.4	277.6	264.2	272.1	272.2	248.3	251.2
seq.12835.101	Pyrin domain-containing protein 1	PYDC1	Q8WXC3	0.105007	0.827135	-0.0338017	0.0263347	-0.138522	0.0279068	0.000286981	0.889112	64.9	66.3	69.2	66.7	64.3	61.8	67.5	65.7	65.8	68.3	66.6	69.2	69.4	67.2	72.3	78.4	66.4	63.8	104.6	65.6	67.9	64.7	65.3	67	66.2	65.5	69.1	63.7	67.4	65.6	71.2	67.6	65.6	63.2	72.4	61.6	64.7	67.3
seq.12838.28	Dual specificity protein phosphatase 15	DUSP15	Q9H1R2	-0.0191873	0.205486	-0.0605119	0.0313385	-0.0531633	0.486308	-0.0118387	0.797795	63	61.8	62.6	62	60.7	60.3	63.6	63.8	56.8	51.8	60	62.5	65.1	54.8	58.8	69.6	55.5	56.3	73.5	59.2	56.6	58.5	59.9	58.7	61.5	63.6	66.2	60.5	61.1	59.3	58.7	63.2	61	58.5	64.2	52.9	54.7	55.3
seq.12842.43	Syntaxin-10	STX10	O60499	0.00897821	0.433165	0.0770887	0.0995719	0.0845671	0.352599	0.0164566	0.810867	453.3	474.3	493.1	508.7	480.3	532.4	472.5	487	567.8	575.9	476.1	468.1	451.7	496.9	477.7	519.9	484.4	515.8	399.7	511.4	518.1	521.4	540.4	481.9	527.3	565.7	437.1	452.6	463.4	499.3	457.9	491	488.6	583.2	469.3	555.3	543.5	520.3
seq.12843.6	Zinc finger protein 410	ZNF410	Q86VK4	-0.0596807	0.0577504	-0.127592	0.00169962	-0.0982834	0.002587	-0.0303719	0.889112	187.1	183	182.6	185	190.2	178.2	172.3	183.6	179.1	167.7	189.5	173.6	181.3	160.5	176.7	169.4	169.5	173.3	178.9	179.2	180.9	173.9	174.5	181.1	177.3	171.6	191.7	192.4	190	183.2	173.7	185.2	187.9	165	174.1	160.3	149.3	154.4
seq.12844.10	BAG family molecular chaperone regulator 4	BAG4	O95429	-0.0680981	0.0577504	-0.0994269	0.00984427	-0.0752062	0.130635	-0.0438774	0.625021	280.1	276.1	262.8	266.9	290.6	263.7	269.2	273.7	268.8	260.3	280.2	269.1	274.1	248	247.7	254.5	287.3	258.1	233.1	263.4	266.3	275.4	260.5	266.3	275.1	253.1	286.8	279.9	282.7	252.1	256.2	275	273.8	263.7	253.3	236.6	236.8	227.4
seq.12845.18	Sorting nexin-17	SNX17	Q15036	0.0651102	0.151414	0.11546	0.0146289	0.0038801	0.783702	-0.04647	0.967033	347.5	398.2	331.3	354.4	374.3	325.9	369.1	328.8	354	562.4	338.4	483.8	332.6	406.9	368.5	357.3	430.8	382	499.6	417	361.7	363.4	356.6	349.8	348.4	339.5	352.8	345.2	462.8	336.7	422.2	347.8	334.2	343.9	349.2	432.9	407	424.3
seq.12846.3	F-box/LRR-repeat protein 5	FBXL5	Q9UKA1	0.0658526	0.672099	-0.0406225	0.0115086	-0.128786	0.0224554	-0.0223105	0.851002	115.7	116.2	117	117.5	110.4	109.1	116.7	114.5	109.3	127.8	108.8	110.5	115.9	127.9	115.5	112.3	103	108.5	187.2	116.8	107.9	110.5	109.6	115	112.1	109.5	112.7	117	132.4	118.9	103.4	115.7	116.9	108.8	119.1	102.6	104.7	99.3
seq.12847.27	mRNA-capping enzyme	RNGTT	O60942	-0.0488814	0.375868	-0.0620583	0.0539764	-0.0709181	0.192393	-0.0577412	0.519021	376.5	382.8	341.7	374.9	424.5	355.9	366.3	365.1	360.1	446.3	362.4	415.2	373	376.3	360.7	330.3	410	342.2	400.4	405.9	354.5	357.8	338.8	368.8	362.6	341	383.7	384.7	445.3	361.3	376.1	361.8	372	353.5	372.2	347	327.7	327.3
seq.12848.9	Rho guanine nucleotide exchange factor 2	ARHGEF2	Q92974	0.0322641	1	0.0148733	0.909897	-0.0295149	0.835255	-0.0121241	0.862635	156.1	146.5	142.1	148.6	162	136.3	153.9	143.9	144.8	161.7	142.6	154.6	146.7	148.2	150.9	140.6	163.4	147.1	200.4	151.5	145.2	143	135.6	151.7	144.1	143.4	151	152.9	157.3	140.5	157.3	146.9	142.8	141.5	146.2	149.5	157.4	155.5
seq.12849.25	GSK3-beta interaction protein	GSKIP	Q9P0R6	-0.0401735	0.256476	-0.0929117	0.00471657	-0.0814524	0.0320302	-0.0287142	0.766204	181.9	175.6	172.7	175	175.5	171.1	173.3	180.5	169.1	165.5	178.7	161.8	176.6	164.8	166.6	168.3	159.3	159.8	175.7	167.5	178.9	176.7	171.1	172.8	176.1	165.5	177.5	180.6	173.9	173.7	163	175.8	178.5	169.5	166.9	158.6	150.7	150.3
seq.12851.5	DNA-directed DNA/RNA polymerase mu	POLM	Q9NP87	0.0810627	0.00594155	0.0869124	0.00506884	-0.0179127	0.497661	-0.0237624	0.38887	184.3	182.5	188.4	179.2	183.7	186.8	184.3	182.3	214.4	184.5	180.2	180.9	168.8	205.5	189.6	197.6	188.3	193.8	207.2	192.8	194.8	192.3	191.2	175.1	178.9	186.4	173.9	171.1	178.1	182.8	174.8	176.1	175.9	187.1	170.9	200.1	205.4	195.4
seq.12853.112	Tropomodulin-2	TMOD2	Q9NZR1	0.123853	0.018716	0.27813	0.00456452	0.383643	0.00168408	0.229365	0.0540257	82	82.1	85.2	82.1	77.4	81.1	78.7	81.2	85	68.4	76.3	71.3	76.3	81.8	86.6	88.8	91.8	90.1	79.9	83.9	89	84.6	84.4	100.5	102.7	104.5	84.7	89.8	77.2	81	82.5	81.5	91.7	84.6	84.2	117.3	126.1	114.9
seq.12854.3	Transcriptional enhancer factor TEF-5	TEAD3	Q99594	0.574375	0.00129315	0.84333	0.00121157	0.748005	0.000673779	0.47905	0.298687	201.2	190.3	211.5	223.2	235.2	252.8	212.7	233.1	396.3	232.7	225.3	197.8	188.4	431.9	248.5	307.6	424.3	500.3	317.4	305.1	308.8	285.7	307.2	272.4	272.3	271.8	202.4	196.9	198.8	265.2	236.1	232.7	276.6	363.5	246.8	709.9	753.5	672.8
seq.12855.16	Cas scaffolding protein family member 4	CASS4	Q9NQ75	-0.0818164	0.694838	-0.0390084	0.48058	-0.000596191	0.576034	-0.0434043	0.625021	316.3	311.9	318.4	335.8	350.9	388	315.7	335.5	386	323.3	342.8	314.6	307.4	290.2	327	328.5	308.4	330.2	231.6	332.2	329.5	337.3	344.3	310.4	339.1	362.7	299.7	304.1	267.7	335	305.1	318.2	335	393.6	315.7	334.5	325.7	314.4
seq.12856.14	Transmembrane protein 237	TMEM237	Q96Q45	-0.0346226	0.34709	-0.066363	0.0043916	-0.0563879	0.0195266	-0.0246474	0.423752	173	157.7	170.3	169.8	182	172.7	165.5	172.9	171.6	176	173.1	168.2	169.2	171.7	161.5	168.4	154.4	162.1	173.4	168.9	163.4	174.4	170.5	169	170.7	178.3	167.8	167.6	172.9	167.9	169.2	166.2	171.9	184.2	169	158.3	152.8	150.9
seq.12859.33	Enoyl-CoA delta isomerase 2, mitochondrial	ECI2	O75521	-0.132053	0.124346	-0.0554743	0.009842	0.0118745	0.205492	-0.0647042	0.53764	407.6	422.4	392.4	434.7	464.8	436.7	402.4	404.5	499.5	461.5	398.4	411.1	383.5	411.3	394.2	404.8	394.2	358.3	288.6	425.7	399.9	405.9	391.5	387.2	405.3	429.1	419.2	435	413.1	402.3	389.6	405.5	414.1	448.3	416.2	400.2	370.7	349.3
seq.12860.7	cAMP-regulated phosphoprotein 21	ARPP21	Q9UBL0	0.0744923	0.92441	-0.0396154	0.00738707	-0.124581	0.0473165	-0.0104734	0.874821	154.6	159.1	150.2	152.6	154.7	146.5	155.9	150.9	151.4	182.9	150	167.1	155.6	168.2	160.8	147.6	156.5	145.4	250.6	162.1	155.4	149.1	149.8	164.6	150.7	153.7	154.7	153.3	191.4	149.1	161	156.6	160.2	146.7	156.4	150	141.3	147.4
seq.12861.13	Tropomodulin-3	TMOD3	Q9NYL9	0.882286	0.000522451	0.947073	0.00121157	0.681139	0.002587	0.616352	0.38887	889.8	762.2	896.8	987.5	870.2	1099.4	834.6	954.5	1580.4	880.8	968.6	771.7	737.7	2516.5	1366.8	1760.5	1988.1	2145.5	1063	1594.6	1699.7	1385.7	1826.7	1303	1483.6	1651.7	860.9	787.3	740.7	980.8	915.6	909.6	1067.5	1410.6	960.4	3345	3753	3210.3
seq.12862.14	Enhancer of filamentation 1	NEDD9	Q14511	-0.114147	0.0158306	-0.0755482	0.17951	-0.0179537	0.886673	-0.0565529	0.345199	365.5	346.7	326.7	363.3	414.2	334.9	349.4	332.4	345.8	329.9	344.9	339.6	350.3	307.6	321.9	309.4	354.9	319.7	289.2	342.2	325.9	336.2	322.2	326.1	342.6	320.4	386.8	385.6	344	334	328.3	333.8	349.5	327.8	343.8	301.2	302.2	283
seq.12864.9	Magnesium transporter NIPA4	NIPAL4	Q0D2K0	0.0592105	0.601462	0.0205398	0.984571	-0.0563444	0.374296	-0.0176736	0.912789	176.7	182.2	182.7	173.2	177.5	165.8	198.2	172.2	178.3	219.6	192.8	195.8	185.5	187.2	194.4	182.2	179.6	192.3	266.7	183.4	182.3	180.4	175.4	177.5	187.4	176.6	195.6	182.5	213.1	174.4	199.1	184.8	174.9	182.7	174.1	176	184.1	182.7
seq.12867.40	Dynein light chain Tctex-type 3	DYNLT3	P51808	-0.0653988	0.136944	-0.0481576	0.0190419	-0.0533464	0.102557	-0.0705876	0.0818248	311.8	323.5	308.8	323.4	337.3	329.8	311.1	317.6	342.7	374.8	311.7	349.5	314.2	320	302.1	306.9	346.5	302.3	279.3	340.7	314.9	304.8	311.4	296.4	308.8	313.8	314.2	313.6	339.4	310.8	300.8	306.9	315.5	323.3	308.7	311.6	302.2	288.2
seq.12869.68	Probable ATP-dependent RNA helicase DDX6	DDX6	P26196	1.14319	0.000995922	1.1541	0.00121157	1.20678	0.000184991	1.19588	0.00913317	1834.6	1659.9	1910	1575.5	1612.1	1913.1	1244.8	1464	4055.5	1333.1	1397.7	1097.9	977	5760.3	2312.3	3634	4795.6	5728	2159.1	3203.4	3601.9	2900.8	3410.2	3117.1	3032.7	3321.7	1845.1	1765.9	1356.7	2662	2299.8	2389.5	2834	3683	2131.2	11391.3	12061.5	10343.7
seq.12871.10	Twinfilin-1	TWF1	Q12792	0.0563862	0.0749251	0.00971921	0.824251	-0.0231889	0.794259	0.023478	0.345199	182.5	184.3	180.7	185.1	189	179.2	178.3	184.9	179.1	180.2	190.4	176.5	185.5	188.2	193	185.9	181.3	189.1	222.6	187.1	184.4	183.6	185.1	192.6	187.2	190.4	187.1	185	188.4	181.7	174.5	185.9	189.4	177.8	185.7	190.3	196.5	184.3
seq.12872.35	Cyclic nucleotide-gated olfactory channel	CNGA2	Q16280	-0.0405419	0.178225	-0.0914459	0.00506884	-0.0748823	0.0226194	-0.0239783	0.938032	197.3	191.2	190.2	195.5	204.8	180.1	192.3	186.2	184.9	177.6	187.3	184.4	198.4	168.9	181.5	182.9	179.6	182.5	206.6	190.9	184.4	184.8	185.4	187	187.5	186.5	199.1	208.7	199.8	189.2	185.6	190.2	199.5	183.9	190.9	167.7	155.1	163.3
seq.12873.11	Leukosialin	SPN	P16150	-0.0656918	0.168134	-0.0744899	0.0135092	-0.0567185	0.0585471	-0.0479203	0.38021	128.1	119.5	128.4	134.6	125.6	137.6	116.3	128.8	137.5	128.9	127.7	122.2	118.7	119.7	121.4	126.4	108.9	117.4	120.1	123.6	124.6	122	131.5	122.5	123.2	138.2	119.8	120.9	112.6	125.7	114.8	128.1	125.1	133	124.9	117.8	115.5	109.9
seq.12875.28	Ubiquitin domain-containing protein 2	UBTD2	Q8WUN7	-0.00242589	0.92441	0.0397631	0.165948	0.0346973	0.270907	-0.00749175	0.907246	310.6	301.1	295.6	308.3	345.8	295	295.7	292.9	316.9	318.7	298.6	314.3	306.3	312.3	292	301.4	333.7	309.2	298.5	317.8	310.8	296.1	299.8	302.4	304	278.4	318.9	322.8	314.8	298.1	297.1	300.7	310.4	301.2	298.5	323.8	327.1	311.7
seq.12876.39	Sperm flagellar protein 1	SPEF1	Q9Y4P9	-0.0401603	0.248356	-0.13633	0.00471657	-0.123266	0.00808533	-0.0270962	0.867222	109.9	105.9	110.9	110.4	104.9	103.5	114.7	111.6	100.9	91.5	114.3	101.2	111.4	95.6	108.8	105	97.4	100.7	109.6	101.9	107.9	105.2	108.6	106.1	109.6	104.3	112.2	112.9	97.5	107.1	102.2	114.5	110.7	101.6	111.2	88.2	90	89.2
seq.12878.60	Oxysterol-binding protein-related protein 11	OSBPL11	Q9BXB4	0.0185274	0.75979	0.00341681	0.965648	-0.0360883	0.473083	-0.0209777	0.810471	293.9	303.3	273.6	295.7	320.4	279.2	284.5	285.8	281.1	313.3	278.8	318.6	286.1	297.4	279.8	275.2	335.4	310.9	321.8	299.3	286.2	289.2	276.8	301.5	276.2	279.4	294.5	296.2	321.5	283.4	304	288.6	296.3	279.8	285	293.8	285.1	278
seq.12879.5	Retinoblastoma-like protein 1	RBL1	P28749	0.0196994	1	-0.0475245	0.012816	-0.1025	0.0175153	-0.035276	0.689137	149.8	148.9	146.8	150.5	155.7	151.3	154.6	154.2	150.8	160.1	150.9	152.1	157.1	158.5	156.8	152.5	140.1	142.2	191.5	156.4	150.3	151.1	146.8	147.5	150.8	152.2	152.8	151.8	159.3	151.4	144.2	153.4	150.8	149.7	149.7	136.7	133.4	127.1
seq.12880.1	Synaptic vesicle glycoprotein 2A	SV2A	Q7L0J3	-0.0472819	0.124346	-0.0808025	0.00395934	-0.0761781	0.0102979	-0.0426575	0.197425	272.8	273.6	261.1	272.1	280.5	262.3	264.5	264.2	257.4	271.6	259.7	277.6	274	256	252	251.7	274.1	248	280	267.8	262.7	252	254.8	262.5	256.5	256.4	271.9	273	293.7	260.7	256.8	270.1	267.5	253.5	260.6	244.4	232.9	238.5
seq.12881.17	Retinol dehydrogenase 16	RDH16	O75452	-0.0327326	1	-0.00504024	0.88321	0.0299055	0.886673	0.00221318	0.931569	723	730.2	807	772.9	766.1	866.4	735.3	788.6	826.1	756.3	843.5	751.9	736.1	706.5	756.8	839	735.7	776.3	535	761.4	802	818.6	866.2	753.3	794.8	927	690.9	730.7	662.9	808.6	758.4	784	803.5	891.8	727.4	786.3	793.5	774.2
seq.12882.7	Poly [ADP-ribose] polymerase 11	PARP11	Q9NR21	-0.0681809	0.0662051	-0.0779343	0.00121157	-0.0470916	0.0909013	-0.0373382	0.342015	358.4	365.4	352.2	360.5	384.5	359	344.4	357	359.1	386.7	355.6	368.3	353.4	335.6	335.1	338.5	369.6	335.3	317.5	361.3	355.5	356.1	347.3	342.7	352	367.4	354.4	359.1	384	359.2	349.2	357.6	357.1	368.6	343.6	342.4	326.4	322
seq.12885.42	Nuclear receptor subfamily 1 group D member 2	NR1D2	Q14995	-0.0694436	0.0563736	-0.079229	0.00738707	-0.0797039	0.0156392	-0.0699186	0.197425	114.8	107.8	104.9	108.9	117.1	107.6	108.2	113.4	112.4	103.6	107.9	107	113.8	105.1	100.5	109.1	96.9	101.3	109.9	106.5	107	105.2	104.9	105.7	105.9	104.8	105.9	111.8	105.2	110	104.5	109.8	108.5	100.9	109.6	94.1	93.7	88.5
seq.12888.18	Histone deacetylase complex subunit SAP30	SAP30	O75446	0.214969	0.00659088	0.174109	0.003288	-0.00142028	0.191947	0.0394396	0.889112	79.5	80.5	76	81.7	78.2	82.6	84.8	85.7	90.3	81.8	78.9	75.1	79.3	107.9	83.1	91.8	87.7	91.5	135.9	84.8	86.3	83.6	88.8	81.9	80.4	79.1	72.4	83.4	80.1	78.4	74.2	83.2	78.3	83.8	81.4	100.5	105.8	97.6
seq.12891.1	MICAL-like protein 2	MICALL2	Q8IY33	-0.080473	0.0267384	-0.0596304	0.0786958	0.00701567	0.962198	-0.0138269	0.689137	381.3	414.3	400.5	410.3	446.1	429	413.8	418.2	427	421.4	414.9	412.8	415.5	373.6	399.7	405.4	406	399.5	314.8	400.6	404.3	402	426.3	391.6	401.3	449	417.1	447.3	394.5	407.7	409.5	408	413.5	438.5	386.7	400.8	400.8	370
seq.12892.10	Synaptotagmin-like protein 1	SYTL1	Q8IYJ3	0.103684	0.488622	-0.00635052	0.463152	-0.0808	0.391525	0.0292342	0.653172	72.9	76.5	75.7	72.7	64.8	68	75.4	70.9	67.8	81.1	71.3	79.8	73.8	76.5	82	79.1	72	69.7	112.3	67.8	79.5	80.7	66.2	71.4	75.4	74.2	77.7	72	79	71.4	80.5	73	72.6	72.9	74.4	74.7	75.9	79.3
seq.12893.159	Gamma-interferon-inducible protein 16:Isoform 2, Hematopoietic expression, interferon-inducible nature, and nuclear localization 2	IFI16	Q16666	0.0439235	0.792684	0.0743654	0.17951	0.247407	0.00219322	0.216965	0.00132726	168.2	156.9	171.4	136.6	146.6	140.3	141.8	145.9	147.9	155.4	148.7	154.4	151.7	147.1	149.3	152	162.9	165.5	196.3	146.8	146.2	147.3	145.5	175.5	183.7	183.9	171.2	173.2	172	166.4	183	174.5	179.1	195.3	171	192.9	199.3	183.1
seq.12894.3	PAX-interacting protein 1	PAXIP1	Q6ZW49	-0.0378471	0.694838	-0.0334653	0.0176819	0.0059885	0.950782	0.00160676	0.741704	180.6	185.7	189.3	197.8	205.2	189.2	192.1	177	210.5	221.8	179.6	200.2	183.7	188.7	190.1	184.8	197.3	180.7	172.8	198.3	193.4	191.3	185.4	195.8	197.4	196.2	200.8	200.3	195	194.5	200.8	192.8	200.5	194.4	177.8	191.9	190.6	186.2
seq.12895.28	Diacylglycerol kinase beta	DGKB	Q9Y6T7	0.000992632	1	-0.0336619	0.0655013	-0.0600481	0.0215968	-0.0253935	0.551102	137.7	129.9	142.1	143.6	148.1	143.2	131.6	130.3	140.5	147.8	130	140	136.8	144.2	133.6	135.8	136.7	133.9	140.9	144.2	141.1	136	140.4	133.8	133.4	133.1	136.8	134.5	153.1	138	132.2	135.5	135.1	138.9	136.3	137.9	137	126.5
seq.12904.180	cubilin	CUBN	O60494	0.11743	0.278952	-0.0597484	0.241374	-0.130931	0.178864	0.0462479	0.60967	17.4	18.4	18.1	16.1	16.4	16.4	21.1	17.6	19.4	20.5	17	19.1	18.7	19.3	20.7	20.3	18.2	17.5	25.6	22.2	17.6	17	18.7	19.9	17.4	18.2	19	18.7	20.7	17.7	22.4	20.1	16.7	19	16.7	16.2	17.4	19.2
seq.12916.3	Protein p13 MTCP-1	MTCP1	P56278	-0.0352574	0.278952	-0.0832116	0.00121157	-0.0536119	0.0794197	-0.00565771	0.920028	126.9	121.2	126.5	130.1	123.4	124	127.3	128.5	123.1	120.7	126.4	123.4	128	114.9	128	131.6	113.3	121.1	120.6	121.7	127.1	124.7	120.2	125.9	126.3	127.9	122.9	124.9	124.2	125.7	126.9	135.8	124.7	126.9	124.9	111.5	117.5	118.1
seq.12923.51	Keratin, type I cytoskeletal 17	KRT17	Q04695	-0.132763	0.196341	-0.134859	0.0777514	-0.020655	0.962198	-0.0185584	0.678126	154.9	171.9	152.8	152.1	152.3	153.5	155.2	149.5	283.8	151.1	148.2	164.2	157.3	139.7	154.4	159.1	145	147.5	140.4	138.1	153.2	177.7	151.1	147.2	162.2	218.3	153.5	159.1	149.4	147.3	153.8	154.5	148.1	163.2	146.7	139.9	155.8	146.4
seq.12925.105	Axin-2	AXIN2	Q9Y2T1	0.121561	0.256476	-0.0224199	0.638585	-0.0739608	0.270907	0.0700202	0.851002	28.3	38.7	40.8	34.2	38.8	36.3	39.3	34.9	37.4	46.8	38.6	39.3	38.8	42.5	45.5	35.8	43.6	39.3	50.6	38.7	38	40.1	37.8	38.1	37.9	40.8	44.1	51.4	43.3	34.2	49.7	41.3	36.1	34.2	35.8	34.1	37.7	37.8
seq.12931.16	Mineralocorticoid receptor	NR3C2	P08235	0.30045	0.0116568	0.348462	0.00169962	0.160918	0.0909013	0.112906	0.72915	45.1	43.3	42.2	52.4	50.9	61.6	53	54.3	76.1	50.4	49.7	45.1	49.9	75.1	59.4	59.9	59.4	66.7	60.8	65.5	62.5	60.9	68.3	56.3	49.9	63.4	47.3	41.3	42.6	49.6	52	40.4	55.1	54.5	56.8	86.6	84.3	81.6
seq.12933.17	Ecto-NOX disulfide-thiol exchanger 1	ENOX1	Q8TC92	0.0932836	0.587742	-0.00607174	1	-0.0338296	0.900227	0.0655258	0.766204	17	23.4	26.8	20.9	16.8	19.2	30.7	19.2	20.3	33.6	26.2	28.8	27.6	20.9	27.4	29.8	26.7	25.4	20.9	17.4	32.6	29.5	24.2	19.8	32.9	26.8	24.1	23.9	29.5	19.1	27.9	33.9	17.1	34.5	16.6	21.3	27.8	28.6
seq.12934.1	E3 ISG15--protein ligase HERC5	HERC5	Q9UII4	-0.0308401	0.728081	-0.0111519	0.804302	0.0411316	0.467367	0.0214435	0.725597	240.9	247.6	246.7	252.4	253.4	267.9	254.8	252.3	276	256	250	242.9	234.3	238.8	271.9	255.3	239.8	248.3	204.2	249.9	249	251.8	257.1	256.7	265.8	268.9	238.2	245.7	238.2	264.1	273.6	250.3	249.5	268.8	246.6	248.6	265.6	267.5
seq.12936.38	Retinaldehyde-binding protein 1	RLBP1	P12271	-0.0179339	0.693858	-0.0615144	0.0132721	-0.0647959	0.0613155	-0.0212154	0.60967	105.9	101	107.2	104.6	96	106.6	109	106.9	102.2	96.5	107.8	100.1	108	99	98.9	108.8	95.4	97.3	109.3	104	105.2	106.9	102.2	101.6	98.1	100.1	106.9	106	98.8	104.4	99.5	107.8	106.1	105.1	102.2	92.2	97.8	95.8
seq.12939.1	DNA-directed RNA polymerases I and III subunit RPAC1	POLR1C	O15160	-0.047949	0.196341	-0.0374496	0.506951	0.00906304	0.835255	-0.00143636	0.952931	108.1	114.4	112.4	114	112.8	105.5	118.3	117.4	112.8	129.2	120.4	118.8	112.1	112.9	119.2	112.1	115.4	110.3	106.2	111	108.5	111.3	106.4	113.7	118.8	112.5	123.6	134.8	118.5	110.7	115.7	116	107.2	116	106.7	104.1	108	108.5
seq.12940.35	Aldehyde dehydrogenase family 3 member B1	ALDH3B1	P43353	-0.0353979	0.032524	-0.0776108	0.00826595	-0.0849909	0.0226194	-0.042778	0.284253	147.9	146.5	147.1	149.5	147.6	148.5	148.9	147.6	140.2	152.2	147	148	146.7	144.3	140.1	135.3	139.6	136.7	166.4	147.3	141.4	145.8	142.5	144	148.7	138.2	148.1	150.1	158.5	144.8	139.7	152.2	145.9	140.3	142.3	129.4	131.5	125
seq.12945.33	Ras-related protein Rab-18	RAB18	Q9NP72	0.855751	0.002773	0.659007	0.00354618	0.418426	0.0338311	0.61517	0.486358	127.4	151.6	180.3	120.7	79.5	112.9	174.2	112.7	150.7	162.4	180.6	157.5	162.6	221.1	212.2	277.1	360.8	376	166.9	143.8	302.7	254.9	292	127.7	252.8	232.2	130.4	135.1	138.1	128.1	179	191	108.2	269.9	86.8	421.1	614.2	533.7
seq.12954.71	Peroxisome proliferator-activated receptor alpha	PPARA	Q07869	0.280253	0.0229286	0.171943	0.00410859	-0.080015	0.415658	0.0282947	0.843651	125.2	117.8	122.2	124.8	120.5	128.1	127.6	124.9	158.4	112.4	131.1	114.4	122.3	197.3	155.6	173.6	127	149.2	115.1	151.4	152.9	145.7	154.6	121.9	130	127.2	120.3	117.6	106.8	128.9	128.6	121.1	119.2	130.6	118.2	146.8	155.2	155.9
seq.12956.40	KIF1-binding protein	KIFBP	Q96EK5	1.25093	0.000627612	1.1666	0.00121157	0.965247	0.00056517	1.04958	0.0715207	1243.2	1031.8	1236.2	729	730	881.7	587.6	723.9	1821.4	591.4	813.4	633.2	575.3	3100.4	1472.8	2034.5	2766.7	3120.1	1225.6	1887.5	2057.8	1602.3	1965.3	1492.9	1294.3	1448.5	1083	956	708.9	1335	1055.4	1105.8	1234.6	1416.5	951.9	5680.2	5900.6	5001
seq.12957.62	Cytochrome b-c1 complex subunit 7	UQCRB	P14927	-0.132416	0.00995382	-0.0922401	0.00382182	-0.0339033	0.211993	-0.0740797	0.0576144	75.2	68.2	72.7	79.9	74.8	74.2	72.2	74.6	73.1	75.4	70.5	74	75.2	68.5	70.7	74.3	65	64.5	53.3	70.8	67.7	71.5	67.4	67	70	71	71	79.2	71.6	71.1	67	71	71.4	71.1	70.7	64.2	67.4	59.5
seq.12960.9	Glucokinase	GCK	P35557	-0.155791	0.34709	-0.121699	0.112262	0.02421	0.962198	-0.00988219	0.920028	2258.7	2010.4	2345.6	2403.4	2654	2618.6	2022.9	2432.6	2646.9	1945.8	2532	2201.3	2366.8	2046.7	2312.2	2288.3	1852.6	2004.7	928.2	2393.7	2263.6	2432.8	2495.1	2438.8	2199.8	2738.9	2145	2296.4	1747.9	2597.4	2245.3	2197.7	2539.9	2363.8	2461	2187.1	2114.1	1978
seq.12963.1	Protein GPR107	GPR107	Q5VW38	0.0184439	0.490971	-0.141399	0.00141901	-0.173915	0.00611429	-0.0140718	0.994377	78.5	75.4	74.2	70.3	68.2	68.8	73.8	72.5	69.5	67	73.9	70.9	75.1	69.2	69	74.3	65.2	67.6	102.7	71.6	71.7	72.8	66.8	74.6	69.6	71.1	77.8	75.2	73.2	73.7	68.2	73.3	79.3	73	70	66	60.2	60.5
seq.12968.2	Cysteine and glycine-rich protein 2	CSRP2	Q16527	0.682613	0.00129124	0.931232	0.00121157	0.819001	0.00416308	0.570382	0.397045	137.1	131.1	141.6	126.7	121.5	139.4	125.7	126.7	180.6	136.5	125.7	120.3	121.6	250.2	159.3	183.6	293.5	312.9	199.9	183.3	195.4	168	195.4	200.6	201.9	237.1	116.1	120.3	125	144.1	148.7	125.9	147.6	192.2	138.2	418.4	478.4	398.7
seq.12970.35	Double-stranded RNA-binding protein Staufen homolog 2	STAU2	Q9NUL3	0.0633356	0.429653	0.0250865	0.580599	0.0156477	1	0.0538968	0.60967	62.9	58.3	66.6	59.3	47.3	56.4	62	60.3	53	51.9	66.3	58.9	64.2	56.1	70.5	74.3	64.3	66.6	42.3	54.1	61.4	60.9	66.3	54.8	64.4	60.8	58	57.2	50.3	63.5	66.5	66.6	59.1	65.6	58.9	57.4	67.4	67.6
seq.12975.11	Keratin, type I cytoskeletal 20	KRT20	P35900	0.0385222	0.989714	-0.0356207	0.284339	-0.0760322	0.220229	-0.00188933	0.997671	75.8	75	76.3	75.2	77.3	78.3	84	76.9	78.2	80.7	81	79.6	80.5	74.6	85.1	79.9	72.9	75.3	101.8	79.7	80.4	76.1	79.1	80.2	83.2	83.8	69.5	74.5	74.8	81.9	86	79.4	75.4	82	81.9	70.9	75.3	78.2
seq.12976.49	Vinexin b	SORBS3	O60504	0.0423413	0.47027	0.0344933	0.345163	0.0377675	0.165858	0.0456155	0.207395	72.8	75.8	76.6	72.1	72.9	71.1	75.5	74	73.9	67	73.9	71.8	79.5	70.3	73.8	74.7	75.6	76.6	90.9	71.7	76	74.1	74.3	76.3	78.5	71.6	77	75.6	74.3	74.2	69.8	81.6	75	74.3	69.4	80.9	79.8	78.6
seq.12980.31	Pre-mRNA-splicing factor RBM22	RBM22	Q9NW64	0.0194747	0.672099	-0.00701015	0.571651	-0.0031285	0.809396	0.0233564	0.604713	93.4	88.9	96.3	87.9	90.2	95	96.2	99.7	84.1	88.9	98	93.2	94.2	90.9	96.8	99.4	87	98.1	94.2	88.3	98.8	92.1	94.7	94.5	96.5	92.9	91.9	94.6	87.6	92.1	96.4	91.8	95.2	96.4	90.9	93.5	96.6	98.6
seq.12986.12	Protein lin-7 homolog C	LIN7C	Q9NUP9	0.239948	0.22602	0.0692131	0.668825	-0.127105	0.56293	0.0436302	0.87998	26.6	37.8	34	27.4	20.6	23.7	42	27.6	25.6	51.6	37.2	45.3	36.3	33.8	38.1	41.6	38.3	38.3	59.8	26.2	42.4	40.4	36.9	27.4	41.5	35	33.2	32.5	48.1	29.8	41.8	40.3	24.4	36.8	26.1	28.6	39.4	45
seq.12987.12	Serine/arginine-rich splicing factor 7	SRSF7	Q16629	0.095267	0.205486	0.0729932	0.0442232	-0.107643	0.178864	-0.0853688	0.0546884	334.2	313.9	322.2	314.2	297.8	315.5	304.3	309.7	315.9	347.9	309.2	306.9	302.9	316.2	353.4	331.7	406.2	365.9	283.4	314.4	300.7	317.7	375.1	295.7	301.7	337.4	275.9	275.9	305.7	291.6	338.2	294.9	274.9	310.1	275.6	290.5	320	289.5
seq.12988.49	RNA-binding protein EWS	EWSR1	Q01844	0.648596	0.000522451	0.690259	0.00128893	0.542375	0.00707675	0.500712	0.656908	283.5	265.6	291.5	308.8	287.2	341.8	292.4	298.9	446.8	333.9	303	283.8	271	678.1	363.8	428.3	563.1	641.4	346.2	467.6	459.4	407.2	478.3	317.2	312.9	352.2	256.8	256.3	262.4	311	309.2	286.5	320.5	402.3	289.4	1096.7	1293	908.2
seq.12990.39	Mitogen-activated protein kinase kinase kinase 3	MAP3K3	Q99759	-0.0226456	0.894171	-0.0599196	0.109303	-0.0232166	0.576034	0.0140573	0.938032	74.9	71.7	76.8	71.2	71	68.5	74.1	76.4	69.2	62.9	76.7	70	77.9	61.9	76.1	77.2	67.5	77.4	58.6	68	74.4	76.2	75.5	68.1	71.6	73.1	74.7	76.4	65.2	72.7	75.1	74.3	74.1	69.5	70.2	68.1	73.2	73.8
seq.12991.49	Cullin-9	CUL9	Q8IWT3	0.0534113	0.894171	-0.065608	0.00849375	-0.0891918	0.253196	0.0298275	0.660058	69.1	77.8	75.8	69.1	71.2	74.7	75.3	73.8	73.1	92.2	69.9	73.4	72.1	78.6	85.1	73.8	65.1	69.4	116.2	74.4	71.2	70	68.5	80.3	68.8	75	72.3	78.1	95.5	75	89.2	76.4	71	72.9	77.1	68	65	73.1
seq.12993.21	Nuclear protein localization protein 4 homolog	NPLOC4	Q8TAT6	0.947823	0.000522451	0.990944	0.00121157	0.77258	0.00137102	0.729459	0.36162	195.6	177.9	197.1	218.9	188.8	239.8	197.4	210	370.2	211.1	191.3	171.1	161.8	544.4	262.3	358.6	508.4	552.4	329.5	371.1	398.4	321.4	405.8	252.6	273.7	295.9	169	160.1	162	234.6	226.7	204.1	249.8	350.4	218.1	954.3	1043.6	897.2
seq.13007.66	Epididymal-specific lipocalin-10	LCN10	Q6JVE6	0.0351935	0.601462	-0.0320676	0.609814	-0.0506946	0.461573	0.0165666	0.889112	76.5	82.9	82.9	72.8	73.1	72.4	90	77	72.3	97.8	84.1	88.1	85	78.6	92.6	85	79.2	81.4	89.9	76	81	84.3	83.5	78.7	85.4	80.6	83.1	86.9	86.9	76.7	94.9	83	71.4	83.9	76.4	79.6	83.9	89
seq.13011.20	40S ribosomal protein S10	RPS10	P46783	0.0122535	0.878136	0.0264678	0.773948	0.0585597	0.754453	0.0443455	0.952931	21	28.2	35.6	23.4	18	21.7	36.2	24.4	23.7	36.3	32.7	34.5	33.6	20.7	30.5	34.2	34.5	30.5	18.1	16.2	35.3	34	32.5	22.2	36.2	31.8	29.3	28.5	32.9	20.8	35.8	36.1	17.9	44.3	15.1	23	33.5	34.7
seq.13013.41	E3 ubiquitin-protein ligase parkin	PRKN	O60260	0.011151	0.9114	0.0342441	0.219435	0.0754752	0.120669	0.052382	0.604713	170	159.1	163.6	157.5	161.1	150.8	180.4	159.4	147.8	142.1	169.4	152.4	167.8	146.4	197	163.3	150.3	170.4	133.8	159.4	165.9	162.2	164.8	183	153.5	154.1	172.3	168.1	143.1	166.7	198.6	163	160.2	155.9	149.7	173.7	173.8	195.1
seq.13022.20	Tumor protein p53-inducible protein 11	TP53I11	O14683	0.535533	0.000486663	0.636795	0.00121157	0.461931	0.000963452	0.360669	0.53764	137.3	131.1	147.4	141.4	128.9	149.3	160.1	135.1	161	171.2	166	154.2	142.5	226	182.5	237.1	244.6	241.7	160.5	180	246.7	213.5	214.3	140.6	183.8	183.5	122.9	130.9	130.8	150.5	165.3	173.6	155.4	234.2	139.5	336.5	409.7	337.1
seq.13025.4	Fibroblast growth factor receptor substrate 2	FRS2	Q8WU20	-0.08092	0.0108849	-0.114228	0.00295861	-0.0664868	0.120669	-0.0331792	0.778331	151.8	155	151	157.8	164.7	154.8	152	157.3	149	150.8	148.7	150.5	156.4	144.3	143.7	143.2	150.1	139.2	132.9	158.5	147.4	150.7	144.4	148.2	152.9	151.7	157.4	166.5	156.9	155.9	145.3	158.6	152.6	148.8	146.3	139.3	133.3	128.3
seq.13027.20	Chromobox protein homolog 7	CBX7	O95931	-0.0206862	0.317242	-0.0494509	0.0313385	-0.0353476	0.369182	-0.00658287	0.851002	150.4	156.6	150.8	152.3	150	148.2	158.4	156.9	153.3	149.5	156.6	150.3	159.5	147	155.5	147	152	156.5	161	146.3	147.9	153.7	144.2	156.1	160.2	147	155.4	153.2	152.5	148.3	163.2	151	145.6	151.7	152.8	147.7	147.8	152.2
seq.13032.1	Beclin-1	BECN1	Q14457	0.0568472	0.622674	-0.0778788	0.00506884	-0.0967761	0.0667663	0.03795	0.38021	59.8	61.4	64.6	59	61.2	61.1	67.5	64.1	59.1	75.5	63.9	63.8	59.6	68.1	68.7	64	59.5	58.8	86.4	63.1	65.5	61.4	61.1	66	64.7	63.4	65.1	66.2	78.2	62.8	69.8	66	61.5	61.5	68.7	59.4	60.4	61.6
seq.13039.1	Nuclear inhibitor of protein phosphatase 1	PPP1R8	Q12972	0.388675	0.002773	0.312762	0.00984427	0.113878	0.236091	0.189792	0.743962	64.5	70.9	75.6	59.4	45.6	59.8	88.2	60.6	68.6	84.1	79.5	80.8	81.8	83.6	88.5	99.8	106	116.8	90.5	61.4	91.5	93.2	94.6	55.1	83.5	73.8	65.6	66	80.3	62	82.3	78	49.7	96.3	50.7	111.5	152.1	140.7
seq.13041.47	TNF receptor-associated factor 4	TRAF4	Q9BUZ4	-0.071596	0.0135996	-0.0953277	0.00410859	-0.072693	0.0249346	-0.0489613	0.489301	182.1	173.8	179.2	181.7	185	181.8	179.2	177.4	169.6	172.1	172.1	176.6	179	156.7	168.7	168.1	172.7	159.8	172	174.4	170.3	177.7	170.2	169	175.9	164.6	180	188.6	178.1	174	165.2	176.1	177.4	170.6	177.4	152.7	147.7	146.7
seq.13042.7	Potassium voltage-gated channel subfamily A member 10	KCNA10	Q16322	-0.0115221	0.894171	0.0347151	0.557107	0.038931	1	-0.00730615	0.889112	1410.6	1382.6	1586.3	1856.9	1777	1989.1	1726.4	1765.2	1917.6	1638.3	1698.8	1461.1	1532	1360.3	1752.1	1697.5	1843	1871.4	955.4	1641.5	1697.1	1807	1966.2	1696	1991.4	2262	1318.3	1331.6	1200.1	1733.5	1638.9	1640.1	1720.6	2155.9	1597.2	1552.3	1668.6	1671.6
seq.13043.157	ATPase family AAA domain-containing protein 2	ATAD2	Q6PL18	0.0123646	1	-0.0709146	0.0142097	-0.0717793	0.307539	0.0114998	0.843651	51.2	52.9	52.4	50.8	45.6	48.4	59.2	48.4	49.2	47.6	53.2	56	54.3	42.9	60.2	55.2	47.1	49.1	60.5	47.3	52.6	51.9	52.4	55.2	53.3	49.2	54.5	51.9	54.1	51.8	63.1	54.4	50.5	49.6	51.5	42.6	45.7	51.1
seq.13044.5	Tumor susceptibility gene 101 protein	TSG101	Q99816	0.899449	0.000627612	0.983187	0.00121157	0.795468	0.00164019	0.711731	0.246939	294.7	268.2	303.9	308.4	292.9	364.7	270	295.7	560.3	275.8	330	244.6	243.8	797.4	407.7	544.6	699.2	821.8	401.1	525.6	574.1	473.3	570.8	405.5	409.7	448.1	276.8	257.5	230.5	345.1	329.9	316.5	372.2	486.4	316.9	1356.1	1497.1	1274.8
seq.13053.6	Sodium- and chloride-dependent neutral and basic amino acid transporter B(0+)	SLC6A14	Q9UN76	0.0301178	0.741894	-0.013281	0.909897	-0.0147085	0.950782	0.0286903	0.604713	129.9	126.2	127.3	120.3	127.4	117.1	140	120.5	118.4	136.7	122.3	124.7	134.1	126.2	136.1	128.2	129	126.8	153.3	124.8	124.6	124.2	118.8	127.5	124.8	123.7	132.2	131	136.2	124.3	147.9	126	120.5	130.7	127.4	128.8	127.7	145.8
seq.13054.87	Profilin-2	PFN2	P35080	-0.0517566	0.957762	0.00149609	0.973965	0.0729805	0.647555	0.0197278	0.693114	941	904.9	995.1	977.1	960.9	1104.5	918.2	999.4	1087.3	972.2	993.8	925.8	897.2	875.4	998	1016.1	921.8	962.9	576.2	975.1	990.5	1023.8	1068.4	963.8	1016.7	1137.8	869.6	917.2	803.6	1051.8	955.7	998.2	988	1149	916.7	1036.8	1040.8	998.6
seq.13055.53	PH and SEC7 domain-containing protein 1	PSD	A5PKW4	0.03988	0.636875	-0.0353239	0.61942	-0.0593841	0.443878	0.0158199	0.833907	60.6	66.3	60.6	62.9	62.7	61.7	68.1	60.9	66.8	82.4	60.3	69.7	64	66.9	74.5	60.4	64.5	64.2	83.5	65.4	63.6	66.5	60.3	68.2	69.7	66.8	68.7	71.9	76.3	61.4	76.2	65.6	62.4	69	59.8	58.8	60.9	65.6
seq.13056.18	Orphan sodium- and chloride-dependent neurotransmitter transporter NTT5	SLC6A16	Q9GZN6	0.118363	0.728081	-0.0600437	0.0158318	-0.172166	0.0263369	0.00624148	0.952931	57.9	57.7	58.1	51.7	52.4	54.3	56.9	57.6	50.8	59.2	53.6	58.8	60.1	61	60.4	58.7	51.1	56.5	99.9	56.6	54.6	55.9	54.1	59.6	55.2	55.3	59.2	58.8	66.5	52.5	59.2	56.2	55.4	52.4	58.9	49.3	51.2	53.7
seq.13059.33	Riboflavin kinase	RFK	Q969G6	0.363463	0.0108849	0.586859	0.00121157	0.596554	0.00137102	0.373158	0.0322201	317.9	267.3	288.2	271	309.8	260.8	239.4	243.9	330.6	211.1	268.5	233.2	247	355.2	284.6	313.8	464.4	453.4	257.6	331.3	352	307.3	332.9	335	333.3	336.5	330.5	333.9	242.5	313.5	283.1	272.8	306.7	333.7	299	582.2	581.5	542.6
seq.13062.4	Glia maturation factor gamma	GMFG	O60234	0.127546	0.0158306	0.167661	0.00738707	0.146138	0.0581781	0.106023	0.567501	166.6	165.2	173.3	167.7	157.8	179.7	161.4	167.2	173.4	155.6	178.7	160.2	162.1	182.9	169.5	181.7	189.6	202	158.9	171.3	188.5	185.9	192.3	173.7	187.2	188.9	157	162	155.5	162.8	168.6	165.1	166.3	188.5	160.3	226.4	231.1	235.1
seq.13066.42	Enhancer of mRNA-decapping protein 4	EDC4	Q6P2E9	-0.154623	0.490971	-0.234434	0.00145134	-0.109751	0.273867	-0.0299404	0.874821	107608	97537.1	113041	104818	87508.5	118037	103917	117407	103568	89059.9	96605.9	92798.5	101628	87187.8	97491.5	109670	76731.1	85126.8	37661.4	98735.9	107595	113127	108213	101638	104622	114829	89708.8	97213.4	87959.7	107659	95006.4	109578	105667	107159	95068.5	94118.2	86111	89521.7
seq.13067.5	cGMP-dependent protein kinase 1, beta isozyme	PRKG1	Q13976	-0.159155	0.462065	-0.118639	0.385565	0.0368713	0.937202	-0.00364445	0.945426	18103.1	16578.5	19448.2	21136.7	19714	24452.9	20003.2	21057.2	21605.5	19852.1	19007.2	17219.5	17135.9	15417.7	18205.7	20283.8	16171	17412.6	7891.3	18057.6	20172.5	21020.1	21249.5	20215.6	22577.6	25766.4	15895.8	17305.5	14896.4	20865.4	18259.1	19803.9	20410.9	25478.5	19062.4	17645.3	18040.6	17632
seq.13068.139	Copper chaperone for superoxide dismutase	CCS	O14618	0.302623	0.433165	0.0448099	0.956175	-0.197749	0.537135	0.0600641	0.920028	21.5	27.8	28.7	18	11.2	14.9	36	16.7	18.8	36.7	29.9	32.7	29.1	23.5	31.5	32.4	27.4	30.9	55.1	15.9	30.1	31.4	27.3	18.7	31.1	26.4	24.1	24.2	39.9	18.3	35.2	33.1	15.4	32.2	14.9	22.3	29.9	32.5
seq.13073.14	Acidic leucine-rich nuclear phosphoprotein 32 family member A	ANP32A	P39687	-0.0262743	0.861698	0.0141469	0.78536	0.0544135	0.512065	0.0139923	0.827573	110	106.7	118.3	119.1	124	135.4	120.6	128.5	145.7	118.2	120.4	108.7	110.3	114.2	128.7	124.4	115.1	114.7	84.4	130.2	118.5	121.4	131.2	122.7	120.1	137.9	115.2	117.1	104.5	124.9	117.9	119.9	119.9	129.8	118.5	128	123.9	120
seq.13076.4	Fragile X mental retardation syndrome-related protein 1	FXR1	P51114	0.450979	0.00209004	0.564682	0.00128893	0.358533	0.00775048	0.244831	0.35445	101.9	102	102.8	100.3	102.7	112	100.4	105.7	139.6	108.8	106.3	100.4	101.2	177.6	127.3	143.9	159.6	190.6	127.4	127.5	140	122	139.5	109.7	118.5	116.8	98.4	97.8	96	104.8	107.5	104.9	112	127.5	103.7	215.6	230.4	208.8
seq.13078.3	Centrin-2	CETN2	P41208	-0.0526836	0.827135	-0.0185843	0.991552	0.116979	0.153235	0.08288	0.207395	2336.2	2180.3	2536.7	2355.8	2426	2685.2	2286.2	2425.1	2872.7	2174.1	2337.2	2113.3	2176.6	2206.2	2625.1	2584.1	2272.2	2269.8	1089.9	2394.5	2395.8	2480.4	2602.9	2504.1	2716.7	3017.4	2288.3	2368.8	1917.7	2653.3	2472.1	2479.6	2532.7	2820.1	2238.7	2545.9	2584	2472.2
seq.13082.9	Protein unc-45 homolog A	UNC45A	Q9H3U1	0.0343818	0.861698	-0.00723919	0.765198	-0.0131445	1	0.0284765	0.451504	90.2	88.2	96.2	85.4	84.7	91.1	88.2	91.9	94.7	90.5	88.9	90.3	90.2	93.7	99.1	95.3	80.6	85	112.6	87.3	88.7	91.3	88.5	96.2	88.1	102.8	92.4	96.6	91.3	88.7	98	92.7	91.9	88.7	91.3	81.2	90.6	88.2
seq.13083.18	Valine--tRNA ligase	VARS1	P26640	0.0228231	0.317242	0.11669	0.00570227	0.131608	0.0120458	0.0377412	0.456186	85.1	78.2	79.9	86.8	83.5	84.3	84.5	86.4	96.5	85.5	84.8	85.1	81.9	82	90	86.4	91.1	92.4	75.6	84.5	86.6	86.7	86.3	85	90.6	88.2	86.3	88	78.6	87	84.5	82.9	81.6	90.3	84.9	94.8	96.7	94.3
seq.13085.18	Glucagon-like peptide 1 receptor:Cytoplasmic domain	GLP1R	P43220	0.00866825	0.636875	-0.0401175	0.106027	-0.0975897	0.0581781	-0.048804	0.451504	199.4	218.7	194.3	192.6	204.2	190.7	207.1	200.6	186.4	243.2	202.9	215.6	197.6	200.4	210.8	197.3	202.8	190.1	278.8	203.1	190.7	193	186.3	211.4	191.8	189.7	206	199.7	232.5	206	217.8	193.9	188.4	179.6	200.7	182.3	179.6	191.2
seq.13088.397	Betacellulin	BTC	P35070	0.00614239	0.792684	-0.0584592	0.0575892	-0.0615998	0.116451	0.00300183	0.87998	151.8	156.3	157.9	151.9	145.2	145.4	164.3	153.3	138.1	142.8	154.5	155.3	154.3	138.2	183.2	149.4	139.6	159.3	165.2	143.2	146.9	149.5	148.2	168.1	149.8	139.4	155.1	151.4	156.3	157.4	188.4	151.2	146	143	144.6	136.6	133.8	162.5
seq.13089.6	Hypoxia-inducible factor 1-alpha	HIF1A	Q16665	0.107397	0.355441	-0.0263105	0.436961	-0.0973076	0.211993	0.0364	0.907246	57.8	56.5	57.5	55.6	48.8	51.6	58.7	52.3	50.1	57.2	56.5	58.8	54.8	58.7	71.5	62.7	49.3	57.8	73.1	52.3	55.5	57.6	55	62.5	54.4	53.8	57.7	51.4	58.5	60.3	72.1	56.3	52	57	57.9	48	51.4	64
seq.13090.17	Protein S100-A6	S100A6	P06703	0.460302	0.0430539	0.485762	0.0393455	0.480068	0.0581781	0.454609	0.114176	725.8	680.1	906.4	277.5	270.9	279	280	263	311.2	262.1	286.9	259.2	270.7	457.3	316.8	364.2	1160.9	1088.1	622.3	320.6	368	288.1	382.4	498.8	536.6	553.4	689.2	797.6	694.7	431.9	413.2	408.8	545.2	563.1	372.9	632.5	826.3	775.6
seq.13093.6	Secreted and transmembrane protein 1	SECTM1	Q8WVN6	-0.141362	0.404404	-0.0856072	0.534037	0.039935	0.862933	-0.01582	0.710553	2207.3	2112.2	2413.3	2272.4	2233.8	2659.8	2313.8	2376.7	2456.1	2354.5	2380.7	2257.7	2170.2	1831.8	2357.6	2476.7	1965.9	2161.5	1074.5	2128.5	2246.9	2359.7	2465.3	2256.8	2543.4	2810.2	2021.2	2145.1	1820.2	2509.5	2267	2275.5	2230.2	2854.8	2078.5	2080.6	2165	2105
seq.13094.75	R-spondin-3	RSPO3	Q9BXY4	-0.0371356	0.566963	0.10162	0.454236	0.267944	0.486308	0.129188	0.424185	152	152.9	159.8	154.2	156.1	157.7	154	150.9	150.6	143.7	143.5	147.1	149.8	132	147.5	155	146.5	152.2	134.4	146.3	150.9	158.5	155.3	187.4	221.7	249.5	176	170.2	160.6	160.2	155.7	156	153.8	156.5	144.3	146.2	149	150
seq.13095.51	Lithostathine-1-alpha	REG1A	P05451	-0.0306619	0.531725	-0.112987	0.0346519	-0.0893175	0.165858	-0.00699243	0.994377	38.6	35.8	35.1	34.6	39.8	35.6	34.4	36.2	36.1	32.3	37.2	33.4	37.4	36.2	38.3	36.8	28.3	31.2	44.6	33.6	34.6	34.3	33.4	38.4	32.8	33.2	38.3	40.8	36.5	39.4	36.9	33.4	38.8	30	38.7	32	30.9	30.9
seq.13097.11	Bcl-2-like protein 2	BCL2L2	Q92843	0.0263863	0.878136	-0.0431483	0.0335687	-0.0838155	0.0450695	-0.0142809	0.907246	82.7	81.2	81.8	79.3	79.1	78	79.8	83.9	76.6	86.6	76.4	78.2	80.4	79.3	82.7	80.1	74.5	74.4	107.5	82.3	78.5	79.8	78.8	84	74.6	80.2	79	83.1	91.5	79.5	83.1	78.5	75	79.6	82.4	74.1	70.5	73.4
seq.13098.93	Vascular endothelial growth factor D	VEGFD	O43915	-0.137875	0.0577504	-0.124642	0.0393455	-0.0135997	0.783702	-0.0268335	0.874821	224.6	221.6	220.9	230.5	234	253.2	225.6	233.4	238.8	208.2	233.8	209.7	221.7	178.8	220.6	231.1	196.6	215.2	147.9	211.2	216.5	224	224.7	223.8	250.4	260.6	204.1	213.5	185.9	243.4	229.5	227.9	225.6	261.1	227.8	191.6	194.2	186.7
seq.13101.60	Sclerostin	SOST	Q9BQB4	-0.0348459	0.278952	0.0384289	0.052209	0.0244785	0.352599	-0.0487963	0.189235	398	398.8	362.1	388.8	415	374.7	380.6	371.4	378.2	416.7	384.9	403.7	390.8	384.9	372.7	366	410.6	380.8	380	391.5	376.4	369	370.3	386.1	370.3	357.1	383.8	373.8	417	368.8	394.3	367.6	376.4	369.4	366.5	385.2	363.8	365.4
seq.13102.1	Protein FAM3D	FAM3D	Q96BQ1	-0.025455	0.622674	-0.0810543	0.0228162	-0.0430009	0.102557	0.0125985	0.994377	123.3	118.7	125.4	120.4	120.4	120.8	127.3	128.8	119.6	118.9	126.5	116.6	125.7	117.3	129.7	121	109.2	122.4	129	121	116.4	117.5	120	129.5	114.5	113.9	121.1	126.8	124.4	125.4	137.6	118.8	123.8	120.9	124.6	107.9	109.4	120.3
seq.13103.125	Chorionic somatomammotropin hormone	CSH1|CSH2	P0DML2|P0DML3	-0.0785273	0.827135	-0.0632067	0.575784	0.00309783	0.809396	-0.0122228	0.889112	1293.2	1191.4	1358.4	1281.3	1313.4	1455.9	1264	1295.2	1413.2	1239.6	1350.5	1205.1	1275.3	1089.6	1324.5	1434.4	1180.1	1227	644.4	1224.8	1390.7	1375.6	1446.8	1188.4	1401.3	1461.7	1109.3	1205.7	1035	1383.4	1263.5	1345.2	1220.6	1573.5	1169.5	1223.7	1297.4	1258
seq.13104.32	Ephrin-B1	EFNB1	P98172	0.108748	0.0577504	0.190658	0.0115086	0.30059	0.00033594	0.21868	0.121525	243.4	235.5	242.7	264.8	261	290.1	255.7	272.9	279.6	251.6	252.2	232.3	240.5	275.7	273.7	290.4	286.1	297.6	221.2	260.4	284	277.3	289.3	284.6	292.7	328.1	228.1	235.6	222.3	288	279.9	267.1	299	350.8	283.8	392.7	424.7	382.9
seq.13105.7	Synaptosomal-associated protein 25	SNAP25	P60880	0.0380964	0.458898	0.0160315	0.920054	-0.0524928	0.253196	-0.0304279	0.938032	124.4	121	122.4	117.6	121.3	118.2	128.7	122.8	122.4	164.9	122.1	131.4	122.3	129.7	132.7	125.3	126.9	120.8	165.9	127.2	120.4	126.5	119.5	120	122.3	121.7	123.7	123.3	139.3	121.3	142.1	124.1	108.1	127.8	121	120.7	123	125.9
seq.13107.9	Ly6/PLAUR domain-containing protein 3	LYPD3	O95274	0.0853416	0.458898	0.0305936	0.824251	-0.0454945	0.671312	0.00925349	0.927784	90.5	101.7	86.9	88.8	87.2	86.5	105.2	88.2	88.7	111.6	96.3	104	99.9	93.9	115.6	98.7	96.7	95.4	142.5	91.1	89.7	95	89.7	102.1	93	87.7	95.7	95.4	105.1	87.7	125.3	95.3	86	90.5	93.4	92.8	93.7	109
seq.13109.82	Neuronal growth regulator 1	NEGR1	Q7Z3B1	-0.0906855	0.00353667	-0.0684645	0.009842	-0.00706789	0.391525	-0.0292888	0.452925	254.3	257.2	251.7	250	261.5	267.2	240.1	258.2	253.4	268.1	249.9	250.1	249.5	228.3	244.6	248.1	244.1	243.4	203.5	245.3	244.2	242.3	248.1	249	265	259.1	246.8	254.9	246.9	263.7	246	251.3	246.4	256.8	248.7	234.3	229.1	229
seq.13111.79	B-cell lymphoma 6 protein	BCL6	P41182	-0.0622986	0.108224	0.0413756	0.023417	0.0764495	0.352599	-0.0272247	0.53764	354.4	345.7	365.1	332.1	331.5	355.4	355.1	358.8	341.7	354.7	358.3	350	351.3	310.3	344.9	348.5	322.1	329.6	304	337.4	355.2	346.5	356.6	340.8	346.9	360.4	331.1	335	337.8	361.5	347.2	353	344.1	344.7	342.5	315.6	317	328.9
seq.13112.179	Follistatin-related protein 1	FSTL1	Q12841	-0.0334985	0.92441	-0.114179	0.502952	0.0355687	0.962198	0.11625	0.374181	61695.6	60004	73123.8	76901.9	62927.5	94160.8	73187	87364.7	73013.8	69023.2	66169.1	52072.7	69760.6	61414.8	67047.1	77059.4	72661.4	74311.1	36301.2	65087.3	71415.2	82485.4	83219.1	84770.7	77697.5	104880	49844.9	55972.6	56591.6	78869.7	69661.6	81087.6	95649.2	97624.4	77927.4	79990.2	75403.3	76897.8
seq.13113.7	Osteopontin	SPP1	P10451	-0.0320667	0.47027	-0.0687925	0.338804	0.029961	0.461573	0.0666868	0.604713	102.5	102.8	98.7	101.3	97.3	101.7	109	100.5	105.8	113.4	104.2	100.4	97.6	91.5	104	100.6	83.6	98.7	122.4	98.4	96.7	101.6	107	114.9	119.7	132.8	100.6	94.6	99.6	103.4	121.5	98.3	105.3	121.2	104.5	102.6	107.3	113.3
seq.13114.50	Lumican	LUM	P51884	0.154596	0.989714	0.115532	0.956175	1.78478	0.002587	1.82384	0.000774762	247.9	262.6	312.4	228.1	191.7	204	196.4	218.5	212.4	204	211.1	159	195.5	182.3	193.3	177	357.9	400.3	263.1	191.3	204.3	207.2	258.1	1842	2077.6	2735.4	332.6	331	361.4	300.1	344.9	329.1	909.2	696.3	763.6	678.8	730	711.3
seq.13116.25	CD177 antigen	CD177	Q8N6Q3	-0.00599617	1	-0.0861112	0.0204938	-0.0569078	0.244008	0.0232072	0.604713	81.1	77.8	82.4	73.7	74.6	74.8	85.2	78.9	72.2	79.1	83.3	81.7	82.3	72	83.6	86.4	74.3	78.8	83.9	68	82.4	77.2	80.2	74.3	87.1	83	81.2	82.4	78.1	84.5	85.5	84.5	75.8	86.1	73.8	67.9	82.2	79.2
seq.13117.232	Choline/ethanolamine kinase	CHKB	Q9Y259	0.133235	0.0191032	0.174213	0.00125445	0.0589225	0.120669	0.0179446	0.746829	134.6	124.5	124.6	117.8	118.5	120.8	128.5	123.2	140.6	118.1	128.9	122.1	122.4	141.9	132.4	141.2	125.6	134.3	176.9	126.3	127.1	131.2	133.7	117.4	120	123	119.7	110.8	122.9	122.1	130.9	116.5	117.3	133.9	124.2	153.5	156.7	151.1
seq.13118.5	SPARC-related modular calcium-binding protein 1	SMOC1	Q9H4F8	-0.183086	0.122333	-0.12808	0.287491	0.0549425	0.847916	-6.34e-05	0.862635	1698.5	1679.9	1908	1899.9	1910.6	2158	1839.2	1868.8	2140	1885.4	1883.7	1766.6	1743.9	1485	1800.7	1897.4	1572.7	1683.6	838.9	1683	1770.7	1883.3	1905.1	1977.6	2164.5	2561.4	1634.7	1726	1449.7	2048.6	1849.9	1877.9	1914.3	2432.8	1727.9	1615.2	1640.4	1599.3
seq.13119.26	Protein Z-dependent protease inhibitor	SERPINA10	Q9UK55	-0.0780323	0.0315152	-0.0714476	0.00304844	-0.0457266	0.0764201	-0.0523112	0.207395	301.5	295	285.3	302.9	318.9	295.7	310.9	289.6	280.3	320.2	306.6	320.9	302.6	274.8	293.4	275.9	314	286.1	269.5	291.9	289.2	281	288.4	290.7	286.2	272.4	313.6	316.7	318.1	288.2	311.9	283.9	295.1	291	286.4	275.3	265.6	279.3
seq.13122.19	Leucine-rich repeat transmembrane protein FLRT2	FLRT2	O43155	0.450828	0.000522451	0.613678	0.00431447	1.59046	2.23e-05	1.42761	3.2e-06	277.7	270	303.9	263.8	275.3	278.2	246.7	257.2	314	268	237.5	219.5	243.2	316.2	294.2	315.8	531.4	551.1	354.1	318.1	334.6	304.5	312.6	935	874.1	1151.5	412.6	430.4	443	554.5	582.8	567.4	730.7	782.9	583.8	1231.1	1273.8	1126.8
seq.13123.3	Leucine-rich repeat transmembrane protein FLRT3:Extracellular domain	FLRT3	Q9NZU0	0.28767	0.000965525	0.287952	0.00134966	0.341185	0.00190619	0.340903	0.0017466	134.8	129.2	133.5	126	133.4	130.1	135.1	124.9	130.1	126.4	130.1	109.9	126.3	151	141.6	144.3	191.7	200.6	171.4	143.1	139.6	137.8	146.8	144.6	131.2	153.3	132	130.2	135.3	164.4	171.9	165.8	174.9	174	158.9	217.7	233.3	207.8
seq.13124.20	Immunoglobulin superfamily containing leucine-rich repeat protein 2	ISLR2	Q6UXK2	-0.0133083	0.235323	-0.0389397	0.185508	-0.06377	0.473083	-0.0381386	0.469686	178.2	184.8	179.2	185.1	181.6	167.7	202.7	179.7	159.1	214.6	185.5	202.8	189.1	178.2	191.8	170.5	173.3	174.1	256.5	176.4	173.9	172	170.2	187.8	172.9	174.2	190.7	191.4	213.8	173.6	205.4	181.2	168.7	175.3	178.1	167.6	165.9	181.5
seq.13125.45	Vitronectin	VTN	P04004	0.18296	0.0133157	0.409184	0.00182736	0.499504	0.000673779	0.273281	0.189235	407	401.9	403	408	391.8	406.3	384.4	389	461.9	360.3	418.2	378.7	407.2	500.5	440.2	463.4	532.3	547.3	335.8	420.5	444.8	426.6	444.9	501.4	520.1	582.6	401.3	393.5	390.5	408.9	412.9	415.9	416.2	459.7	380.9	764.2	780.1	696.1
seq.13126.52	Desmocollin-2	DSC2	Q02487	0.0144727	0.522939	-0.0563989	0.991552	0.646876	0.00808533	0.717748	0.00271387	420.5	454.8	567.7	506.2	509.5	597.1	492.3	563.5	577.8	482	393.3	255.7	370.7	286.6	374.3	340.1	851.2	817.3	400.1	373.7	417	457.4	492.7	603.2	560.7	747.4	478.6	554.4	541.3	658.7	724	784.5	1278.8	1368	989.8	877.2	1065.1	897.3
seq.13129.40	Low-density lipoprotein receptor	LDLR	P01130	0.060766	0.520046	-0.104802	0.00712289	-0.163289	0.0909013	0.00227913	0.979103	63.2	63	63.6	64.3	55.1	58.3	60.9	59.9	51.2	56.8	63	62.2	62.1	58.4	61.8	62.1	52.4	56.8	101.3	55.3	60.8	61.3	58.5	62.5	61.8	56.7	59.5	57.8	62.4	59.4	64.4	63.2	61.8	59.1	63.6	52.8	54.3	57.4
seq.13130.150	Hexokinase-2	HK2	P52789	0.0167747	0.660007	0.409906	0.0071227	0.983606	2.23e-05	0.590475	0.00192936	207.4	191.6	203.1	160.3	180.6	159.4	151.5	163.7	226.3	140.8	150.4	129.9	135.9	203.4	160.8	175.5	172	192.9	117.3	174.2	177.8	166.8	172.1	254.7	281.4	291.7	228.5	211.9	177.6	238.6	228.2	234.8	219	259.9	212.4	430.7	420.9	370.2
seq.13131.5	Hexokinase-1	HK1	P19367	0.036305	0.636875	0.0671105	0.0365396	0.0428188	0.331618	0.0120133	0.827973	234.6	231.9	224.9	227.5	238.9	214.1	258.3	221.1	224.8	259.8	234.2	261	237.1	231.9	274.9	225.8	248.3	242.9	279.5	237.2	235.2	222.4	222.2	255.4	227	216.8	249	227.9	250.4	225.1	310.2	216.3	218.4	226.3	223	250.1	247.7	279.7
seq.13132.14	Semaphorin-5A	SEMA5A	Q13591	0.794572	0.00164924	0.483467	0.009842	0.413171	0.047994	0.724276	0.025273	995.9	953.4	1096	825.6	847.9	1050.9	720	899.2	1062.6	730.6	671.9	457.1	578.9	1200.9	939.6	1038.5	2732.4	2741.6	1214.1	1093.2	1137.3	1120	1312.7	994.8	915.4	1228.4	754.6	835.1	831.6	1607.2	1531.7	1555.8	1971	2008.4	1597.1	2062.3	2070.1	1924.6
seq.13133.73	Latent-transforming growth factor beta-binding protein 4	LTBP4	Q8N2S1	-0.0267184	0.842877	-0.0232034	0.710116	0.286127	0.206684	0.282612	0.710553	335.2	344.5	413	376.3	425	543.1	391.1	470.8	516.4	421.7	347.6	257.3	323.3	255.7	377	383.1	548.4	514.2	306.1	344.5	368.4	413.3	389.7	318.6	318.7	419	252.9	268.1	297.4	428.2	439.2	466.9	792.7	908.8	663.3	651.3	701.1	640.7
seq.13228.75	E3 ubiquitin-protein ligase Mdm2	MDM2	Q00987	-0.0872595	0.320373	-0.0672954	0.176072	-0.00657245	0.72896	-0.0265366	0.851002	150.4	137.3	140.6	154.1	158.6	159.6	135	151.6	165.6	136.4	143.2	138.8	144.6	135.2	144.9	138.9	132.8	142	108.2	152.8	135.3	145	152.1	155.5	130	157	134.9	144	136.6	152.7	144.1	142	154.1	144.4	153.8	147.2	129.7	122.9
seq.13229.20	Protein Mdm4	MDM4	O15151	0.0163395	0.551961	0.0275144	0.14088	0.0516973	0.0320302	0.0405225	0.367944	158	154.5	156.3	156.1	151.3	152.7	156.9	144.5	155.3	159.4	154.1	157	163.2	155.9	156.8	155	154.8	162	158.1	154.1	160.3	158.7	155.3	154.7	156.3	161.9	160.8	162.2	159.1	150.8	162.2	155.1	154.4	165.8	151.1	166.3	176.4	168
seq.13230.174	Ig gamma-2, Kappa	IGHG2	P01859	-0.0303965	0.957762	-0.103949	0.0292877	-0.0554866	0.576034	0.0180656	0.867222	97.6	99	107.5	92.4	85.4	96.6	101.7	97.9	98.6	81.8	98.8	98.6	104.6	84.8	100.7	111.1	85.8	90.9	62	91.3	106.5	109.4	106.9	88.3	103.7	100.1	90	96.3	81.6	105.6	92.4	100.1	98.2	104.2	96.2	98.8	98.8	96.4
seq.13231.90	Ig gamma-4, Kappa	IGHG4	P01861	-0.195204	0.151414	-0.12771	0.0393455	-0.00994665	0.516522	-0.077441	0.332557	546.9	549.9	596.4	621.4	627.3	734.8	589.2	618.8	696.5	654.5	616.8	577.6	568.9	497.4	579.2	593	445.3	486.8	342.1	590.5	593.2	599.3	647.6	557.1	553.9	660	515.2	554	511.7	589.8	589.5	540.4	618.5	748.1	566.3	555.7	545.5	572.6
seq.13236.25	Protein Wnt-3a	WNT3A	P56704	0.168283	0.00881518	0.239895	0.00466245	0.249599	0.00190619	0.177987	0.234662	283.3	279.5	288.2	292.8	293.5	313.4	284.3	293.7	328.2	278.1	298.2	261.6	276.6	352	301.5	328.3	345.6	360.9	264.4	318.9	333.1	326.8	328.5	318.8	332.3	357.5	282.5	274.7	266.1	299	278.4	300.4	312.1	346.2	286.3	475	464.4	418.8
[truncated: 6,204 more rows]
[truncated: 22 more columns]
